# Supplementary material for: Atypical sideways recognition of CD1a by autoreactive γδ T cell receptors
Source: Nat Commun. 2022 Jul 5;13:3872. doi: 10.1038/s41467-022-31443-9 (PMC9256601; doi:10.1038/s41467-022-31443-9)
Supplement: Supplementary file 3 — Source Data [file 41467_2022_31443_MOESM3_ESM.zip]

Archive with 20 entries (20 files):
- Raw data_cluster analysis/Activated (anti-CD3-CD28) BK6-pCD3zeta cluster analysis summary statistics.csv
- Raw data_cluster analysis/Activated (anti-CD3-CD28) BK6-TCR cluster analysis summary statistics.csv
- Raw data_cluster analysis/Activated (anti-CD3-CD28) CO22-pCD3zeta cluster analysis summary statistics.csv
- Raw data_cluster analysis/Activated (anti-CD3-CD28) CO22-TCR cluster analysis summary statistics.csv
- Raw data_cluster analysis/Activated (anti-CD3-CD28) CO3-pCD3zeta cluster analysis summary statistics.csv
- Raw data_cluster analysis/Activated (anti-CD3-CD28) CO3-TCR cluster analysis summary statistics.csv
- Raw data_cluster analysis/Activated (ICAM-1+CD1a) BK6-pCD3zeta cluster analysis summary statistics.csv
- Raw data_cluster analysis/Activated (ICAM-1+CD1a) BK6-TCR cluster analysis summary statistics.csv
- Raw data_cluster analysis/Activated (ICAM-1+CD1a) CO22-pCD3zeta cluster analysis summary statistics.csv
- Raw data_cluster analysis/Activated (ICAM-1+CD1a) CO22-TCR cluster analysis summary statistics.csv
- Raw data_cluster analysis/Activated (ICAM-1+CD1a) CO3-pCD3zeta cluster analysis summary statistics.csv
- Raw data_cluster analysis/Activated (ICAM-1+CD1a) CO3-TCR cluster analysis summary statistics.csv
- Raw data_cluster analysis/Ripley's K analysis summary statistics.xlsx
- Raw data_cluster analysis/Unactivated (ICAM-1) BK6-pCD3zeta cluster analysis summary statistics.csv
- Raw data_cluster analysis/Unactivated (ICAM-1) BK6-TCR cluster analysis summary statistics.csv
- Raw data_cluster analysis/Unactivated (ICAM-1) CO22-pCD3zeta cluster analysis summary statistics.csv
- Raw data_cluster analysis/Unactivated (ICAM-1) CO22-TCR cluster analysis summary statistics.csv
- Raw data_cluster analysis/Unactivated (ICAM-1) CO3-pCD3zeta cluster analysis summary statistics.csv
- Raw data_cluster analysis/Unactivated (ICAM-1) CO3-TCR cluster analysis summary statistics.csv
- Wegrecki_nc_Source_Data_File.xlsx
