# Supplementary material for: Atypical sideways recognition of CD1a by autoreactive γδ T cell receptors
Source: Nat Commun. 2022 Jul 5;13:3872. doi: 10.1038/s41467-022-31443-9 (PMC9256601; doi:10.1038/s41467-022-31443-9)
Supplement: Supplementary file 3 — Source Data [file 41467_2022_31443_MOESM3_ESM.zip › Raw data_cluster analysis/Activated (anti-CD3-CD28) BK6-pCD3zeta cluster analysis summary statistics.csv]

Activated (anti-CD3-CD28) BK6-pCD3zeta cluster analysis summary statistics
	File name	ROI area (um^2)	Number of localisations	DBSCAN epsilon	DBSCAN min points	Cluster number	Percent of localisations in clusters	Median cluster area (nm^2)	Mean cluster area (nm^2)	SD cluster area (nm^2)	Median density (locs/um^2)	Mean density (locs/um^2)	SD density (locs/um^2)	Median localisations per cluster	Mean localisations per cluster	SD localisations per cluster	Total cluster area (um^2)	Median cluster overlap proportion with channel 0 clusters (nm)	Mean cluster overlap proportion with channel 0 clusters (nm)	SD cluster overlap proportion with channel 0 clusters (nm)	Proportion of localisations above DoC threshold compared with channel 0	Proportion of clustered localisations above DoC threshold compared with channel 0	Proportion of unclustered localisations above DoC threshold compared with channel 0		Clusters per area
0	Sample1_1 - Copy (2).txt	83.5967	5145	20	3	193	85.6754	2079	3098.4145	2750.0209	3896	5946.3627	5682.6303	8	22.8394	37.2301	5.9799	0	0.0092	0.0687	0.246	0.2159	0.3719		2.308703573
1	Sample1_1 - Copy (3).txt	121.7728	5293	20	3	230	81.4472	1856	2702.2957	2166.0927	3634.5	5518.1826	4402.6646	7	18.7435	28.5208	6.2153	0	0.0072	0.0658	0.1959	0.1664	0.3052		1.888763336
2	Sample1_1 - Copy (4).txt	55.3578	3042	20	3	98	85.3386	2579	3531.3061	2590.1531	4354	5982.3673	4828.6472	11	26.4898	35.3929	3.4607	0	0.0077	0.0667	0.2082	0.1754	0.3389		1.770301565
3	Sample1_1 - Copy (5).txt	83.5642	2499	20	3	123	78.9116	1972	2607.9837	1704.3106	3720	5328.9756	3931.654	8	16.0325	20.954	3.2078	0	0.0016	0.0289	0.1433	0.1167	0.2479		1.471922187
4	Sample1_1 - Copy.txt	44.2812	2921	20	3	99	85.9295	2258	3243.9899	2205.3345	4178	6232.8788	5774.5221	10	25.3535	38.6947	3.2115	0	0.0091	0.065	0.2475	0.2185	0.3739		2.235711769
5	Sample1_1.txt	47.021	2747	20	3	90	86.3487	2025.5	3238.5444	3558.6036	3784	6186.9444	6387.3275	8	26.3556	49.7671	2.9147	0	0.0088	0.0672	0.2329	0.2025	0.3615		1.914038408
6	Sample1_2 - Copy (2).txt	86.3884	10395	20	3	239	93.6412	3024	4812.7908	5466.0525	4500	6557.7824	5450.6522	15	40.728	66.6908	11.5026	0	0.0122	0.086	0.1538	0.1325	0.2531		2.766575142
7	Sample1_2 - Copy (3).txt	72.3199	2235	20	3	92	84.5638	1823.5	2993.0978	2933.8335	4056.5	5836.3913	4965.511	9.5	20.5435	30.2983	2.7536	0	0.0046	0.0449	0.174	0.1472	0.2787		1.272125653
8	Sample1_2 - Copy (4).txt	55.7224	4664	20	3	123	90.8662	2455	4029.4959	4162.7641	4692	6698.0244	6124.0119	12	34.4553	54.8638	4.9563	0	0.0134	0.0905	0.193	0.161	0.3214		2.207370824
9	Sample1_2 - Copy (5).txt	134.937	9846	20	3	391	84.2982	2098	3258.2072	3195.1105	4024	5265.4066	4159.5009	8	21.2276	35.2695	12.7396	0	0.0103	0.0779	0.237	0.1933	0.3669		2.897648532
10	Sample1_2 - Copy.txt	95.681	4445	20	3	165	85.0844	2253	3131.5636	2484.7547	4000	5727.4788	4160.3805	10	22.9212	36.9935	5.1671	0	0.0063	0.0587	0.2059	0.172	0.3242		1.724480304
11	Sample1_2.txt	75.7206	5895	20	3	225	85.7846	2110	3437.5067	3529.9314	4176	5424.08	4419.6829	9	22.4756	34.9173	7.7344	0	0.0116	0.0833	0.2236	0.1772	0.3617		2.971450305
12	Sample1_3 - Copy (2).txt	89.5275	4432	20	3	251	75.9477	2147	3038.0279	2825.3103	3325	4004.757	2217.3099	8	13.4104	17.5625	7.6254	0	0.0071	0.06	0.2603	0.2272	0.394		2.80360783
13	Sample1_3 - Copy (3).txt	285.2878	11407	20	3	662	73.2094	2111	2792.5665	2355.0655	3032	3859.7931	2255.8805	7	12.6148	20.3401	18.4868	0	0.0067	0.0587	0.2439	0.2115	0.3457		2.320463756
14	Sample1_3 - Copy (4).txt	436.4262	18351	20	3	1050	72.3666	2099	2892.5733	2476.2034	3073	3771.5038	2122.184	7	12.6476	19.4203	30.372	0	0.0066	0.0576	0.2522	0.2169	0.3641		2.405905053
15	Sample1_3 - Copy (5).txt	126.8822	5222	20	3	261	76.6948	2267	3097.5249	2797.9882	3351	4251.1724	2751.0119	9	15.3448	22.8192	8.0845	0	0.0065	0.0528	0.2093	0.1761	0.3519		2.057026123
16	Sample1_3 - Copy.txt	238.4799	10111	20	3	536	73.4744	2230	3099.0448	2781.3099	3031.5	3772.1455	2103.3801	7	13.8601	22.4466	16.6109	0	0.0065	0.0599	0.2273	0.1916	0.339		2.247568873
17	Sample1_3.txt	226.0315	10020	20	3	557	72.7345	2101	2982.8671	2464.9632	3032	3745.4865	2167.1223	7	13.0844	19.2168	16.6146	0	0.0068	0.0606	0.2486	0.2124	0.3636		2.4642583
18	Sample1_4 - Copy (2).txt	86.3803	11061	20	3	393	82.3162	2461	3756.4504	3679.1232	3013	4657.0891	4213.8559	7	23.1679	37.7397	14.7629	0	0.0189	0.1006	0.2374	0.2002	0.4992		4.549648473
19	Sample1_4 - Copy (3).txt	130.2015	12157	20	3	550	74.9692	2355.5	3283.9436	2550.624	2929	4001.5345	2884.2295	7	16.5709	27.4209	18.0617	0	0.0197	0.099	0.2787	0.2456	0.4805		4.224221687
20	Sample1_4 - Copy (4).txt	159.861	10495	20	3	496	72.9776	2316	3226.5444	2852.475	2925	3844.1452	2503.2305	7	15.4415	23.9746	16.0037	0	0.0125	0.0833	0.2708	0.2387	0.4209		3.102695467
21	Sample1_4 - Copy (5).txt	120.6394	5645	20	3	223	69.8849	2296	3662.2108	3628.5301	2938	3714.6323	2225.7137	7	17.6906	35.3878	8.1667	0	0.0079	0.0647	0.2282	0.198	0.383		1.848483994
22	Sample1_4 - Copy.txt	83.8278	5791	20	3	262	73.597	2267.5	3352.0382	3127.2029	3097.5	3880.9618	2477.3963	7	16.2672	25.196	8.7823	0	0.0132	0.0847	0.2899	0.261	0.4212		3.125454801
23	Sample1_4.txt	88.7365	5070	20	3	258	71.5976	2261.5	2936.0969	2618.8245	2834.5	3840.3023	2638.3884	6	14.0698	23.5417	7.5751	0	0.0115	0.0791	0.2661	0.2355	0.4116		2.907484519
24	Sample1_5 - Copy (2).txt	98.1357	6452	20	3	273	67.7929	2096	3380.1319	3273.1485	2718	3333.4615	2094.8971	6	16.022	31.9154	9.2278	0	0.0098	0.0718	0.3475	0.3139	0.4339		2.781862258
25	Sample1_5 - Copy (3).txt	86.9058	6440	20	3	288	62.6708	2131	3017.3958	2430.5536	2662.5	3493.1111	2925.949	5.5	14.0139	27.8619	8.6901	0	0.0077	0.0588	0.3245	0.2822	0.4436		3.313933017
26	Sample1_5 - Copy (4).txt	161.9292	9980	20	3	346	74.3487	2327.5	3645.2428	3572.9741	2800.5	3722.6705	3345.6938	6	21.4451	73.7386	12.6125	0	0.0083	0.0701	0.2851	0.2471	0.3825		2.136736302
27	Sample1_5 - Copy (5).txt	165.2817	6283	20	3	309	62.9636	2377	3334.8673	2692.8714	2574	3165.7573	1557.1166	6	12.8026	17.6621	10.3047	0	0.0099	0.0771	0.2942	0.2593	0.3692		1.869535466
28	Sample1_5 - Copy.txt	95.5941	6616	20	3	232	78.8996	2314	3470.5862	3376.1065	2896	3822.5647	5188.5963	6	22.5	113.4635	8.0518	0	0.0065	0.0583	0.3079	0.2723	0.3889		2.426928022
29	Sample1_5.txt	94.8691	4379	20	3	196	67.3441	2299.5	3605.8724	3273.8531	2580.5	3304.7908	2017.0389	6	15.0459	23.0897	7.0675	0	0.0123	0.0868	0.3039	0.2679	0.3814		2.066004632
30	Sample1_6 (2) - Copy.txt	89.2761	13976	20	3	537	77.3326	2277	3489.3482	3147.409	3025	4151.257	3472.28	7	20.1266	45.6664	18.7378	0	0.0208	0.1053	0.3565	0.3196	0.5017		6.0150477
31	Sample1_6 (2).txt	197.9784	32655	20	3	1075	79.1119	2425	3772.7219	3622.1629	2900	4286.6958	4505.8215	7	24.0316	60.7181	40.5568	0	0.0257	0.119	0.3378	0.3057	0.4955		5.42988528
32	Sample1_6 (3) - Copy.txt	115.2046	20663	20	3	662	79.4899	2419	3781.5317	3491.2053	2837	4336.6828	4800.0066	7	24.8112	62.8748	25.0337	0	0.0291	0.1279	0.3386	0.3067	0.4979		5.746298325
33	Sample1_6 (4) - Copy.txt	134.7304	20557	20	3	704	78.0026	2422.5	3770.9631	3545.4076	2883	4156.9759	3723.3551	7	22.777	53.6222	26.5476	0	0.025	0.117	0.338	0.3066	0.4961		5.225249832
34	Sample1_6 (5) - Copy.txt	59.904	8255	20	3	327	75.639	2420	3672.4648	3371.9487	3025	4044.682	2936.2172	8	19.0948	29.2985	12.009	0	0.0182	0.1008	0.3384	0.2997	0.4996		5.458733974
35	Sample1_6 (6) - Copy.txt	70.3702	9045	20	3	350	75.5334	2495	3630.4143	3116.2147	2846.5	4043.9857	3173.3926	7	19.52	39.7759	12.7065	0	0.0222	0.1076	0.3203	0.2765	0.5129		4.973696252
36	Sample1_6 - Copy (2).txt	315.2102	42523	20	3	1447	80.8339	2613	4015.2046	3999.7389	2976	4048.9523	3494.6351	8	23.7547	63.7287	58.1	0	0.0211	0.1091	0.2876	0.2342	0.4574		4.590587487
37	Sample1_6 - Copy (3).txt	220.8375	27619	20	3	964	81.2267	2542.5	3814.5311	3547.997	2996	4196.2967	5341.6975	8	23.2718	92.0601	36.7721	0	0.0219	0.1094	0.2917	0.2533	0.4491		4.365200657
38	Sample1_6 - Copy (4).txt	133.4313	15529	20	3	474	81.0806	2619.5	4052.3207	4225.4466	2964	4428.9726	3774.1672	8	26.5633	61.192	19.208	0	0.0128	0.0825	0.2576	0.215	0.4258		3.552389882
39	Sample1_6 - Copy (5).txt	176.8562	19538	20	3	513	82.6646	2803	4364.9708	5020.5119	3303	4800.9162	4102.6679	9	31.4834	71.6586	22.3923	0	0.0138	0.086	0.2499	0.2133	0.4212		2.900661668
40	Sample1_6 - Copy.txt	203.3169	24801	20	3	887	79.4081	2621	3937.1094	3790.0032	3018	4052.7734	3198.8075	8	22.2029	45.419	34.9222	0	0.0181	0.098	0.2832	0.2313	0.4451		4.36264767
41	Sample1_6.txt	148.6313	19420	20	3	624	82.482	2495.5	3826.8109	3679.8219	3017	4327.4311	6351.2542	8	25.6699	112.5339	23.8793	0	0.0213	0.1063	0.2764	0.2373	0.4391		4.198308163
