# Supplementary material for: Atypical sideways recognition of CD1a by autoreactive γδ T cell receptors
Source: Nat Commun. 2022 Jul 5;13:3872. doi: 10.1038/s41467-022-31443-9 (PMC9256601; doi:10.1038/s41467-022-31443-9)
Supplement: Supplementary file 3 — Source Data [file 41467_2022_31443_MOESM3_ESM.zip › Raw data_cluster analysis/Activated (anti-CD3-CD28) BK6-TCR cluster analysis summary statistics.csv]

Activated (anti-CD3-CD28) BK6-TCR cluster analysis summary statistics
	File name	ROI area (um^2)	Number of localisations	DBSCAN epsilon	DBSCAN min points	Cluster number	Percent of localisations in clusters	Median cluster area (nm^2)	Mean cluster area (nm^2)	SD cluster area (nm^2)	Median density (locs/um^2)	Mean density (locs/um^2)	SD density (locs/um^2)	Median localisations per cluster	Mean localisations per cluster	SD localisations per cluster	Total cluster area (um^2)	Median cluster overlap proportion with channel 1 clusters (nm)	Mean cluster overlap proportion with channel 1 clusters (nm)	SD cluster overlap proportion with channel 1 clusters (nm)	Proportion of localisations above DoC threshold compared with channel 1	Proportion of clustered localisations above DoC threshold compared with channel 1	Proportion of unclustered localisations above DoC threshold compared with channel 1		Clusters per area
0	Sample1_1 - Copy (2).txt	83.5967	39396	20	3	2085	80.7442	2342	3915.7026	5537.2014	2752	3121.4619	1554.7644	6	15.2566	33.3192	81.6424	0	0.1199	0.2599	0.4892	0.4757	0.5699		24.94117591
1	Sample1_1 - Copy (3).txt	121.7728	38822	20	3	2246	78.7054	2276	3629.1278	4123.2062	2773	3149.4777	1331.8089	6	13.6042	21.0994	81.5102	0	0.0591	0.1782	0.4313	0.4022	0.5591		18.44418458
2	Sample1_1 - Copy (4).txt	55.3578	31058	20	3	1671	79.9697	2345	3935.2825	4493.7575	2641	3006.2867	1319.4691	6	14.8636	26.2164	65.7586	0	0.1304	0.2627	0.3264	0.2943	0.5135		30.18544812
3	Sample1_1 - Copy (5).txt	83.5642	30578	20	3	1781	79.6978	2286	3625.845	3875.3877	2795	3150.8478	1278.0601	6	13.6833	20.9221	64.5763	0	0.0321	0.1156	0.3349	0.2733	0.5655		21.31295459
4	Sample1_1 - Copy.txt	44.2812	21574	20	3	1066	81.3526	2424.5	4037.152	5747.7677	2810	3234.4644	1803.7886	7	16.4644	38.2437	43.036	0	0.1291	0.2614	0.4409	0.4155	0.5961		24.07342168
5	Sample1_1.txt	47.021	24590	20	3	1286	80.8865	2339.5	4063.832	6081.9816	2652	2997.8406	1230.9942	6	15.4666	36.3933	52.2609	0	0.149	0.2766	0.5795	0.5809	0.5707		27.34948215
6	Sample1_2 - Copy (2).txt	86.3884	41998	20	3	2026	82.3396	2550	4246.5346	5960.8698	2763	3288.4822	1716.0978	7	17.0686	30.9129	86.0348	0	0.0882	0.2233	0.3505	0.3411	0.4887		23.45222275
7	Sample1_2 - Copy (3).txt	72.3199	22487	20	3	1193	79.5927	2568	3873.1316	3900.3455	2826	3247.9464	1374.4142	7	15.0025	21.4655	46.2065	0	0.1104	0.2445	0.3186	0.2698	0.5855		16.49615113
8	Sample1_2 - Copy (4).txt	55.7224	20206	20	3	1135	80.0752	2492	3678.1736	3704.8303	2869	3258.5894	1373.1015	7	14.2555	20.8725	41.7473	0	0.1079	0.2288	0.5024	0.5005	0.5211		20.36882833
9	Sample1_2 - Copy (5).txt	134.937	38449	20	3	2263	74.8472	2238	3466.3632	3909.679	2675	3052.194	1365.6673	6	12.7167	32.5644	78.4438	0	0.0664	0.1828	0.3736	0.3454	0.5246		16.77078933
10	Sample1_2 - Copy.txt	95.681	40808	20	3	2270	77.6931	2339	3881.6722	4885.3918	2633	2977.5639	1157.6057	6	13.967	25.2979	88.114	0	0.1005	0.2374	0.3334	0.2996	0.5264		23.72466843
11	Sample1_2.txt	75.7206	23859	20	3	1381	74.8397	2232	3518.407	3896.4791	2636	2997.5576	1385.2332	6	12.9298	38.5434	48.5892	0	0.0787	0.205	0.3958	0.3743	0.5251		18.23810165
12	Sample1_3 - Copy (2).txt	89.5275	52920	20	3	2926	80.1568	2436.5	3654.5851	4110.5299	2887	3329.3038	1520.2806	7	14.4973	22.0219	106.9332	0	0.0905	0.209	0.356	0.3316	0.4334		32.68269526
13	Sample1_3 - Copy (3).txt	285.2878	120022	20	3	7196	75.8936	2207	3516.5656	4521.5166	2673	3060.0378	1282.8552	6	12.6583	22.8857	253.0521	0	0.0901	0.2185	0.3574	0.3209	0.4571		25.22365134
14	Sample1_3 - Copy (4).txt	436.4262	196188	20	3	11325	76.051	2257	3612.6739	4586.9928	2692	3075.2599	1310.599	6	13.1747	24.2376	409.1353	0	0.0893	0.2136	0.3577	0.3194	0.4581		25.9494045
15	Sample1_3 - Copy (5).txt	126.8822	77484	20	3	3574	81.1032	2528.5	4189.9253	6184.0385	2749	3284.8388	1694.0604	7	17.5831	52.7187	149.7479	0	0.1371	0.2845	0.3418	0.3084	0.4519		28.16785964
16	Sample1_3 - Copy.txt	238.4799	123486	20	3	7177	75.7519	2200	3748.3308	5016.7235	2577	2894.6375	1128.4677	5	13.0337	24.9215	269.0177	0	0.1092	0.2396	0.3462	0.3127	0.4389		30.09477948
17	Sample1_3.txt	226.0315	106389	20	3	5962	76.052	2292	3726.9577	4804.2896	2676	3040.1184	1267.4879	6	13.5711	25.4425	222.2012	0	0.0906	0.2201	0.3473	0.302	0.4682		26.37685455
18	Sample1_4 - Copy (2).txt	86.3803	67101	20	3	1871	87.5292	2582	5726.9519	11554.7501	2719	3555.9658	2786.3281	7	31.3912	108.6016	107.1513	0	0.1388	0.2803	0.3334	0.288	0.545		21.66003128
19	Sample1_4 - Copy (3).txt	130.2015	76232	20	3	2430	85.9206	2663.5	5277.7346	10741.5269	2747.5	3503.3222	2274.4406	7	26.9543	86.7779	128.249	0	0.1502	0.3017	0.413	0.3769	0.5212		18.66337945
20	Sample1_4 - Copy (4).txt	159.861	79848	20	3	3380	82.3865	2408	4636.7027	8956.2184	2784.5	3280.3695	1575.207	7	19.4627	52.5609	156.7206	0	0.1124	0.2609	0.3653	0.3298	0.4612		21.1433683
21	Sample1_4 - Copy (5).txt	120.6394	56362	20	3	2345	83.6769	2719	4222.4256	4285.9833	2974	3713.7032	2108.3686	8	20.1117	34.1384	99.0159	0	0.0805	0.1926	0.386	0.3336	0.5076		19.43809402
22	Sample1_4 - Copy.txt	83.8278	40713	20	3	1841	81.991	2391	4422.4487	7873.2309	2786	3267.755	1585.2678	7	18.132	41.8846	81.4173	0	0.1178	0.2583	0.3911	0.3592	0.4801		21.96168813
23	Sample1_4.txt	88.7365	45689	20	3	1883	82.6173	2355	4789.2894	10243.1952	2727	3214.2958	1563.7356	6	20.0462	60.693	90.1823	0	0.1135	0.2681	0.3923	0.3617	0.4694		21.22012926
24	Sample1_5 - Copy (2).txt	98.1357	30898	20	3	2278	71.9982	2177	2729.5215	1767.3701	2903.5	3231.1001	1338.1035	6	9.7656	11.0323	62.1785	0	0.0845	0.2039	0.3619	0.3032	0.4856		23.2127554
25	Sample1_5 - Copy (3).txt	86.9058	22617	20	3	1489	73.7852	2352	2996.3324	2142.6025	2909	3368.2364	1636.8314	7	11.2075	11.8498	44.6154	0	0.0521	0.1729	0.3677	0.2854	0.5058		17.13349397
26	Sample1_5 - Copy (4).txt	161.9292	38116	20	3	2867	71.9226	2162	2678.6899	1758.0797	2887	3221.7642	1384.4458	6	9.5619	12.6071	76.798	0	0.0507	0.1484	0.3353	0.2887	0.4703		17.70526872
27	Sample1_5 - Copy (5).txt	165.2817	43249	20	3	3399	68.3114	2082	2609.6984	1657.8283	2731	3035.2568	1213.1013	6	8.692	10.0978	88.7036	0	0.0823	0.1833	0.4576	0.4446	0.4796		20.56489012
28	Sample1_5 - Copy.txt	95.5941	48733	20	3	3774	69.5155	2121.5	2846.4714	2226.5641	2624	2873.1229	998.4975	5	8.9764	9.7725	107.4258	0	0.0909	0.1951	0.2872	0.2387	0.4685		39.47942394
29	Sample1_5.txt	94.8691	26108	20	3	2050	68.2894	2095	2628.9029	1694.3693	2709	3014.4971	1170.402	6	8.6971	9.8289	53.8925	0	0.0894	0.1923	0.4814	0.4829	0.4783		21.60872191
30	Sample1_6 (2) - Copy.txt	89.2761	46928	20	3	2271	79.7179	2479	3827.2823	5594.7497	2891	3512.1004	1840.6262	7	16.4729	34.5204	86.9176	0	0.1025	0.2385	0.3815	0.3411	0.5193		25.43793916
31	Sample1_6 (2).txt	197.9784	131177	20	3	5831	83.0885	2595	4011.4823	4425.9218	3066	3707.8376	1999.3235	8	18.692	31.2069	233.9095	0	0.1348	0.2542	0.4151	0.3841	0.5322		29.45270797
32	Sample1_6 (3) - Copy.txt	115.2046	74537	20	3	3334	83.3184	2547	3963.4475	4324.3018	3066	3727.5264	2023.0162	8	18.6272	30.7374	132.1413	0	0.1388	0.2562	0.4398	0.4163	0.5311		28.93981664
33	Sample1_6 (4) - Copy.txt	134.7304	95074	20	3	4145	83.4129	2588	4135.4458	4739.2324	3010	3630.1122	1954.4696	8	19.1324	33.2922	171.4142	0	0.1439	0.2613	0.416	0.3827	0.5343		30.76514283
34	Sample1_6 (5) - Copy.txt	59.904	32155	20	3	1485	80.6593	2479	4002.9293	6149.2861	2849	3491.4222	1863.4303	7	17.4653	38.4957	59.4435	0	0.0969	0.2345	0.4149	0.3767	0.5336		24.78966346
35	Sample1_6 (6) - Copy.txt	70.3702	54194	20	3	2306	81.4887	2353.5	4775.1813	7688.4492	2608.5	3052.2914	1405.1331	6	19.1509	43.9826	110.1157	0	0.1763	0.3067	0.4049	0.3639	0.5314		32.76955302
36	Sample1_6 - Copy (2).txt	315.2102	117834	20	3	6132	76.0689	2310.5	3779.4702	4858.029	2676	3156.1378	1525.5085	6	14.6176	28.8177	231.7571	0	0.0805	0.2014	0.3518	0.3123	0.5184		19.45368519
37	Sample1_6 - Copy (3).txt	220.8375	90372	20	3	4230	80.4176	2568	4049.1619	4667.233	2878	3412.7551	1661.0811	7	17.1809	29.8486	171.2796	0	0.1101	0.2396	0.3854	0.3521	0.5294		19.15435558
38	Sample1_6 - Copy (4).txt	133.4313	77294	20	3	3772	79.7824	2413	4206.6644	5852.2461	2676	3121.1052	1402.8008	6	16.3486	31.2454	158.6754	0	0.1062	0.2218	0.2946	0.2522	0.4765		28.26922918
39	Sample1_6 - Copy (5).txt	176.8562	86389	20	3	3747	82.4156	2745	4175.2333	5261.972	3019	3689.3293	2042.6316	8	19.0013	33.4469	156.446	0	0.0891	0.2078	0.3665	0.3355	0.5146		21.18670423
40	Sample1_6 - Copy.txt	203.3169	88705	20	3	4676	75.697	2228	3887.9716	5315.8438	2577.5	2962.8896	1301.0831	6	14.3599	30.9333	181.8015	0	0.0927	0.2145	0.3689	0.3323	0.5099		22.99858005
41	Sample1_6.txt	148.6313	64546	20	3	2953	80.603	2576	4199.4826	5055.8023	2809	3349.9133	1614.3661	7	17.618	31.4644	124.0107	0	0.1233	0.2544	0.388	0.3557	0.54		19.86795513
