# Supplementary material for: Atypical sideways recognition of CD1a by autoreactive γδ T cell receptors
Source: Nat Commun. 2022 Jul 5;13:3872. doi: 10.1038/s41467-022-31443-9 (PMC9256601; doi:10.1038/s41467-022-31443-9)
Supplement: Supplementary file 3 — Source Data [file 41467_2022_31443_MOESM3_ESM.zip › Raw data_cluster analysis/Activated (anti-CD3-CD28) CO22-pCD3zeta cluster analysis summary statistics.csv]

Activated (anti-CD3-CD28) CO22-pCD3zeta cluster analysis summary statistics
	File name	ROI area (um^2)	Number of localisations	DBSCAN epsilon	DBSCAN min points	Cluster number	Percent of localisations in clusters	Median cluster area (nm^2)	Mean cluster area (nm^2)	SD cluster area (nm^2)	Median density (locs/um^2)	Mean density (locs/um^2)	SD density (locs/um^2)	Median localisations per cluster	Mean localisations per cluster	SD localisations per cluster	Total cluster area (um^2)	Median cluster overlap proportion with channel 0 clusters (nm)	Mean cluster overlap proportion with channel 0 clusters (nm)	SD cluster overlap proportion with channel 0 clusters (nm)	Proportion of localisations above DoC threshold compared with channel 0	Proportion of clustered localisations above DoC threshold compared with channel 0	Proportion of unclustered localisations above DoC threshold compared with channel 0		Clusters per area
0	Sample2_1 - Copy (2).txt	93.4176	13761	20	3	599	70.0821	2169	3286.9766	3611.6024	2828	3620.015	2513.6185	6	16.1002	42.1728	19.689	0	0.0229	0.1069	0.3734	0.3343	0.5696		6.412067961
1	Sample2_1 - Copy (3).txt	163.543	26380	20	3	1295	68.1918	2157	3138.8409	3355.4451	2786	3460.0216	2198.5353	6	13.8911	32.2341	40.648	0	0.0273	0.1193	0.3592	0.3213	0.544		7.91840678
2	Sample2_1 - Copy (4).txt	142.1107	17950	20	3	969	69.5265	2094	2861.9515	2225.6783	2765	3523.1414	2480.6209	6	12.8793	25.9303	27.7323	0	0.0209	0.1015	0.3279	0.2924	0.5115		6.818628013
3	Sample2_1 - Copy (5).txt	120.8065	20673	20	3	959	70.4929	2079	3213.1335	4535.7095	2760	3484.6434	2249.1906	6	15.196	41.8669	30.8139	0	0.0266	0.1197	0.3439	0.3052	0.5319		7.938314577
4	Sample2_1 - Copy (6).txt	121.8149	18868	20	3	912	70.4208	2042.5	2985.7281	2846.9661	2747	3563.2884	3251.0773	5	14.5691	37.4148	27.2298	0	0.0231	0.1082	0.353	0.314	0.5156		7.48676886
5	Sample2_1 - Copy.txt	58.0244	17278	20	3	474	87.3539	2472	4189.5295	5412.2228	3139.5	4859.4388	5615.5937	8	31.8418	99.5219	19.8584	0	0.0358	0.1412	0.3194	0.2843	0.5625		8.168977189
6	Sample2_1.txt	116.501	16242	20	3	841	64.8565	2157	3028.7658	2568.0617	2735	3415.6231	2166.1632	6	12.5256	20.2085	25.4719	0	0.0234	0.1085	0.3461	0.3062	0.5412		7.218822156
7	Sample2_2 - Copy (2).txt	134.7974	22070	20	3	608	84.5537	2352.5	3798.0724	4347.7876	3286	5178.8536	6314.5215	8	30.6924	108.3361	23.0923	0	0.0171	0.0972	0.3592	0.3216	0.5262		4.510472754
8	Sample2_2 - Copy (3).txt	142.3962	16083	20	3	513	80.0783	2576	3769.3177	3432.8681	3153	4732.3158	4604.3383	8	25.1053	54.1663	19.3366	0	0.0148	0.0899	0.2907	0.2564	0.4762		3.602624227
9	Sample2_2 - Copy (4).txt	111.0464	12496	20	3	453	80.6498	2441	3524.2208	3497.8447	3110	4572.9912	4038.3809	8	22.2472	48.238	15.9647	0	0.0151	0.0864	0.3046	0.2605	0.5071		4.079375828
10	Sample2_2 - Copy (5).txt	71.5327	7746	20	3	281	77.5884	2331	3585.8114	3453.0452	2956	4182.7829	3408.3256	7	21.3879	52.3233	10.0761	0	0.0163	0.096	0.3068	0.2611	0.5249		3.928273363
11	Sample2_2 - Copy (6).txt	113.4681	13672	20	3	448	80.9172	2462.5	3547.9643	3454.5915	3052	4648.3594	5553.8776	7.5	24.6942	70.1258	15.8949	0	0.0168	0.0991	0.3273	0.2886	0.509		3.948246247
12	Sample2_2 - Copy.txt	66.9831	14026	20	3	202	95.5654	4013.5	6172.5941	6255.2752	4370.5	6940.0396	7432.9514	19	66.3564	134.1117	12.4686	0	0.0219	0.1158	0.2096	0.1808	0.3775		3.015686046
13	Sample2_2.txt	103.0917	10340	20	3	358	78.4623	2511.5	3633.148	3159.9622	3104.5	4504.176	3998.4974	8	22.662	49.2106	13.0067	0	0.0152	0.0909	0.2925	0.2602	0.4713		3.472636497
14	Sample2_3 - Copy (2).txt	496.5426	63914	20	3	2397	79.8714	2327	3602.2023	4333.1954	3150	4414.6383	3273.1179	8	21.297	49.9923	86.3448	0	0.0197	0.1041	0.3878	0.3531	0.5281		4.82738037
15	Sample2_3 - Copy (3).txt	116.0426	13684	20	3	465	78.157	2415	3733.0194	3709.5702	3040	4458.1699	3343.7261	8	23	41.3975	17.3585	0	0.0221	0.1157	0.3507	0.3108	0.5367		4.007149099
16	Sample2_3 - Copy (4).txt	115.1001	14310	20	3	421	82.8581	2359	4148.2898	6029.9438	3110	4375.2874	3926.4977	7	28.1639	77.1467	17.4643	0	0.0163	0.0959	0.3008	0.2518	0.5326		3.657685788
17	Sample2_3 - Copy (5).txt	247.5861	32456	20	3	1155	79.976	2374	3815.8416	5162.9885	3089	4297.9126	3141.6063	8	22.4736	58.9301	44.073	0	0.0196	0.1044	0.3714	0.3358	0.5286		4.665043797
18	Sample2_3 - Copy (6).txt	93.6147	11948	20	3	344	86.3575	2805	4363.8198	4112.0398	3271.5	4837.1279	4011.2338	9	29.9942	52.4016	15.0115	0	0.0226	0.1151	0.2759	0.2413	0.455		3.674636569
19	Sample2_3 - Copy.txt	67.9676	8069	20	3	186	87.1979	2659.5	5347.3817	7357.1239	2977	4464.2258	3592.2843	8	37.828	87.444	9.9461	0	0.022	0.1154	0.243	0.2138	0.4313		2.736598026
20	Sample2_3.txt	205.9044	26530	20	3	962	80.8519	2316	3699.4356	4699.8043	3223	4381.4917	3128.0896	8	22.2973	52.0345	35.5886	0	0.0199	0.1056	0.3706	0.3346	0.5237		4.672071116
21	sample2_4 - Copy (2).txt	198.3141	32195	20	3	870	86.2681	2893	4050.3126	3995.9767	3476.5	5539.5322	5489.7822	10	31.9241	72.2534	35.2377	0	0.0202	0.1099	0.319	0.281	0.5013		4.386980048
22	sample2_4 - Copy (3).txt	190.523	22472	20	3	741	80.3266	2482	3609.6478	3407.6164	3121	4914.6586	4710.6938	8	24.3603	50.5452	26.7475	0	0.015	0.0921	0.3269	0.2834	0.5332		3.889294206
23	sample2_4 - Copy (4).txt	228.3562	28367	20	3	1037	80.3152	2337	3228.2989	3064.8619	3176	4816.8631	5089.221	7	21.9701	66.8634	33.4775	0	0.0155	0.0924	0.3266	0.2846	0.5178		4.541151061
24	sample2_4 - Copy (5).txt	110.1064	12591	20	3	387	83.0514	2451	3808.4031	4285.0913	3280	5082.3152	4592.5212	9	27.0207	59.2426	14.7385	0	0.0128	0.0839	0.2859	0.2514	0.4863		3.514782065
25	sample2_4 - Copy (6).txt	92.7238	13213	20	3	348	87.3231	2730.5	4136.2644	4434.142	3715.5	5846.3305	5799.6357	10.5	33.1552	69.9273	14.3942	0	0.0146	0.0901	0.3054	0.266	0.4807		3.753081733
26	sample2_4 - Copy.txt	133.8461	14111	20	3	483	79.1652	2456	3653.913	3643.7352	2951	4583.8799	3931.0703	7	23.1284	49.8303	17.6484	0	0.0142	0.0906	0.3108	0.269	0.5292		3.608622141
27	sample2_4.txt	57.6122	5632	20	3	204	77.8942	2552.5	3605.1176	3003.7868	3023.5	4277.1814	3258.2371	7	21.5049	36.7435	7.3544	0	0.0136	0.0834	0.3026	0.2533	0.5209		3.540916681
28	sample2_5 - Copy (2).txt	145.6083	10887	20	3	437	79.6179	2423	3109.4119	2601.2309	3412	4985.9153	4349.5465	8	19.8352	35.8728	13.5881	0	0.0112	0.0767	0.295	0.2545	0.491		3.001202541
29	sample2_5 - Copy (3).txt	80.3331	6504	20	3	202	83.687	2545	3566.6089	3184.6428	4040.5	6208.797	5562.1317	11	26.9455	36.8801	7.2046	0	0.0089	0.0649	0.2726	0.2329	0.4603		2.514530125
30	sample2_5 - Copy (4).txt	75.1002	10909	20	3	359	86.7907	2709	3861.7382	4154.8479	3636	5365.493	4280.1343	11	26.3733	43.0405	13.8636	0	0.0178	0.0949	0.3083	0.2764	0.4635		4.780280212
31	sample2_5 - Copy (5).txt	147.9644	34912	20	3	431	95.8266	3763	6845.0557	8015.7726	4147	7051.065	7549.4009	17	77.6218	181.3739	29.5022	0	0.0245	0.1236	0.222	0.1938	0.3791		2.912862824
32	sample2_5 - Copy (6).txt	85.5821	6705	20	3	213	83.5943	2528	3506.8732	3114.9295	4020	6156.5305	5443.1214	11	26.3146	36.1746	7.4696	0	0.0091	0.0663	0.275	0.2345	0.4637		2.488838203
33	sample2_5 - Copy.txt	152.7165	40831	20	3	435	96.2553	4019	7603.8874	10080.8607	4262	7264.7862	7549.3044	19	90.3494	208.0389	33.0769	0	0.0276	0.133	0.2178	0.1902	0.3716		2.848415201
34	sample2_5.txt	133.7548	10427	20	3	250	85.7485	2329	3774.028	4411.2682	3109.5	5643.128	7776.0689	8.5	35.764	106.171	9.4351	0	0.0086	0.0659	0.2529	0.218	0.4189		1.869091801
