# Supplementary material for: Atypical sideways recognition of CD1a by autoreactive γδ T cell receptors
Source: Nat Commun. 2022 Jul 5;13:3872. doi: 10.1038/s41467-022-31443-9 (PMC9256601; doi:10.1038/s41467-022-31443-9)
Supplement: Supplementary file 3 — Source Data [file 41467_2022_31443_MOESM3_ESM.zip › Raw data_cluster analysis/Activated (anti-CD3-CD28) CO22-TCR cluster analysis summary statistics.csv]

Activated (anti-CD3-CD28) CO22-TCR cluster analysis summary statistics
	File name	ROI area (um^2)	Number of localisations	DBSCAN epsilon	DBSCAN min points	Cluster number	Percent of localisations in clusters	Median cluster area (nm^2)	Mean cluster area (nm^2)	SD cluster area (nm^2)	Median density (locs/um^2)	Mean density (locs/um^2)	SD density (locs/um^2)	Median localisations per cluster	Mean localisations per cluster	SD localisations per cluster	Total cluster area (um^2)	Median cluster overlap proportion with channel 1 clusters (nm)	Mean cluster overlap proportion with channel 1 clusters (nm)	SD cluster overlap proportion with channel 1 clusters (nm)	Proportion of localisations above DoC threshold compared with channel 1	Proportion of clustered localisations above DoC threshold compared with channel 1	Proportion of unclustered localisations above DoC threshold compared with channel 1		Clusters per area
0	Sample2_1 - Copy (2).txt	93.4176	117193	20	3	5092	83.3864	2299.5	4772.0187	10196.5007	2621	3001.089	1269.4468	6	19.1915	58.4093	242.9912	0.0818	0.2886	0.3637	0.4367	0.3906	0.5446		54.50792998
1	Sample2_1 - Copy (3).txt	163.543	192811	20	3	8546	82.9652	2276.5	4589.2872	9493.6796	2633	3051.0125	1366.4173	6	18.7182	57.1466	392.2005	0.0282	0.2525	0.3469	0.447	0.4173	0.5107		52.25537015
2	Sample2_1 - Copy (4).txt	142.1107	146337	20	3	6033	83.7649	2244	5049.0532	10135.2111	2534	2939.8182	1358.1909	5	20.3181	55.5473	304.6094	0	0.2275	0.3559	0.4126	0.3748	0.4991		42.45282023
3	Sample2_1 - Copy (5).txt	120.8065	128543	20	3	5636	82.9279	2304	4696.6631	9016.9014	2611	3002.5342	1410.5136	6	18.9138	53.1794	264.7039	0.0012	0.2237	0.3379	0.445	0.4077	0.5343		46.65311883
4	Sample2_1 - Copy (6).txt	121.8149	101563	20	3	4441	80.6288	2260	4711.6046	10146.5389	2551	2913.9426	1230.3829	6	18.4393	55.7521	209.2424	0	0.1881	0.3206	0.3861	0.3318	0.5153		36.45695231
5	Sample2_1 - Copy.txt	58.0244	87760	20	3	2813	87.3701	2200	6195.9972	16326.0397	2512	2913.4653	1280.0995	5	27.2577	95.9909	174.2934	0.1571	0.3486	0.3984	0.5024	0.498	0.5327		48.47960513
6	Sample2_1.txt	116.501	140589	20	3	6183	83.0172	2273	4637.5827	9795.0368	2628	3025.8113	1344.749	6	18.8764	59.0074	286.7417	0.0175	0.2462	0.3435	0.4134	0.3717	0.4904		53.07250582
7	Sample2_2 - Copy (2).txt	134.7974	138950	20	3	6406	81.6207	2365	4135.389	7762.4802	2823.5	3400.027	1754.2718	7	17.704	45.3623	264.913	0.0042	0.1953	0.3151	0.3756	0.3532	0.4981		47.52317181
8	Sample2_2 - Copy (3).txt	142.3962	162543	20	3	6724	84.3807	2292.5	5138.0669	12681.8104	2561	2969.2771	1337.0511	6	20.3978	67.7244	345.4836	0.0656	0.2922	0.39	0.442	0.4256	0.5081		47.22036122
9	Sample2_2 - Copy (4).txt	111.0464	101284	20	3	4105	82.1413	2323	4741.3781	10501.0222	2668	3192.1881	1606.996	6	20.267	60.1215	194.6336	0	0.1994	0.3039	0.4069	0.3799	0.5194		36.96652931
10	Sample2_2 - Copy (5).txt	71.5327	85552	20	3	3586	82.6655	2156	5062.1712	11590.0249	2454.5	2760.1093	1091.3612	5	19.7217	64.1243	181.5295	0.0559	0.2411	0.3335	0.4753	0.4719	0.4873		50.13091915
11	Sample2_2 - Copy (6).txt	113.4681	103862	20	3	4375	82.4469	2373	4512.4805	8954.2687	2691	3233.1815	1614.6276	6	19.5728	54.6466	197.421	0	0.1952	0.3168	0.4552	0.4435	0.5048		38.55709226
12	Sample2_2 - Copy.txt	66.9831	80722	20	3	2900	85.3572	2362	5436.0641	10390.4331	2649	3150.3079	1534.5544	6	23.7593	61.6491	157.6459	0.1437	0.2837	0.3418	0.4557	0.4526	0.5225		43.29450264
13	Sample2_2.txt	103.0917	119310	20	3	4909	84.6895	2300	5232.3716	12875.8182	2549	2936.9138	1297.6935	6	20.5832	67.5466	256.8571	0.1034	0.3296	0.4115	0.4299	0.4082	0.5088		47.61780046
14	Sample2_3 - Copy (2).txt	496.5426	409184	20	3	20383	80.2109	2422	3685.533	5584.7799	2990	3565.5387	1828.9979	7	16.1021	35.1476	751.2222	0	0.1678	0.2712	0.4457	0.4289	0.5122		41.04985151
15	Sample2_3 - Copy (3).txt	116.0426	92785	20	3	4093	82.3107	2503	4043.7378	6007.4158	2955	3592.3237	2002.3411	7	18.6592	43.2395	165.5102	0.0002	0.2034	0.3036	0.4688	0.4485	0.5413		35.27152959
16	Sample2_3 - Copy (4).txt	115.1001	132611	20	3	5463	82.5573	2124	5148.2387	13498.1949	2443	2737.7227	1080.7477	5	20.0403	76.3428	281.2483	0.0186	0.2734	0.3755	0.3992	0.3741	0.5202		47.46303435
17	Sample2_3 - Copy (5).txt	247.5861	226273	20	3	10621	81.5082	2426	3965.5321	6792.5044	2920	3490.2999	1810.2512	7	17.3647	41.2871	421.1792	0.0057	0.1881	0.292	0.4418	0.4229	0.5175		42.89820794
18	Sample2_3 - Copy (6).txt	93.6147	87971	20	3	3416	83.8003	2554	4744.6142	7084.2038	2796	3452.3765	1924.5052	7	21.5808	48.7874	162.076	0.0543	0.2415	0.3198	0.4619	0.4513	0.5288		36.4899957
19	Sample2_3 - Copy.txt	67.9676	67903	20	3	2295	86.5499	2729	5206.7425	7373.6974	2868	3582.0623	1974.2568	8	25.6078	52.5752	119.4947	0.0903	0.284	0.3476	0.5837	0.5836	0.5847		33.76608855
20	Sample2_3.txt	205.9044	178164	20	3	8654	80.9529	2437	3810.2486	5332.5409	2980	3532.761	1759.9659	7	16.6662	35.2779	329.7389	0.0025	0.1788	0.2789	0.437	0.4171	0.5209		42.02921356
21	sample2_4 - Copy (2).txt	198.3141	190473	20	3	8106	82.7435	2400	4481.285	9576.3954	2711.5	3287.152	1773.1497	6	19.4429	64.2038	363.253	0	0.2091	0.3242	0.3876	0.368	0.5105		40.87455204
22	sample2_4 - Copy (3).txt	190.523	214605	20	3	9467	82.5964	2245	4758.465	10919.1302	2565	2972.9194	1309.9513	6	18.7236	58.644	450.4839	0.0265	0.258	0.3533	0.4112	0.3866	0.5116		49.6895388
23	sample2_4 - Copy (4).txt	228.3562	219289	20	3	9577	81.9813	2336	4571.7144	10090.4091	2664	3152.6869	1521.6024	6	18.7716	59.7102	437.8331	0	0.1918	0.311	0.4487	0.4332	0.5118		41.93886568
24	sample2_4 - Copy (5).txt	110.1064	129030	20	3	5018	85.2972	2306.5	5206.4318	11679.6663	2647.5	3098.0365	1419.0546	6	21.9328	65.8003	261.2588	0.0038	0.2467	0.3675	0.363	0.3317	0.5164		45.57409923
25	sample2_4 - Copy (6).txt	92.7238	73980	20	3	3127	81.6761	2664	4102.212	6248.0373	3044	3728.6306	2054.4395	8	19.3233	40.9712	128.2762	0	0.1393	0.2498	0.3048	0.2776	0.4919		33.72381201
26	sample2_4 - Copy.txt	133.8461	167936	20	3	6956	83.9409	2219	5177.2601	12247.5354	2522	2871.9527	1193.0446	5	20.2655	64.9313	360.1302	0.0718	0.2855	0.3695	0.3924	0.3651	0.4959		51.97013585
27	sample2_4.txt	57.6122	56936	20	3	2402	81.5565	2282.5	4771.3435	10601.2607	2519.5	2920.0562	1279.0953	5	19.3318	63.6288	114.6077	0	0.2124	0.3298	0.4721	0.4598	0.5157		41.69255817
28	sample2_5 - Copy (2).txt	145.6083	117642	20	3	4851	82.8726	2318	4580.1651	13123.485	2684	3255.0625	1728.308	6	20.0975	90.7289	222.1838	0	0.1575	0.3046	0.4514	0.4332	0.5223		33.31540853
29	sample2_5 - Copy (3).txt	80.3331	65023	20	3	2814	82.5569	2408.5	4273.0007	6754.9899	2792	3340.8223	1682.3268	7	19.0764	54.7233	120.2422	0	0.1588	0.2726	0.3813	0.3518	0.5325		35.02914739
30	sample2_5 - Copy (4).txt	75.1002	84195	20	3	3664	82.955	2378.5	4567.4746	8172.9562	2681.5	3123.5087	1521.1336	6	19.0622	56.1342	167.3523	0.0001	0.2014	0.3059	0.4619	0.4505	0.5371		48.78815236
31	sample2_5 - Copy (5).txt	147.9644	181856	20	3	7032	84.7984	2299.5	5154.7679	11266.1347	2553	3010.096	1445.8831	6	21.9299	68.4923	362.4833	0.1662	0.3147	0.3514	0.4573	0.4553	0.5038		47.52494519
32	sample2_5 - Copy (6).txt	85.5821	67666	20	3	2944	82.3442	2416.5	4229.8529	6625.4679	2805	3366.8057	1732.7999	7	18.9263	53.7231	124.5269	0	0.1612	0.2758	0.3893	0.3593	0.5418		34.39971676
33	sample2_5 - Copy.txt	152.7165	188633	20	3	7330	84.7879	2286.5	5167.0828	11172.0507	2547	2992.8982	1418.0786	6	21.8196	67.5461	378.7472	0.1789	0.3163	0.3465	0.4621	0.4605	0.5023		47.99743315
34	sample2_5.txt	133.7548	111494	20	3	5046	82.6367	2404.5	4236.9247	7654.0109	2765	3291.8333	1630.4051	7	18.259	47.3378	213.7952	0.0208	0.2211	0.3178	0.4642	0.4499	0.5498		37.72574891
