# Supplementary material for: Atypical sideways recognition of CD1a by autoreactive γδ T cell receptors
Source: Nat Commun. 2022 Jul 5;13:3872. doi: 10.1038/s41467-022-31443-9 (PMC9256601; doi:10.1038/s41467-022-31443-9)
Supplement: Supplementary file 3 — Source Data [file 41467_2022_31443_MOESM3_ESM.zip › Raw data_cluster analysis/Activated (anti-CD3-CD28) CO3-pCD3zeta cluster analysis summary statistics.csv]

Activated (anti-CD3-CD28) CO3-pCD3zeta cluster analysis summary statistics
	File name	ROI area (um^2)	Number of localisations	DBSCAN epsilon	DBSCAN min points	Cluster number	Percent of localisations in clusters	Median cluster area (nm^2)	Mean cluster area (nm^2)	SD cluster area (nm^2)	Median density (locs/um^2)	Mean density (locs/um^2)	SD density (locs/um^2)	Median localisations per cluster	Mean localisations per cluster	SD localisations per cluster	Total cluster area (um^2)	Median cluster overlap proportion with channel 0 clusters (nm)	Mean cluster overlap proportion with channel 0 clusters (nm)	SD cluster overlap proportion with channel 0 clusters (nm)	Proportion of localisations above DoC threshold compared with channel 0	Proportion of clustered localisations above DoC threshold compared with channel 0	Proportion of unclustered localisations above DoC threshold compared with channel 0		Clusters per area
0	sample3_1 - Copy (2).txt	149.4545	21509	20	3	794	78.2324	2434	3632.9458	3833.2461	2998	4355.4383	3383.0521	8	21.1927	39.9834	28.8456	0	0.0211	0.1087	0.2967	0.2656	0.4753		5.312653684
1	sample3_1 - Copy (3).txt	158.7326	28245	20	3	591	87.2969	2475	4681.357	7142.7471	2864	4628.4332	5427.1707	7	41.7208	226.1748	27.6668	0	0.0213	0.1136	0.274	0.2437	0.4517		3.723242737
2	sample3_1 - Copy (4).txt	95.596	27912	20	3	339	94.6403	3110	7989.3009	11277.0026	2991	5528.3186	5712.0525	9	77.9233	163.2591	27.0837	0	0.0299	0.1452	0.1772	0.1442	0.3706		3.54617348
3	sample3_1 - Copy (5).txt	79.8154	13942	20	3	203	94.5704	3881	6399.3695	6624.3208	3428	6116.7734	6695.7329	14	64.9507	133.3503	12.9907	0	0.0139	0.0892	0.1746	0.1445	0.3462		2.543368824
4	sample3_1 - Copy (6).txt	102.0053	18511	20	3	368	88.099	2350	4583.4076	6667.6036	2841	4641.3505	5835.7379	6	44.3152	270.7267	16.8669	0	0.0253	0.1236	0.2671	0.2414	0.4308		3.607655681
5	sample3_1 - Copy.txt	93.7138	20352	20	3	359	89.2296	2502	5078.9443	8316.291	2845	4707.0251	6187.5282	7	50.585	285.9533	18.2334	0	0.0244	0.1251	0.307	0.2802	0.4631		3.830812538
6	sample3_1.txt	92.3987	13610	20	3	478	79.2873	2434	3736.8285	4136.8253	2995	4485.6004	3585.1752	8	22.5753	41.3385	17.862	0	0.0223	0.1119	0.2859	0.2534	0.4838		5.173232957
7	sample3_3 (2) - Copy.txt	138.7432	18134	20	3	493	82.3701	2691	4285.8235	5101.2943	3168	4907.0183	4234.4597	9	30.2982	59.9489	21.1291	0	0.0209	0.1135	0.2645	0.2351	0.4536		3.553327298
8	sample3_3 (2).txt	184.8144	16633	20	3	597	77.3823	2449	3610.1843	3906.4466	3024	4455.33	3451.642	7	21.5595	38.333	21.5528	0	0.0144	0.0881	0.2988	0.2702	0.4635		3.230267771
9	sample3_3 (3) - Copy.txt	162.112	20927	20	3	646	81.9563	2552.5	3875.7012	3765.0759	3350	4871.6796	4064.8254	10	26.5495	75.8958	25.037	0	0.0175	0.0977	0.2989	0.2652	0.4826		3.984899329
10	sample3_3 (4) - Copy.txt	152.8828	15455	20	3	575	77.7677	2410	3462.0904	3035.1593	2940	4388.9948	4183.308	7	20.9026	44.0348	19.907	0	0.0165	0.0928	0.2512	0.2167	0.4367		3.761050949
11	sample3_3 (5) - Copy.txt	126.7989	11305	20	3	397	77.992	2311	3662.9043	4198.689	2884	4388.9622	3555.0784	7	22.2091	40.3659	14.5417	0	0.0169	0.0999	0.2811	0.2523	0.4522		3.130941988
12	sample3_3 (6) - Copy.txt	144.2715	18795	20	3	508	82.7028	2706	4358.0807	5124.8992	3160.5	4885.8071	4254.3282	9	30.5984	59.6149	22.1391	0	0.0204	0.1123	0.2645	0.235	0.4528		3.521138964
13	sample3_3 (7) - Copy.txt	152.4497	19726	20	3	617	81.6942	2580	3913.1734	3895.72	3347	4753.4652	3882.5573	9	26.1183	76.2407	24.1443	0	0.0182	0.1002	0.2955	0.2629	0.4757		4.047236564
14	sample3_3 - Copy (2).txt	164.3781	20248	20	3	506	85.8208	2578	4156.8538	4344.3473	3085.5	5007.9901	5510.9132	8	34.3419	124.7845	21.0337	0	0.0175	0.1012	0.2457	0.2172	0.4227		3.078268942
15	sample3_3 - Copy (3).txt	50.3323	8805	20	3	274	81.4878	2230	3844.9489	4858.689	2959	4701.1679	4590.492	7	26.1861	63.3884	10.5352	0	0.0272	0.1282	0.3318	0.2977	0.531		5.44382037
16	sample3_3 - Copy (4).txt	93.1002	10822	20	3	325	81.205	2418	3767.2338	3639.168	3095	4927.5292	4628.7905	8	27.04	51.7392	12.2435	0	0.0136	0.083	0.2962	0.2537	0.4907		3.490862533
17	sample3_3 - Copy (5).txt	114.5309	15669	20	3	379	85.9914	2562	4095.2929	4460.4528	3022	4919.5013	5750.3844	7	35.5515	140.8003	15.5212	0	0.0183	0.1011	0.2666	0.2356	0.4522		3.309150631
18	sample3_3 - Copy (6).txt	111.0139	12101	20	3	325	85.5632	2501	4193.4585	4530.7444	3098	4758.0985	4901.8494	9	31.8585	134.799	13.6287	0	0.0182	0.1037	0.2436	0.2202	0.3971		2.927561323
19	sample3_3 - Copy.txt	66.2203	6820	20	3	228	78.9443	2333.5	3637.0965	3691.6409	2941	4519.8596	4028.441	7	23.614	44.3685	8.2926	0	0.0117	0.0776	0.2919	0.253	0.4775		3.443052961
20	sample3_3.txt	105.8395	13282	20	3	312	86.2445	2559.5	4208.8526	4498.0092	3052.5	5144.2083	6227.8995	9	36.7147	145.2579	13.1316	0	0.0173	0.101	0.2497	0.2195	0.4381		2.947859731
21	sample3_4 - Copy (2).txt	147.8587	18941	20	3	460	84.948	2467.5	4170.713	5156.3915	3462	5150.0696	4594.1532	8	34.9783	103.6241	19.1853	0	0.0153	0.0946	0.2891	0.2602	0.4552		3.111078347
22	sample3_4 - Copy (3).txt	132.6352	19214	20	3	540	84.1157	2664.5	4362.7722	5352.19	3215.5	4675.0167	3749.8465	9	29.9296	65.1725	23.559	0	0.0235	0.1175	0.2513	0.2156	0.4556		4.071317418
23	sample3_4 - Copy (4).txt	91.3007	12482	20	3	257	84.8181	2549	4580.6265	6004.7091	3351	5266.2451	4854.479	9	41.1946	128.7685	11.7722	0	0.0141	0.0907	0.2829	0.2538	0.4542		2.814874366
24	sample3_4 - Copy (5).txt	97.1043	9919	20	3	314	80.0686	2402.5	3769.8631	4444.9814	3317	4670.6624	3590.1432	8	25.293	53.9601	11.8374	0	0.0139	0.0885	0.2892	0.2602	0.4575		3.23363641
25	sample3_4 - Copy (6).txt	76.4254	11714	20	3	310	84.002	2579.5	4588.0935	5885.6787	3218	4832.9806	3936.829	9	31.7419	64.3487	14.2231	0	0.0283	0.1298	0.2359	0.1968	0.464		4.056243081
26	sample3_4 - Copy.txt	84.506	13040	20	3	356	83.9801	2691.5	4443.4157	5861.7345	3088.5	4388.9382	3408.2786	9	30.7612	75.4923	15.8186	0	0.0229	0.1159	0.2504	0.2139	0.4615		4.212718624
27	sample3_4.txt	82.4448	10278	20	3	235	83.4793	2318	4297.9532	5991.4753	3221	4859.1191	4448.7806	8	36.5106	119.1057	10.1002	0	0.013	0.0851	0.2711	0.2417	0.4451		2.85039202
28	sample3_5 - Copy (2).txt	124.1644	31185	20	3	672	90.1138	2889	4843.2753	5545.8688	3401	5754.7649	5460.4047	11	41.8185	94.9967	32.5468	0	0.0295	0.1335	0.319	0.2809	0.5189		5.412179336
29	sample3_5 - Copy (3).txt	289.5061	25073	20	3	806	81.3584	2540.5	3605.6191	3187.8341	3027	4946.603	5048.6842	8	25.3089	49.2237	29.0613	0	0.013	0.0848	0.2573	0.2272	0.4363		2.784051873
30	sample3_5 - Copy (4).txt	186.3973	15125	20	3	622	74.4198	2207.5	3292.2395	3133.8707	2880	4095.545	3031.6788	6	18.0965	33.0984	20.4777	0	0.013	0.0847	0.3309	0.2987	0.4817		3.336958207
31	sample3_5 - Copy (5).txt	205.5903	20780	20	3	736	76.6603	2222	3436.2418	3180.0236	3059.5	4446.6291	4087.7517	7	21.644	48.3315	25.2907	0	0.0139	0.0869	0.2838	0.252	0.4669		3.579935435
32	sample3_5 - Copy (6).txt	98.3132	8323	20	3	238	79.7189	2358	3538.1134	3356.8248	3022.5	5143.6092	5659.3969	7	27.8782	66.5785	8.4207	0	0.0124	0.0825	0.2608	0.2303	0.4479		2.420834639
33	sample3_5 - Copy.txt	188.2473	15787	20	3	518	81.016	2495	3617.5927	3368.1105	2942.5	4836.2143	5129.0763	7.5	24.6911	47.9861	18.7391	0	0.0135	0.088	0.2487	0.2179	0.439		2.751699493
34	sample3_5.txt	123.374	9332	20	3	346	75.0321	2355	3535.526	3625.4224	2994	4107.604	3109.0133	7	20.237	39.9428	12.2329	0	0.0123	0.084	0.2999	0.27	0.4512		2.804480685
