# Supplementary material for: Atypical sideways recognition of CD1a by autoreactive γδ T cell receptors
Source: Nat Commun. 2022 Jul 5;13:3872. doi: 10.1038/s41467-022-31443-9 (PMC9256601; doi:10.1038/s41467-022-31443-9)
Supplement: Supplementary file 3 — Source Data [file 41467_2022_31443_MOESM3_ESM.zip › Raw data_cluster analysis/Activated (anti-CD3-CD28) CO3-TCR cluster analysis summary statistics.csv]

Activated (anti-CD3-CD28) CO3-TCR cluster analysis summary statistics
	File name	ROI area (um^2)	Number of localisations	DBSCAN epsilon	DBSCAN min points	Cluster number	Percent of localisations in clusters	Median cluster area (nm^2)	Mean cluster area (nm^2)	SD cluster area (nm^2)	Median density (locs/um^2)	Mean density (locs/um^2)	SD density (locs/um^2)	Median localisations per cluster	Mean localisations per cluster	SD localisations per cluster	Total cluster area (um^2)	Median cluster overlap proportion with channel 1 clusters (nm)	Mean cluster overlap proportion with channel 1 clusters (nm)	SD cluster overlap proportion with channel 1 clusters (nm)	Proportion of localisations above DoC threshold compared with channel 1	Proportion of clustered localisations above DoC threshold compared with channel 1	Proportion of unclustered localisations above DoC threshold compared with channel 1		Clusters per area
0	sample3_1 - Copy (2).txt	149.4545	109571	20	3	4180	85.153	2446.5	4825.8148	10459.3918	2816	3444.7244	1891.2847	7	22.3213	66.4235	201.7191	0	0.1406	0.2849	0.374	0.3338	0.5184		27.96837834
1	sample3_1 - Copy (3).txt	158.7326	101158	20	3	3743	85.4159	2719	4696.0069	7862.9185	2970	3643.2396	2085.7101	8	23.0844	68.8246	175.7715	0	0.1334	0.2626	0.4481	0.4365	0.5276		23.58053733
2	sample3_1 - Copy (4).txt	95.596	109048	20	3	3847	85.4385	2188	5849.0606	16309.2397	2461	2790.1677	1159.958	5	24.2186	95.6509	225.0134	0.0006	0.2341	0.3407	0.388	0.3831	0.4759		40.24226955
3	sample3_1 - Copy (5).txt	79.8154	81253	20	3	2847	85.0824	2247	5717.7496	13584.4777	2548	2892.5023	1214.5336	5	24.2824	81.0402	162.7843	0	0.2242	0.3459	0.338	0.329	0.4954		35.66980808
4	sample3_1 - Copy (6).txt	102.0053	67463	20	3	2327	86.44	2787	5043.5948	9000.029	2931	3597.5569	2074.237	8	25.0602	81.7189	117.3645	0	0.1639	0.2854	0.5409	0.5406	0.5429		22.81254013
5	sample3_1 - Copy.txt	93.7138	59774	20	3	2266	85.3615	2717	4554.8672	7025.954	2981.5	3663.7595	2075.9578	8	22.5172	73.7002	103.2133	0	0.145	0.2824	0.4899	0.4851	0.5297		24.18000337
6	sample3_1.txt	92.3987	66663	20	3	2414	85.8707	2435.5	4942.0783	10814.5829	2856	3465.7349	1920.477	7	23.7133	71.8407	119.3018	0	0.1464	0.2959	0.3419	0.2936	0.5268		26.1259087
7	sample3_3 (2) - Copy.txt	138.7432	140030	20	3	4925	86.5507	2432	5259.3907	10788.4557	2732	3293.5777	1773.8802	6	24.6085	79.4779	259.025	0	0.2182	0.3268	0.4481	0.4343	0.5127		35.49723518
8	sample3_3 (2).txt	184.8144	101999	20	3	4018	85.1881	2580.5	4518.3688	8137.1962	3093	3763.3365	2140.6104	8	21.6254	48.4263	181.5481	0	0.1387	0.2816	0.393	0.3478	0.5476		21.74073016
9	sample3_3 (3) - Copy.txt	162.112	151881	20	3	6292	84.5247	2367.5	4828.7632	9798.8366	2737.5	3232.1047	1591.9713	6	20.4032	54.8141	303.8258	0	0.2285	0.3339	0.3763	0.3435	0.5254		38.81267272
10	sample3_3 (4) - Copy.txt	152.8828	102947	20	3	3828	84.3016	2375	5233.4619	10795.6841	2657.5	3194.6706	1656.621	6	22.6714	60.0213	200.3369	0	0.1532	0.295	0.3676	0.3271	0.509		25.03878788
11	sample3_3 (5) - Copy.txt	126.7989	71284	20	3	2741	85.5928	2548	4722.9938	8530.0736	2998	3651.8975	2077.7305	8	22.2598	50.5462	129.4573	0	0.1502	0.2865	0.392	0.346	0.5547		21.61690677
12	sample3_3 (6) - Copy.txt	144.2715	144840	20	3	5113	86.4678	2436	5240.6798	10842.4507	2753	3305.6708	1786.8405	6	24.4944	79.0486	267.956	0	0.2139	0.3272	0.4377	0.4233	0.5063		35.44012504
13	sample3_3 (7) - Copy.txt	152.4497	142505	20	3	5913	84.7065	2366	4829.101	9743.6452	2739	3237.6418	1566.822	6	20.4145	54.0846	285.5447	0	0.2294	0.3343	0.376	0.3437	0.5204		38.7865637
14	sample3_3 - Copy (2).txt	164.3781	140967	20	3	5241	86.0975	2489	5081.6316	10858.2815	2812	3433.2837	1839.6682	7	23.1576	62.211	266.3283	0	0.2065	0.3246	0.4656	0.4619	0.4876		31.88380934
15	sample3_3 - Copy (3).txt	50.3323	59922	20	3	2395	85.406	2364	5019.9858	11736.4132	2687	3168.7837	1506.0798	6	21.3683	67.6292	120.2287	0.0114	0.2486	0.3503	0.3822	0.3505	0.5215		47.58375834
16	sample3_3 - Copy (4).txt	93.1002	79920	20	3	3554	82.0445	2333	4592.5858	10081.915	2640	3126.1106	1545.243	6	18.4496	54.7227	163.2205	0	0.1775	0.305	0.3665	0.3307	0.5211		38.17392444
17	sample3_3 - Copy (5).txt	114.5309	108555	20	3	4128	85.6865	2472.5	5069.8181	11391.5042	2791	3369.3634	1735.395	7	22.5332	63.5998	209.2821	0.0086	0.2378	0.3413	0.4695	0.4641	0.503		36.04267495
18	sample3_3 - Copy (6).txt	111.0139	90893	20	3	3281	86.7317	2451	5265.2277	12040.3603	2766	3388.4874	1831.9388	7	24.0271	67.5329	172.7521	0	0.2067	0.3286	0.5518	0.5628	0.4865		29.55485754
19	sample3_3 - Copy.txt	66.2203	52279	20	3	2261	82.6871	2439	4487.5931	9143.9584	2785	3324.4476	1682.3341	7	19.119	51.7644	101.4645	0	0.1524	0.2824	0.3616	0.3167	0.5299		34.14360853
20	sample3_3.txt	105.8395	99851	20	3	3706	86.2155	2401	5323.9458	12442.4861	2703.5	3222.6465	1596.9746	6	23.2291	69.0687	197.3054	0	0.2369	0.3492	0.4893	0.4878	0.4986		35.01528257
21	sample3_4 - Copy (2).txt	147.8587	105671	20	3	4192	85.1814	2730	4377.619	6266.5097	3098	3842.5	2213.7597	9	21.4723	42.3077	183.5098	0	0.1425	0.2702	0.3799	0.3554	0.5184		28.35139224
22	sample3_4 - Copy (3).txt	132.6352	108193	20	3	3906	85.1395	2378	5175.1388	10451.0935	2698.5	3285.4073	1712.9116	6	23.5829	67.3842	202.1409	0	0.1772	0.2997	0.3838	0.3604	0.5075		29.44919599
23	sample3_4 - Copy (4).txt	91.3007	73398	20	3	2887	85.4778	2615	4538.3821	7161.4084	2932	3655.3343	2081.9646	8	21.7316	47.2719	131.0231	0	0.1597	0.2838	0.3721	0.345	0.5235		31.62078714
24	sample3_4 - Copy (5).txt	97.1043	70702	20	3	2756	85.3073	2746.5	4436.8882	6024.8894	3124.5	3858.1905	2216.5267	9	21.8846	41.7849	122.2806	0	0.1436	0.2771	0.4124	0.3893	0.5053		28.38185333
25	sample3_4 - Copy (6).txt	76.4254	60260	20	3	2112	85.3568	2372	5294.036	11318.0497	2692	3308.9091	1753.8396	6	24.3542	69.5406	111.81	0	0.1765	0.2958	0.4079	0.3858	0.524		27.63479157
26	sample3_4 - Copy.txt	84.506	80621	20	3	2913	85.2545	2296	5349.22	11455.7196	2621	3112.3515	1531.4216	6	23.5953	72.1095	155.8228	0	0.2046	0.3155	0.371	0.3463	0.5007		34.47092514
27	sample3_4.txt	82.4448	67183	20	3	2581	85.5529	2696	4686.5761	7302.1943	2939	3610.8098	2025.8619	8	22.2693	48.0035	120.9605	0	0.1582	0.2886	0.3435	0.309	0.5177		31.30579491
28	sample3_5 - Copy (2).txt	124.1644	78705	20	3	3149	84.0188	2952	4105.9292	4184.746	3319	4027.3722	2282.5879	10	20.9994	34.069	129.2957	0	0.1045	0.2196	0.3967	0.3845	0.5083		25.3615368
29	sample3_5 - Copy (3).txt	289.5061	267396	20	3	10167	85.6131	2378	5169.5024	11788.5359	2666	3204.4776	1658.7473	6	22.5166	68.4186	525.5833	0	0.223	0.3448	0.4065	0.3825	0.5113		35.11843101
30	sample3_5 - Copy (4).txt	186.3973	103279	20	3	4863	82.3711	2502	3748.3983	5133.7644	3164	3806.8573	2073.0894	8	17.4937	34.2528	182.2846	0	0.1199	0.2548	0.3851	0.338	0.5224		26.0894337
31	sample3_5 - Copy (5).txt	205.5903	159339	20	3	6162	85.2258	2492.5	4743.3403	9122.1222	2905	3518.2736	1971.0262	7	22.038	60.5946	292.2846	0	0.1517	0.2906	0.3941	0.3582	0.512		29.97223118
32	sample3_5 - Copy (6).txt	98.3132	63212	20	3	2270	86.0042	2675.5	4677.9947	7518.1559	3109	3872.0273	2249.8909	9	23.9493	57.554	106.1905	0	0.1501	0.2829	0.4116	0.3798	0.5367		23.08947323
33	sample3_5 - Copy.txt	188.2473	197525	20	3	7437	86.0575	2278	5447.3234	13033.092	2570	3020.6618	1459.757	6	22.8567	73.1836	405.1174	0	0.2648	0.3705	0.4502	0.4364	0.5088		39.50654272
34	sample3_5.txt	123.374	71010	20	3	3194	83.5051	2542.5	3957.2905	5630.482	3090.5	3772.8291	2105.1692	8	18.5651	37.0379	126.3959	0	0.1242	0.2522	0.3972	0.3496	0.5403		25.888761
