# Supplementary material for: Atypical sideways recognition of CD1a by autoreactive γδ T cell receptors
Source: Nat Commun. 2022 Jul 5;13:3872. doi: 10.1038/s41467-022-31443-9 (PMC9256601; doi:10.1038/s41467-022-31443-9)
Supplement: Supplementary file 3 — Source Data [file 41467_2022_31443_MOESM3_ESM.zip › Raw data_cluster analysis/Activated (ICAM-1+CD1a) BK6-pCD3zeta cluster analysis summary statistics.csv]

Activated (ICAM-1+CD1a) BK6-pCD3zeta cluster analysis summary statistics
	File name	ROI area (um^2)	Number of localisations	DBSCAN epsilon	DBSCAN min points	Cluster number	Percent of localisations in clusters	Median cluster area (nm^2)	Mean cluster area (nm^2)	SD cluster area (nm^2)	Median density (locs/um^2)	Mean density (locs/um^2)	SD density (locs/um^2)	Median localisations per cluster	Mean localisations per cluster	SD localisations per cluster	Total cluster area (um^2)	Median cluster overlap proportion with channel 0 clusters (nm)	Mean cluster overlap proportion with channel 0 clusters (nm)	SD cluster overlap proportion with channel 0 clusters (nm)	Proportion of localisations above DoC threshold compared with channel 0	Proportion of clustered localisations above DoC threshold compared with channel 0	Proportion of unclustered localisations above DoC threshold compared with channel 0		Clusters per area
0	Sample1_1 - Copy (2).txt	129.812	5679	20	3	108	76.6508	3121	4666.5185	4429.4441	3354.5	5574.5185	5139.7363	11	40.3056	72.9035	5.0398	0	0.0033	0.0423	0.2266	0.1968	0.3635		0.831972391
1	Sample1_1 - Copy (3).txt	65.0549	2375	20	3	57	72.2526	2800	4076.5263	4664.8042	3094	4549.6842	4101.383	8	30.1053	71.5374	2.3236	0	0.0011	0.0151	0.2232	0.1921	0.3612		0.876183039
2	Sample1_1 - Copy (4).txt	70.6075	3604	20	3	73	75.111	3026	4460.1781	3602.0275	3225	5369.1096	5350.5362	10	37.0822	66.4268	3.2559	0	0.0041	0.048	0.2683	0.2382	0.3989		1.033884502
3	Sample1_1 - Copy.txt	69.4574	3086	20	3	56	75.8911	3145.5	4764.1429	3912.6742	3785.5	5829.5179	5286.2889	10	41.8214	68.3244	2.6679	0	0.0042	0.049	0.2504	0.2222	0.3798		0.806249586
4	Sample1_1.txt	55.6367	2664	20	3	46	74.5871	3216	4720.0435	3626.8259	3212	5812	6253.1636	11	43.1957	76.8456	2.1712	0	0.0023	0.0337	0.2737	0.242	0.4023		0.826792387
5	sample1_2 - Copy (2).txt	96.5718	5523	20	3	139	81.3869	2764	4063.3813	3442.6891	2844	4873.1439	5161.5726	7	32.3381	67.2152	5.6481	0	0.0063	0.0622	0.1828	0.1522	0.3082		1.439343576
6	sample1_2 - Copy (3).txt	64.5239	4368	20	3	99	86.1493	2993	4348.4747	3638.1616	2957	5343.5657	5807.82	8	38.0101	75.875	4.305	0	0.0066	0.0655	0.1934	0.1606	0.3322		1.534315192
7	sample1_2 - Copy (4).txt	61.2691	2919	20	3	85	75.5396	2424	3703.2588	3210.45	2583	4381.7059	4124.8389	6	25.9412	55.7347	3.1478	0	0.0044	0.0491	0.1856	0.153	0.3151		1.387322484
8	sample1_2 - Copy.txt	45.5663	2230	20	3	49	81.435	3392	4621.4082	3573.5335	3537	5530.0204	5371.1995	14	37.0612	67.3727	2.2645	0	0.0024	0.0347	0.1924	0.1608	0.3253		1.075356129
9	sample1_2.txt	56.9905	3676	20	3	98	79.6518	2651	3898.9592	3360.1497	2499	4666.2755	4536.1241	6	29.8776	61.0771	3.821	0	0.0067	0.0628	0.2165	0.1821	0.3536		1.719584843
10	Sample1_3 - Copy (2).txt	151.518	4201	20	3	136	76.0771	2991	4455.4044	3800.1708	2897	3837.5	2720.4946	9	23.5	36.8576	6.0594	0	0.0051	0.0545	0.1811	0.1697	0.2415		0.897583125
11	Sample1_3 - Copy (3).txt	80.8086	2468	20	3	69	76.5397	3168	4832.4348	4201.0715	2991	4033.8551	3067.2708	9	27.3768	44.6689	3.3344	0	0.0064	0.0645	0.1826	0.1725	0.2342		0.853869514
12	Sample1_3 - Copy (4).txt	86.7187	2525	20	3	79	78.2178	3439	4785.5443	3927.5066	2991	3922.9241	2805.7172	10	25	35.8319	3.7806	0	0.0066	0.0628	0.1885	0.178	0.2436		0.910991516
13	Sample1_3 - Copy.txt	66.0395	1537	20	3	56	74.8211	3069.5	4341.7679	3412.5887	2861	3661.9286	2114.0215	10	20.5357	24.917	2.4314	0	0.0038	0.0454	0.1959	0.1821	0.2691		0.847977347
14	Sample1_3.txt	78.3696	2922	20	3	82	78.8501	3356.5	4869.5488	4218.7065	3016	4107.622	3015.9084	10	28.0976	43.5334	3.993	0	0.0062	0.0603	0.2114	0.1997	0.2735		1.046324085
15	Sample1_4 - Copy (2).txt	85.9474	1062	20	3	29	70.7156	2677	4949.9655	5300.3144	2809	3278.2069	1956.4442	8	25.8966	53.9638	1.4355	0	0.0026	0.0413	0.1387	0.1284	0.1815		0.337415675
16	Sample1_4 - Copy (3).txt	48.1017	640	20	3	19	70.7812	2677	4992.8947	4858.4747	2890	3183.3684	1778.2186	8	23.8421	47.4511	0.9486	0	0.0028	0.0402	0.1347	0.1242	0.1774		0.394996435
17	Sample1_4 - Copy (4).txt	53.5693	677	20	3	21	68.2422	3422	4778.9524	4624.6591	2890	3133.8095	1670.3394	10	22	45.2032	1.0036	0	0.0026	0.0375	0.1522	0.1382	0.2072		0.392015576
18	Sample1_4 - Copy.txt	44.8988	819	20	3	19	74.6032	2677	5259.6842	6149.7098	2612	3501	2332.0994	8	32.1579	65.2431	0.9993	0	0.0029	0.0433	0.169	0.1572	0.2198		0.423173893
19	Sample1_4.txt	39.2722	597	20	3	19	73.7018	2677	4755.5789	4832.0214	2890	3216.6316	1771.651	8	23.1579	47.5231	0.9036	0	0.0033	0.0444	0.1493	0.136	0.2024		0.483802792
20	Sample1_5 - Copy (2).txt	74.3088	1140	20	3	39	60.1754	2007	4015.8462	4289.3746	2451	3115.6667	1610.1618	5	17.5897	28.5529	1.5662	0	0.0025	0.0359	0.1809	0.1597	0.273		0.524836897
21	Sample1_5 - Copy (3).txt	41.7413	732	20	3	24	58.6066	2542	4155.75	3548.6047	2446	3156.25	1764.7182	6.5	17.875	25.5804	0.9974	0	0.0012	0.0199	0.1893	0.1638	0.2965		0.574970114
22	Sample1_5 - Copy (4).txt	38.3231	615	20	3	24	57.7236	2449.5	4032.9167	3868.8881	2446	2812.2917	1059.5387	6	14.7917	20.5061	0.9679	0	0.003	0.0413	0.1944	0.1744	0.2801		0.626254139
23	Sample1_5 - Copy.txt	32.4849	523	20	3	19	64.2447	1640	4117.8947	5171.4107	2451	2967.4737	1194.2574	4	17.6842	32.0363	0.7824	0	0.004	0.0484	0.1893	0.1781	0.2417		0.584887132
24	Sample1_5.txt	40.363	679	20	3	25	62.0029	2422	4258.6	4857.9333	2464	2873.2	1104.0659	6	16.84	28.8329	1.0647	0	0.0028	0.0396	0.1977	0.1806	0.272		0.619379134
25	Sample1_6 - Copy (2).txt	150.316	2709	20	3	81	77.1133	2850	4074.1481	3237.434	2886	4258	3576.4988	7	25.7901	42.5527	3.3001	0	0.0017	0.0274	0.1354	0.1231	0.1972		0.538864792
26	Sample1_6 - Copy (3).txt	78.4575	1671	20	3	45	76.7205	2850	4053.1333	3309.415	2954	4516.2222	3982.834	8	28.4889	48.6418	1.8239	0	0.0015	0.0261	0.1555	0.1388	0.2312		0.573558933
27	Sample1_6 - Copy (4).txt	102.8888	2162	20	3	55	79.8335	2882	4345.0182	3497.625	3063	4761.5636	4156.0606	8	31.3818	49.5391	2.3898	0	0.0016	0.0266	0.1466	0.1327	0.2107		0.534557697
28	Sample1_6 - Copy.txt	79.8868	1295	20	3	48	71.7375	2113.5	3756.7917	3193.6141	2780	3589.8125	2678.0453	5	19.3542	31.8031	1.8033	0	0.0021	0.0307	0.148	0.1366	0.2084		0.600850203
29	Sample1_6.txt	88.5486	1956	20	3	50	78.0164	2871	4339.72	3417.9446	2882	4570.96	4246.0552	7	30.52	50.096	2.1699	0	0.0014	0.0256	0.1549	0.1403	0.2219		0.564661666
30	Sample1_7 - Copy (2).txt	127.0767	9620	20	3	174	85.1559	2446	4287.8046	5991.4135	3383.5	6966.7931	7924.9359	8	47.0805	141.8822	7.4608	0	0.0062	0.059	0.2742	0.253	0.3646		1.369251798
31	Sample1_7 - Copy (3).txt	70.4548	6531	20	3	99	86.2961	2704	4970.5253	7402.8461	3469	6591.7374	7274.4264	9	56.9293	180.4796	4.9208	0	0.008	0.0667	0.2827	0.2578	0.3847		1.405156214
32	Sample1_7 - Copy (4).txt	51.9063	5334	20	3	82	86.258	2160.5	4500.3049	6517.5867	3229	6783.1341	7270.2553	7	56.1098	175.6832	3.6902	0	0.0071	0.062	0.3135	0.2848	0.4212		1.5797697
33	Sample1_7 - Copy.txt	51.9432	2918	20	3	62	83.4818	2851.5	3948.8548	3265.7305	3474	8078.629	8992.2483	12.5	39.2903	61.5133	2.4483	0	0.004	0.0466	0.2715	0.2547	0.3537		1.193611483
34	Sample1_7.txt	71.2624	7089	20	3	118	86.204	2531.5	4756.9322	6962.6973	3297	6312.1017	6835.9291	9.5	51.7881	166.4902	5.6132	0	0.0076	0.0676	0.3057	0.2828	0.3975		1.655852174
35	Sample1_8 - Copy (2).txt	114.3088	4368	20	3	97	83.196	3274	4804.5361	4366.6925	3095	5363.9072	6054.912	9	37.4639	74.7982	4.6604	0	0.0052	0.0531	0.1531	0.1341	0.2431		0.848578587
36	Sample1_8 - Copy (3).txt	76.2159	2298	20	3	62	78.6336	3217	4437.5645	4045.7601	2830.5	4998.5161	5368.3242	9	29.1452	48.249	2.7513	0	0.005	0.053	0.1571	0.1395	0.2413		0.813478552
37	Sample1_8 - Copy (4).txt	80.7163	3895	20	3	78	87.1374	3986.5	5367.9231	4705.2772	3283.5	5496.4615	5553.2765	13.5	43.5128	81.8482	4.187	0	0.0056	0.0544	0.1473	0.1287	0.2398		0.966347565
38	Sample1_8 - Copy.txt	72.2232	2757	20	3	69	81.284	3160	4888.5652	4640.2494	2859	4599.7826	3771.7026	9	32.4783	57.8077	3.3731	0	0.005	0.0517	0.1593	0.1384	0.2527		0.955371681
39	Sample1_8.txt	62.4837	2205	20	3	61	81.3152	3274	4735.1148	4188.6971	2817	4579.459	3756.7544	9	29.3934	47.3554	2.8884	0	0.0056	0.0562	0.1559	0.1359	0.2494		0.976254607
40	Sample1_9 - Copy (2).txt	136.4784	13395	20	3	206	88.0552	2890	5455.3058	7514.7147	3414	6316.2427	7485.4625	10	57.2573	145.3706	11.2379	0	0.0106	0.0826	0.236	0.2142	0.3424		1.509396359
41	Sample1_9 - Copy (3).txt	78.2198	8038	20	3	137	87.3849	2900	4992.8905	6934.5138	3495	6310.4745	7486.2869	11	51.2701	141.1201	6.8403	0	0.0137	0.0933	0.2584	0.236	0.3571		1.751474691
42	Sample1_9 - Copy (4).txt	89.0979	10172	20	3	155	88.4389	3056	5430.4323	7499.844	3834	6549.3419	7434.7325	13	58.0387	154.7931	8.4172	0	0.0133	0.0935	0.2535	0.2289	0.3635		1.739659408
43	Sample1_9 - Copy.txt	91.2322	8911	20	3	128	88.2954	3161.5	5917.0469	7229.3452	3676	6839.1172	8384.2574	12.5	61.4688	126.3206	7.5738	0	0.0104	0.0815	0.227	0.2087	0.3238		1.40301341
44	Sample1_9.txt	84.7663	10648	20	3	146	89.059	3103	5932.5822	8167.9083	3676	6642.0548	7742.2851	13.5	64.9521	162.3252	8.6616	0	0.0138	0.0958	0.2649	0.2453	0.3614		1.722382598
