# Supplementary material for: Atypical sideways recognition of CD1a by autoreactive γδ T cell receptors
Source: Nat Commun. 2022 Jul 5;13:3872. doi: 10.1038/s41467-022-31443-9 (PMC9256601; doi:10.1038/s41467-022-31443-9)
Supplement: Supplementary file 3 — Source Data [file 41467_2022_31443_MOESM3_ESM.zip › Raw data_cluster analysis/Activated (ICAM-1+CD1a) BK6-TCR cluster analysis summary statistics.csv]

Activated (ICAM-1+CD1a) BK6-TCR cluster analysis summary statistics
	File name	ROI area (um^2)	Number of localisations	DBSCAN epsilon	DBSCAN min points	Cluster number	Percent of localisations in clusters	Median cluster area (nm^2)	Mean cluster area (nm^2)	SD cluster area (nm^2)	Median density (locs/um^2)	Mean density (locs/um^2)	SD density (locs/um^2)	Median localisations per cluster	Mean localisations per cluster	SD localisations per cluster	Total cluster area (um^2)	Median cluster overlap proportion with channel 1 clusters (nm)	Mean cluster overlap proportion with channel 1 clusters (nm)	SD cluster overlap proportion with channel 1 clusters (nm)	Proportion of localisations above DoC threshold compared with channel 1	Proportion of clustered localisations above DoC threshold compared with channel 1	Proportion of unclustered localisations above DoC threshold compared with channel 1		Clusters per area
0	Sample1_1 - Copy (2).txt	129.812	80152	20	3	3601	82.1277	2613	3965.0528	4428.417	3209	3867.7134	2124.6925	9	18.2802	29.6959	142.7816	0	0.1048	0.2376	0.4008	0.3664	0.5136		27.74011648
1	Sample1_1 - Copy (3).txt	65.0549	32367	20	3	1472	81.5769	2685	3747.9192	3484.473	3501	4057.9654	2156.4799	10	17.9375	23.5034	55.1694	0	0.0676	0.1757	0.3912	0.3473	0.5053		22.6270427
2	Sample1_1 - Copy (4).txt	70.6075	51995	20	3	2487	81.2944	2533	3905.5513	4408.8166	3117	3688.8991	1898.7883	8	16.996	24.7493	97.1311	0	0.1306	0.2606	0.3921	0.3543	0.5061		35.22288709
3	Sample1_1 - Copy.txt	69.4574	52844	20	3	2432	82.0964	2538	3988.2142	4624.2103	3066.5	3719.2089	2045.1294	8	17.8384	31.5152	96.9934	0	0.1541	0.2808	0.4426	0.421	0.5108		35.01426774
4	Sample1_1.txt	55.6367	39234	20	3	1898	80.2416	2560.5	3726.6481	3508.5173	3246	3772	1931.3782	9	16.5869	21.484	70.7318	0	0.1034	0.208	0.378	0.3312	0.5155		34.11417284
5	sample1_2 - Copy (2).txt	96.5718	56412	20	3	2944	80.4067	2339	3677.0819	3871.956	2917	3438.7374	1755.0917	7	15.4073	25.2133	108.2533	0	0.1243	0.2465	0.3931	0.3715	0.4874		30.48508985
6	sample1_2 - Copy (3).txt	64.5239	44978	20	3	2331	80.844	2338	3716.462	3965.6996	2917	3431.8889	1717.5832	7	15.5993	24.771	86.6307	0	0.1411	0.2671	0.3539	0.3362	0.4645		36.12614861
7	sample1_2 - Copy (4).txt	61.2691	39197	20	3	2024	79.8964	2347.5	3679.1571	3841.615	2916.5	3438.9397	1780.434	7	15.4728	25.8378	74.4661	0	0.106	0.2099	0.4132	0.3918	0.479		33.03459656
8	sample1_2 - Copy.txt	45.5663	30203	20	3	1566	80.8132	2295	3682.7612	4128.7325	2967.5	3477.4266	1755.2454	7	15.5862	25.4116	57.672	0	0.0852	0.2035	0.2713	0.2324	0.442		34.36750405
9	sample1_2.txt	56.9905	42521	20	3	2259	79.9135	2344	3645.5772	3733.5795	2884	3386.3625	1658.2937	7	15.0421	23.424	82.3536	0	0.1606	0.2699	0.3215	0.2893	0.4479		39.63818531
10	Sample1_3 - Copy (2).txt	151.518	130306	20	3	5374	84.0483	2778	4117.4477	5493.0248	3238	4073.7579	2405.8665	10	20.3796	35.0444	221.2716	0	0.1968	0.3111	0.4727	0.4634	0.5025		35.46773321
11	Sample1_3 - Copy (3).txt	80.8086	79526	20	3	3373	83.628	2606	4275.6327	6416.929	2950	3706.6872	2120.9012	8	19.7172	39.103	144.2171	0.0309	0.271	0.3435	0.5053	0.4987	0.5268		41.74060682
12	Sample1_3 - Copy (4).txt	86.7187	83783	20	3	3522	83.9753	2670	4184.7646	6191.8494	3070	3868.4932	2288.7811	9	19.9764	38.9014	147.3874	0.0592	0.288	0.3531	0.5224	0.5139	0.5527		40.61407747
13	Sample1_3 - Copy.txt	66.0395	50036	20	3	2039	84.1954	2886	3796.2536	3543.1564	3821	4558.872	2643.1071	12	20.6611	27.0879	77.4056	0	0.1389	0.2581	0.4528	0.4435	0.4806		30.8754609
14	Sample1_3.txt	78.3696	80850	20	3	3418	84.1633	2670	4224.7145	6340.4369	3044.5	3822.2756	2194.5334	8	19.9081	39.0825	144.4007	0.0323	0.2649	0.3487	0.4812	0.4696	0.5243		43.61385027
15	Sample1_4 - Copy (2).txt	85.9474	75864	20	3	3393	80.556	2454	4217.7418	6631.0089	2806	3388.6316	1714.6607	7	18.0115	38.9168	143.108	0.1792	0.3489	0.4021	0.7608	0.8202	0.6174		39.47763399
16	Sample1_4 - Copy (3).txt	48.1017	38645	20	3	1631	80.3519	2470	4390.1429	7145.2363	2756	3379.279	1764.7842	7	19.0386	42.4404	71.6032	0.2221	0.4409	0.4178	0.7828	0.8256	0.6791		33.90732552
17	Sample1_4 - Copy (4).txt	53.5693	43534	20	3	1943	79.7629	2433	4180.9568	6304.3915	2813	3403.4992	1764.4502	7	17.8713	36.312	81.236	0.1849	0.4305	0.4206	0.7932	0.842	0.6884		36.27077449
18	Sample1_4 - Copy.txt	44.8988	40972	20	3	1836	81.2262	2450	4190.9809	7267.1378	2857	3454.768	1765.431	7	18.1264	41.4519	76.9464	0.1829	0.4251	0.4372	0.8352	0.892	0.6683		40.89196148
19	Sample1_4.txt	39.2722	31497	20	3	1321	79.9505	2430	4498.2506	7457.024	2712	3260.2385	1572.3743	6	19.0628	43.5898	59.4219	0.1849	0.4292	0.4268	0.7856	0.7932	0.7643		33.63702568
20	Sample1_5 - Copy (2).txt	74.3088	65867	20	3	3108	81.2471	2502.5	4338.4733	6185.8592	2742	3283.2085	1611.1051	7	17.2185	31.3704	134.8398	0	0.3296	0.4143	0.5789	0.5656	0.5991		41.82546347
21	Sample1_5 - Copy (3).txt	41.7413	42588	20	3	2038	80.8303	2415	4517.0358	6474.9117	2590.5	3027.6575	1349.4427	6	16.8911	31.4722	92.0572	0	0.2312	0.3788	0.4249	0.3543	0.5248		48.82454547
22	Sample1_5 - Copy (4).txt	38.3231	36653	20	3	1865	81.0384	2461	4344.8917	6079.8857	2671	3083.1394	1310.3678	7	15.9265	27.8836	81.0322	0.0512	0.3143	0.3998	0.5512	0.5634	0.5346		48.6651654
23	Sample1_5 - Copy.txt	32.4849	25378	20	3	1251	82.3312	2505	3970.6347	5828.3275	2921	3502.3517	1728.4797	8	16.7018	34.2583	49.6726	0.311	0.4583	0.4272	0.7228	0.756	0.6631		38.51020012
24	Sample1_5.txt	40.363	39465	20	3	1968	81.3303	2438.5	4342.4466	6352.6939	2688.5	3133.4202	1414.071	7	16.3095	30.7852	85.4594	0.1024	0.3839	0.4373	0.6554	0.6888	0.6008		48.75752546
25	Sample1_6 - Copy (2).txt	150.316	139280	20	3	5426	83.325	2672	4375.7829	6697.8993	2851.5	3721.7335	2319.15	7	21.3887	53.4993	237.43	0.0463	0.2568	0.3507	0.4223	0.3935	0.5194		36.09728838
26	Sample1_6 - Copy (3).txt	78.4575	85130	20	3	3672	81.9746	2511.5	4204.6893	5918.3881	2765	3488.0204	1962.649	7	19.0046	38.7148	154.3962	0.1241	0.2706	0.3419	0.3734	0.3315	0.5116		46.80240895
27	Sample1_6 - Copy (4).txt	102.8888	103007	20	3	4354	82.2167	2571	4227.0448	6099.9942	2800.5	3578.7641	2123.3849	7	19.4508	42.0054	184.0455	0.0869	0.2451	0.3335	0.4043	0.3714	0.5344		42.31753116
28	Sample1_6 - Copy.txt	79.8868	77362	20	3	2951	84.0943	2733	4459.1135	7540.9173	2875	3763.8648	2397.585	8	22.0457	62.8379	131.5884	0.0736	0.2963	0.3817	0.5189	0.5231	0.5082		36.93976977
29	Sample1_6.txt	88.5486	93251	20	3	3966	82.0892	2531.5	4241.9486	6381.5664	2771	3539.415	2090.6773	7	19.3013	43.2025	168.2357	0.0421	0.2262	0.3326	0.3926	0.3565	0.5209		44.78896335
30	Sample1_7 - Copy (2).txt	127.0767	82054	20	3	3901	81.0466	2613	3601.9357	3391.1016	3255	3986.8529	2243.4814	9	17.0474	24.4142	140.5115	0	0.17	0.2888	0.4497	0.4369	0.5231		30.69799578
31	Sample1_7 - Copy (3).txt	70.4548	51468	20	3	2516	80.4014	2556	3725.0994	3828.6709	3010.5	3692.5326	2034.6536	8	16.4471	25.9973	93.7235	0.0298	0.2257	0.3078	0.4685	0.4539	0.5609		35.71083872
32	Sample1_7 - Copy (4).txt	51.9063	38966	20	3	1942	78.9688	2511	3594.6725	3549.2323	3085.5	3696.033	1941.5082	8	15.845	21.8889	69.8085	0	0.1802	0.2915	0.4876	0.4821	0.5225		37.41357022
33	Sample1_7 - Copy.txt	51.9432	28894	20	3	1319	83.0518	2803	3430.0349	2424.8815	3864	4500.8795	2482.7284	11	18.1933	21.2963	45.2422	0	0.1141	0.2307	0.4085	0.3957	0.473		25.39312172
34	Sample1_7.txt	71.2624	52306	20	3	2583	80.0004	2545	3667.2431	3772.2556	3058	3722.6523	2017.0627	8	16.2002	25.1639	94.7249	0	0.204	0.3111	0.4726	0.4634	0.5297		36.24632345
35	Sample1_8 - Copy (2).txt	114.3088	59911	20	3	2519	82.5341	2781	4128.4629	5088.0661	3073	3945.2505	2392.8651	9	19.6296	30.4098	103.996	0	0.1372	0.2669	0.3716	0.3558	0.4496		22.03679857
36	Sample1_8 - Copy (3).txt	76.2159	39037	20	3	1658	82.7266	2722	4059.2419	5236.6418	3071	3966.6755	2429.7492	8	19.4777	31.9455	67.3022	0	0.1552	0.2899	0.3181	0.2867	0.4338		21.75399097
37	Sample1_8 - Copy (4).txt	80.7163	46840	20	3	1906	83.2003	2742.5	4292.6779	5597.9957	2979.5	3888.947	2439.6194	8	20.4465	33.3289	81.8184	0	0.1407	0.2731	0.3425	0.3288	0.4351		23.61357
38	Sample1_8 - Copy.txt	72.2232	38505	20	3	1686	81.74	2690.5	4124.3974	5436.3272	2963	3760.0759	2220.8104	8	18.6679	31.3146	69.5373	0	0.1473	0.2809	0.3083	0.278	0.4399		23.34429934
39	Sample1_8.txt	62.4837	32690	20	3	1397	82.3463	2717	4102.6149	5485.9131	2998	3854.743	2312.4247	8	19.2691	32.9674	57.3135	0	0.155	0.2885	0.3247	0.2956	0.4515		22.35783092
40	Sample1_9 - Copy (2).txt	136.4784	112554	20	3	4539	82.9726	2652	4224.4329	5877.1272	2944	3772.0344	2303.7009	8	20.5748	43.3709	191.747	0.0203	0.2351	0.3419	0.419	0.4049	0.5225		33.25801006
41	Sample1_9 - Copy (3).txt	78.2198	60965	20	3	2700	81.491	2528.5	4095.9685	5611.8883	2852	3526.2537	1979.2358	7	18.4004	38.5411	110.5911	0.0007	0.2239	0.3291	0.4575	0.4459	0.5375		34.51811434
42	Sample1_9 - Copy (4).txt	89.0979	72732	20	3	3175	81.7412	2538	4131.2022	5864.4553	2833	3526.8781	2000.3584	7	18.725	42.6971	131.1657	0.0007	0.2275	0.3309	0.4143	0.4005	0.5196		35.63495885
43	Sample1_9 - Copy.txt	91.2322	87406	20	3	3317	84.0983	2668	4446.8396	6413.5205	2897	3798.2985	2373.573	8	22.1607	48.0595	147.5017	0.0918	0.2899	0.3702	0.4329	0.4181	0.5446		36.35777719
44	Sample1_9.txt	84.7663	76546	20	3	3138	83.0951	2578.5	4275.8193	6411.8219	2869	3637.2976	2161.1853	7	20.2696	47.368	134.1752	0.0971	0.2785	0.3555	0.407	0.3931	0.5202		37.01942871
