# Supplementary material for: Atypical sideways recognition of CD1a by autoreactive γδ T cell receptors
Source: Nat Commun. 2022 Jul 5;13:3872. doi: 10.1038/s41467-022-31443-9 (PMC9256601; doi:10.1038/s41467-022-31443-9)
Supplement: Supplementary file 3 — Source Data [file 41467_2022_31443_MOESM3_ESM.zip › Raw data_cluster analysis/Activated (ICAM-1+CD1a) CO22-pCD3zeta cluster analysis summary statistics.csv]

Activated (ICAM-1+CD1a) CO22-pCD3zeta cluster analysis summary statistics
	File name	ROI area (um^2)	Number of localisations	DBSCAN epsilon	DBSCAN min points	Cluster number	Percent of localisations in clusters	Median cluster area (nm^2)	Mean cluster area (nm^2)	SD cluster area (nm^2)	Median density (locs/um^2)	Mean density (locs/um^2)	SD density (locs/um^2)	Median localisations per cluster	Mean localisations per cluster	SD localisations per cluster	Total cluster area (um^2)	Median cluster overlap proportion with channel 0 clusters (nm)	Mean cluster overlap proportion with channel 0 clusters (nm)	SD cluster overlap proportion with channel 0 clusters (nm)	Proportion of localisations above DoC threshold compared with channel 0	Proportion of clustered localisations above DoC threshold compared with channel 0	Proportion of unclustered localisations above DoC threshold compared with channel 0		Clusters per area
0	Sample2_1 - Copy (2).txt	58.454	389	20	3	19	38.8175	1837	2717.4737	2791.5792	2176	2494.1579	743.6509	5	7.9474	12.705	0.5163	0	0.0011	0.0273	0.1174	0.0936	0.2136		0.325041913
1	Sample2_1 - Copy (3).txt	39.5028	320	20	3	11	51.25	2067	4057.3636	4542.8041	2419	2749	902.0538	5	14.9091	22.2157	0.4463	0	0.0008	0.0241	0.1145	0.0923	0.2051		0.278461274
2	Sample2_1 - Copy.txt	36.3066	281	20	3	15	44.484	1778	2785.1333	3137.8682	2277	2447.9333	582.6487	4	8.3333	14.2111	0.4178	0	0.0015	0.0326	0.1234	0.1029	0.2059		0.413148023
3	Sample2_1.txt	38.4351	255	20	3	9	36.8627	1778	3175.3333	3883.3579	2277	2524.8889	697.4997	5	10.4444	17.8954	0.2858	0	0.0007	0.0226	0.1264	0.1051	0.2152		0.234160962
4	Sample2_10 - Copy (2).txt	146.1242	27517	20	3	452	88.9014	2128	6477.6615	10819.8162	2432.5	3626.2301	5348.4249	5	54.1217	224.3986	29.279	0	0.0368	0.1639	0.2085	0.196	0.3195		3.093259022
5	Sample2_10 - Copy (3).txt	53.2508	7960	20	3	173	85.4648	2126	6092.9942	9177.4224	2496	3482.4162	3046.8729	5	39.3237	96.4274	10.5409	0	0.0316	0.1492	0.1986	0.1865	0.3097		3.248777483
6	Sample2_10 - Copy.txt	58.5185	8564	20	3	163	86.49	2102	6515.816	10891.503	2431	3364.1166	2926.8641	5	45.4417	161.8008	10.6208	0	0.032	0.1556	0.1922	0.1781	0.3097		2.785443919
7	Sample2_10.txt	61.1539	9823	20	3	185	87.0304	2102	5630.4541	10340.3126	2379	3494.3243	4672.9763	5	46.2108	170.5872	10.4163	0	0.0339	0.1556	0.2204	0.207	0.3267		3.025154569
8	Sample2_2 - Copy (2).txt	90.6796	11644	20	3	285	85.2628	2870	4651.4561	5092.615	3203	5131.7965	4811.0289	10	34.8351	77.9067	13.2567	0	0.0163	0.1011	0.2756	0.2566	0.4082		3.142934023
9	Sample2_2 - Copy (3).txt	46.5344	5872	20	3	140	85.7459	2700	4360.6714	4585.3999	3140	5380.7214	5184.8722	11	35.9643	79.8377	6.1049	0	0.012	0.0842	0.2872	0.264	0.4418		3.008527025
10	Sample2_2 - Copy.txt	55.5504	7020	20	3	175	85.7265	2874	4810.2571	6487.0885	3226	5134.76	4768.3136	11	34.3886	79.449	8.4179	0	0.0176	0.1064	0.2691	0.2522	0.3845		3.150292347
11	Sample2_2.txt	44.9188	4656	20	3	138	81.9158	2794.5	4255.6522	4282.7949	3045	4751.0652	4261.0751	9.5	27.6377	58.1226	5.8728	0	0.0135	0.0894	0.2614	0.238	0.4186		3.072210299
12	Sample2_3 - Copy (2).txt	67.1692	20456	20	3	340	93.376	3043	5398.8971	6618.0539	4155	7430.5471	8144.9919	14	56.1794	106.5853	18.3562	0	0.0355	0.1443	0.2831	0.2668	0.4263		5.061843821
13	Sample2_3 - Copy (3).txt	28.1718	7791	20	3	124	95.1868	3335.5	5697.25	5989.23	4461.5	7855.5323	8105.8837	22	59.8065	105.6608	7.0646	0	0.031	0.1345	0.2802	0.2663	0.409		4.401564685
14	Sample2_3 - Copy.txt	29.968	6135	20	3	130	90.4319	2895	4810.5077	6393.5497	4119.5	6666.3615	6773.5377	12	42.6769	75.0798	6.2537	0	0.0279	0.1255	0.2854	0.2712	0.4086		4.337960491
15	Sample2_3.txt	34.0189	10240	20	3	165	93.8281	2728	5287.8303	6364.6305	4242	7712.1515	8820.6503	12	58.2303	104.2294	8.7249	0	0.038	0.1502	0.2784	0.2596	0.4403		4.850245011
16	Sample2_4 - Copy (2).txt	97.7405	23087	20	3	443	90.7394	2649	4249.2032	5108.186	3311	7441.4018	8740.1719	10	47.2889	110.5725	18.824	0	0.0376	0.1441	0.3149	0.3024	0.4153		4.532409799
17	Sample2_4 - Copy (3).txt	57.8637	14504	20	3	270	91.2645	2491.5	4187.8926	5326.9931	3189	7398.0704	8900.0745	8	49.0259	127.3552	11.3073	0	0.0352	0.1392	0.3129	0.2997	0.4149		4.666137838
18	Sample2_4 - Copy.txt	56.2163	12053	20	3	254	89.1977	2471	3865.5866	3832.3842	3291.5	7292.3661	8416.0669	8.5	42.3268	92.8559	9.8186	0	0.0307	0.1274	0.3275	0.313	0.4311		4.518262497
19	Sample2_4.txt	49.9179	10600	20	3	212	90.3302	2646	4214.7547	4572.9856	3406	7417.75	8162.1776	9.5	45.1651	81.658	8.9353	0	0.0354	0.1405	0.2936	0.2786	0.4066		4.246973531
20	Sample2_5 - Copy (2).txt	122.658	30765	20	3	397	92.5987	3444	6075.0353	7586.8397	3176	6425.0781	7777.0731	10	71.7582	174.6657	24.1179	0	0.0403	0.1532	0.2666	0.2519	0.3586		3.236641719
21	Sample2_5 - Copy (3).txt	56.4178	17007	20	3	193	94.1318	3472	6613.8031	8848.7699	3176	6682.2073	7989.4406	11	82.9482	202.4988	12.7646	0	0.0407	0.1503	0.2669	0.2533	0.3615		3.420906168
22	Sample2_5 - Copy.txt	58.0604	16381	20	3	213	93.5108	3219	6141.4131	8202.0119	3189	6123.0704	7131.482	9	71.9155	184.1179	13.0812	0	0.0449	0.1642	0.2502	0.2342	0.3429		3.668593396
23	Sample2_5.txt	54.5504	15552	20	3	180	93.5892	3486	6560.3611	8793.6184	3110	6279.3944	7468.3592	11	80.8611	210.2765	11.8087	0	0.0372	0.1448	0.2891	0.2748	0.3909		3.299700827
24	Sample2_6 - Copy (2).txt	127.5761	14449	20	3	205	89.8678	2119	6823.4585	9963.3167	2541	4147.6829	4918.9285	5	63.3415	183.5726	13.9881	0	0.0238	0.1323	0.2038	0.1985	0.2608		1.606884048
25	Sample2_6 - Copy (3).txt	90.4846	19700	20	3	185	94.1777	3119	8587.2919	10735.844	2650	5728.9351	11210.2556	7	100.2865	281.4006	15.8865	0	0.0303	0.1377	0.2052	0.1959	0.3039		2.044546807
26	Sample2_6 - Copy.txt	56.6545	4289	20	3	85	90.1609	2677	5984.6588	6428.5505	2673	4147.4471	4263.7647	7	45.4941	117.1091	5.087	0	0.0037	0.0256	0.1505	0.1488	0.1699		1.500322128
27	Sample2_6.txt	68.4261	4624	20	3	98	84.083	2145.5	5760.0612	7642.6103	2479	3511.9694	3063.4883	5	39.6735	103.8739	5.6449	0	0.0181	0.1113	0.1899	0.1845	0.243		1.43220204
28	Sample2_7 - Copy (2).txt	73.0594	14192	20	3	199	90.9738	2721	5350.5779	6612.7411	3621	8198.6633	10036.496	10	64.8794	128.4757	10.6477	0	0.032	0.1296	0.2766	0.2633	0.406		2.723811036
29	Sample2_7 - Copy (3).txt	43.1863	14305	20	3	139	94.2258	2890	7418.4029	12822.9481	3585	7901.741	10055.4215	11	96.9712	192.6945	10.3116	0	0.0704	0.2158	0.3114	0.2955	0.4586		3.21861331
30	Sample2_7 - Copy.txt	28.0819	5610	20	3	100	89.18	2620	4587.01	5564.841	3618	7351.48	8367.7184	10	50.03	116.5806	4.587	0	0.0355	0.1439	0.28	0.2624	0.4273		3.56101261
31	Sample2_7.txt	48.1935	11899	20	3	155	92.1758	2762	5641.1161	6803.4619	3672	8533.8194	10276.2365	14	70.7613	136.4876	8.7437	0	0.0334	0.1345	0.2833	0.2694	0.4185		3.216201355
32	Sample2_8 - Copy (2).txt	73.5409	4046	20	3	107	80.2274	2321	4440.6075	5011.6209	2494	3458.4486	3917.0763	6	30.3364	92.9264	4.7515	0	0.0101	0.069	0.1937	0.1787	0.2797		1.454972675
33	Sample2_8 - Copy (3).txt	140.3525	10953	20	3	183	87.0994	2062	5033.2514	6108.3626	2523	4449.7049	7367.2788	5	52.1311	180.4463	9.2109	0	0.0152	0.0999	0.1723	0.1495	0.2717		1.303859924
34	Sample2_8 - Copy.txt	64.8299	6567	20	3	94	89.8888	1918	4546.5745	6057.6589	2504	4773.4043	8990.4578	5	62.7979	230.4355	4.2738	0	0.0137	0.0903	0.1708	0.1452	0.2817		1.449948249
35	Sample2_8.txt	75.1245	5830	20	3	114	85.7976	1911.5	4614.3947	5740.4157	2460.5	3889.8246	6139.0821	4.5	43.8772	182.8832	5.2604	0	0.017	0.1061	0.1797	0.1551	0.2793		1.517480982
36	Sample2_9 - Copy (2).txt	83.0206	13981	20	3	318	91.6315	2596	4440.6352	5133.5258	3965	6765.0723	7741.6377	12	40.2862	81.4359	14.1212	0	0.0375	0.1488	0.2826	0.2642	0.3374		3.83037463
37	Sample2_9 - Copy (3).txt	57.7474	7487	20	3	61	97.0749	4141	5765.0492	4883.6116	8900	15158.541	15935.5371	41	119.1475	219.5666	3.5167	0	0.0111	0.0881	0.1037	0.0935	0.1862		1.056324614
38	Sample2_9 - Copy.txt	46.7509	5457	20	3	47	97.5811	5495	7595.2128	8045.3673	8786	11607.9787	11669.2384	42	113.2979	177.62	3.5697	0	0.0252	0.1293	0.1656	0.1643	0.1776		1.00532824
39	Sample2_9.txt	55.5624	9165	20	3	192	91.533	2650	4516.9688	5202.4471	4088.5	7311.7708	8124.8949	13	43.6927	86.1039	8.6726	0	0.0364	0.1478	0.2887	0.2761	0.3268		3.455574273
