# Supplementary material for: Atypical sideways recognition of CD1a by autoreactive γδ T cell receptors
Source: Nat Commun. 2022 Jul 5;13:3872. doi: 10.1038/s41467-022-31443-9 (PMC9256601; doi:10.1038/s41467-022-31443-9)
Supplement: Supplementary file 3 — Source Data [file 41467_2022_31443_MOESM3_ESM.zip › Raw data_cluster analysis/Activated (ICAM-1+CD1a) CO22-TCR cluster analysis summary statistics.csv]

Activated (ICAM-1+CD1a) CO22-TCR cluster analysis summary statistics
	File name	ROI area (um^2)	Number of localisations	DBSCAN epsilon	DBSCAN min points	Cluster number	Percent of localisations in clusters	Median cluster area (nm^2)	Mean cluster area (nm^2)	SD cluster area (nm^2)	Median density (locs/um^2)	Mean density (locs/um^2)	SD density (locs/um^2)	Median localisations per cluster	Mean localisations per cluster	SD localisations per cluster	Total cluster area (um^2)	Median cluster overlap proportion with channel 1 clusters (nm)	Mean cluster overlap proportion with channel 1 clusters (nm)	SD cluster overlap proportion with channel 1 clusters (nm)	Proportion of localisations above DoC threshold compared with channel 1	Proportion of clustered localisations above DoC threshold compared with channel 1	Proportion of unclustered localisations above DoC threshold compared with channel 1		Clusters per area
0	Sample2_1 - Copy (2).txt	58.454	55594	20	3	2904	80.2371	2178.5	4671.6787	10999.8017	2524.5	2686.0527	748.2162	5	15.3605	45.5723	135.6655	0.3129	0.4044	0.3427	0.4293	0.3444	0.4832		49.68009033
1	Sample2_1 - Copy (3).txt	39.5028	36479	20	3	1870	80.312	2170	4734.8305	11133.3107	2548	2705.5561	751.3237	5	15.6668	46.6342	88.5413	0.3896	0.4731	0.394	0.3688	0.2134	0.5321		47.33841652
2	Sample2_1 - Copy.txt	36.3066	36804	20	3	1976	80.0647	2167.5	4561.7389	10580.6906	2512	2678.1113	752.6623	5	14.9124	43.7167	90.14	0.3129	0.3717	0.3185	0.4093	0.296	0.5		54.42536619
3	Sample2_1.txt	38.4351	39414	20	3	2078	80.6414	2225.5	4686.8147	10422.4194	2540	2698.1742	745.8697	5	15.2955	42.9143	97.392	0.5029	0.5345	0.408	0.4353	0.2872	0.5217		54.06516439
4	Sample2_10 - Copy (2).txt	146.1242	101017	20	3	2876	89.874	2607	6389.5052	15102.9977	2927.5	3530.5177	1850.0258	7	31.5675	92.5676	183.7622	0	0.2256	0.3566	0.5427	0.5478	0.502		19.68188705
5	Sample2_10 - Copy (3).txt	53.2508	36268	20	3	1008	90.1456	2633.5	6635.4534	15535.3209	2907	3531.5804	1832.0987	8	32.4345	91.898	66.8854	0	0.1926	0.3364	0.4643	0.4701	0.4304		18.92929308
6	Sample2_10 - Copy.txt	58.5185	43295	20	3	1239	89.2366	2707	6358.8434	13481.0145	2919	3513.9492	1781.5569	8	31.1824	86.3852	78.7861	0	0.1947	0.3258	0.5437	0.5511	0.4961		21.17279151
7	Sample2_10.txt	61.1539	39529	20	3	1240	88.7956	2627.5	5785.8355	12016.8917	2951.5	3562.2121	1870.3877	8	28.3065	74.0993	71.7444	0	0.2451	0.3725	0.426	0.4127	0.5157		20.27671171
8	Sample2_2 - Copy (2).txt	90.6796	60338	20	3	2074	87.4673	2752	5297.2965	11684.1555	3000	3580.9142	1852.0963	8	25.4465	75.6913	109.8659	0	0.1698	0.3148	0.4634	0.4501	0.5402		22.87173741
9	Sample2_2 - Copy (3).txt	46.5344	39681	20	3	1417	86.961	2663	5329.674	12459.7444	2892	3394.4404	1698.0556	8	24.3522	78.3835	75.5215	0	0.1798	0.316	0.5198	0.5194	0.5221		30.45059139
10	Sample2_2 - Copy.txt	55.5504	36445	20	3	1290	87.263	2939	5140.4473	9896.4681	3069.5	3607.6946	1760.2137	9	24.6535	65.7271	66.3118	0	0.1715	0.3129	0.466	0.4528	0.5449		23.22215502
11	Sample2_2.txt	44.9188	37677	20	3	1376	87.0398	2804	5221.2834	10643.1871	2980	3489.7376	1653.0663	8	23.8328	63.9263	71.8449	0	0.1923	0.3192	0.4128	0.3907	0.5131		30.63305342
12	Sample2_3 - Copy (2).txt	67.1692	64691	20	3	1933	89.7992	2658	6233.1164	16391.6176	2982	3622.5939	1922.4259	8	30.0528	92.5434	120.4861	0.0746	0.3019	0.3882	0.3643	0.3534	0.5173		28.7780709
13	Sample2_3 - Copy (3).txt	28.1718	21704	20	3	619	90.223	2769	6218.7334	17840.3561	3165	3922.853	2215.7794	9	31.6349	101.0235	38.494	0.0054	0.2189	0.3268	0.2932	0.2805	0.544		21.97232694
14	Sample2_3 - Copy.txt	29.968	25869	20	3	773	89.7174	2565	6224.8668	16487.444	2986	3612.4683	1940.3516	7	30.0246	92.605	48.1182	0.0586	0.332	0.4272	0.3765	0.3572	0.5588		25.79418046
15	Sample2_3.txt	34.0189	29382	20	3	916	89.6195	2679	5967.3723	15481.0033	3031.5	3678.9945	2012.6035	8	28.7467	87.1974	54.6611	0.007	0.2585	0.3557	0.3661	0.3558	0.5222		26.92620867
16	Sample2_4 - Copy (2).txt	97.7405	84096	20	3	2920	88.9781	2522	5466.7216	11719.5089	2817.5	3554.9455	1991.6826	7	25.6257	67.544	159.6283	0.0682	0.3543	0.4229	0.5502	0.5445	0.6066		29.87502622
17	Sample2_4 - Copy (3).txt	57.8637	50261	20	3	1758	88.5259	2534.5	5462.4357	11744.8334	2840.5	3531.2463	1912.9167	7	25.3094	67.5922	96.0296	0.0633	0.3538	0.4259	0.574	0.57	0.6156		30.38174192
18	Sample2_4 - Copy.txt	56.2163	45784	20	3	1690	87.7839	2490	5197.3704	10216.9755	2780.5	3500.0059	1889.0837	7	23.7817	59.2297	87.8356	0.0045	0.3102	0.4011	0.5237	0.5135	0.6075		30.0624552
19	Sample2_4.txt	49.9179	41395	20	3	1526	88.2957	2483	5166.4679	10382.9658	2736.5	3526.8552	2052.6849	7	23.9515	58.8061	78.8403	0	0.2892	0.398	0.4932	0.4834	0.5844		30.57019626
20	Sample2_5 - Copy (2).txt	122.658	56262	20	3	1978	86.2323	2777.5	5365.0076	9559.3944	2797.5	3421.4166	1846.7347	7	24.5278	58.0876	106.1198	0	0.2415	0.3454	0.3935	0.3787	0.5784		16.12613935
21	Sample2_5 - Copy (3).txt	56.4178	26902	20	3	848	87.4433	2777.5	5741.3373	11217.9227	2841.5	3495.7712	1879.4367	7	27.7406	70.4744	48.6865	0	0.2696	0.3768	0.3918	0.3815	0.5581		15.03071726
22	Sample2_5 - Copy.txt	58.0604	29013	20	3	1109	85.2239	2706	5129.4238	7375.928	2760	3331.6465	1815.1552	7	22.2958	43.0276	56.8853	0.0003	0.2612	0.3563	0.4248	0.4146	0.571		19.10079848
23	Sample2_5.txt	54.5504	30382	20	3	914	87.6802	2785.5	6001.1674	12001.8356	2796.5	3422.4168	1849.3485	7	29.1455	76.2798	54.8507	0.0095	0.2859	0.3767	0.4286	0.4183	0.5787		16.75514753
24	Sample2_6 - Copy (2).txt	127.5761	71430	20	3	1848	91.3832	2949.5	6092.5135	13772.8088	3249.5	4215.8333	2525.1149	10	35.322	97.2571	112.5897	0	0.269	0.3765	0.5827	0.5903	0.515		14.48547181
25	Sample2_6 - Copy (3).txt	90.4846	27964	20	3	625	91.4211	3412	5894.0128	9586.7869	3787	4935.2384	3193.3671	13	40.904	82.1211	36.8376	0	0.0778	0.1995	0.463	0.4662	0.4115		6.907252726
26	Sample2_6 - Copy.txt	56.6545	11793	20	3	275	91.8172	3554	5371.4727	5681.7301	4161	5311.3564	3560.8072	16	39.3745	63.7893	14.7715	0	0.05	0.1754	0.2695	0.2604	0.3531		4.853983355
27	Sample2_6.txt	68.4261	35292	20	3	1028	90.7543	2948.5	5686.2296	12526.9877	3182	4113.8881	2439.0919	10	31.1566	85.223	58.4544	0	0.2545	0.3641	0.6289	0.652	0.5068		15.02350711
28	Sample2_7 - Copy (2).txt	73.0594	35792	20	3	866	90.7102	2398	6762.2125	17165.693	2765.5	3573.5173	2179.5492	6.5	37.4908	123.877	58.5608	0	0.2473	0.3849	0.4692	0.4581	0.5808		11.85336863
29	Sample2_7 - Copy (3).txt	43.1863	24674	20	3	567	90.2529	2730	7010.2081	18325.5549	2916	3891.1711	2722.6584	8	39.2751	120.9177	39.7479	0.0278	0.2622	0.372	0.5586	0.554	0.6332		13.12916365
30	Sample2_7 - Copy.txt	28.0819	20511	20	3	597	89.3423	2267	6378.4121	16474.5325	2617	3228.4221	1621.3979	6	30.6951	105.061	38.0791	0.0089	0.2934	0.3911	0.5683	0.5679	0.5717		21.25924528
31	Sample2_7.txt	48.1935	28920	20	3	706	90.6639	2457	6781.6473	17125.9255	2819	3595.0765	2085.0389	7	37.1388	124.9917	47.8784	0	0.2693	0.4018	0.4821	0.4684	0.6434		14.64927843
32	Sample2_8 - Copy (2).txt	73.5409	24979	20	3	920	85.1555	2802	4754.4054	5989.3757	3004.5	3755.512	2188.9468	8	23.1207	40.4078	43.7405	0	0.1167	0.2759	0.3398	0.3075	0.4713		12.51004543
33	Sample2_8 - Copy (3).txt	140.3525	67450	20	3	3094	81.3788	2500	4169.342	5991.6617	2752.5	3402.7301	1866.1951	7	17.7408	34.305	128.9994	0	0.1921	0.3014	0.5512	0.5569	0.5124		22.04449511
34	Sample2_8 - Copy.txt	64.8299	33550	20	3	1529	81.2846	2556	4201.7763	5957.1206	2722	3376.0039	1870.1681	7	17.8358	34.4609	64.2452	0	0.1893	0.2955	0.6808	0.6986	0.5226		23.58479652
35	Sample2_8.txt	75.1245	36064	20	3	1714	80.1769	2448	4029.93	5916.1115	2790	3386.4743	1746.4263	7	16.8699	32.3928	69.073	0	0.2065	0.3081	0.6161	0.6363	0.494		22.81545967
36	Sample2_9 - Copy (2).txt	83.0206	30838	20	3	1879	74.7973	2219	3319.8638	4197.4163	2607	3117.133	1547.3397	6	12.2757	22.0358	62.3802	0.0037	0.2122	0.3088	0.4544	0.4467	0.5385		22.63293689
37	Sample2_9 - Copy (3).txt	57.7474	6728	20	3	260	88.9863	2642.5	4425.5731	7446.921	3410	4205.2615	2513.5426	9	23.0269	45.8129	11.5065	0	0.0831	0.2496	0.3336	0.3297	0.4658		4.502367206
38	Sample2_9 - Copy.txt	46.7509	15021	20	3	482	89.6145	3069	5174.2676	7385.8591	3212	4035.4378	2399.8254	9	27.9274	63.2908	24.94	0	0.1509	0.2353	0.4819	0.4791	0.5985		10.30996195
39	Sample2_9.txt	55.5624	19311	20	3	1153	74.9935	2190	3349.0668	4574.8158	2632	3151.0087	1575.9854	6	12.5603	23.8872	38.6147	0	0.2163	0.314	0.4203	0.4107	0.5245		20.75144342
