# Supplementary material for: Atypical sideways recognition of CD1a by autoreactive γδ T cell receptors
Source: Nat Commun. 2022 Jul 5;13:3872. doi: 10.1038/s41467-022-31443-9 (PMC9256601; doi:10.1038/s41467-022-31443-9)
Supplement: Supplementary file 3 — Source Data [file 41467_2022_31443_MOESM3_ESM.zip › Raw data_cluster analysis/Activated (ICAM-1+CD1a) CO3-pCD3zeta cluster analysis summary statistics.csv]

Activated (ICAM-1+CD1a) CO3-pCD3zeta cluster analysis summary statistics
	File name	ROI area (um^2)	Number of localisations	DBSCAN epsilon	DBSCAN min points	Cluster number	Percent of localisations in clusters	Median cluster area (nm^2)	Mean cluster area (nm^2)	SD cluster area (nm^2)	Median density (locs/um^2)	Mean density (locs/um^2)	SD density (locs/um^2)	Median localisations per cluster	Mean localisations per cluster	SD localisations per cluster	Total cluster area (um^2)	Median cluster overlap proportion with channel 0 clusters (nm)	Mean cluster overlap proportion with channel 0 clusters (nm)	SD cluster overlap proportion with channel 0 clusters (nm)	Proportion of localisations above DoC threshold compared with channel 0	Proportion of clustered localisations above DoC threshold compared with channel 0	Proportion of unclustered localisations above DoC threshold compared with channel 0		Clusters per area
0	Sample3_1 - Copy (2).txt	229.6953	4935	20	3	159	64.1135	2188	4064.6352	4631.5879	2520	3242.7673	2286.7434	5	19.8994	39.9347	6.4628	0	0.003	0.0413	0.1979	0.1789	0.2835		0.692221391
1	Sample3_1 - Copy (3).txt	83.0458	1821	20	3	67	62.603	1937	3695.1493	5364.7896	2418	2968.2687	2159.1039	4	17.0149	39.9146	2.4758	0	0.0032	0.0461	0.1851	0.166	0.2672		0.806783727
2	Sample3_1 - Copy.txt	85.261	1350	20	3	52	51.1111	1782.5	3558.4423	4955.0107	2387	2766.5	1061.675	4	13.2692	27.3918	1.8504	0	0.0024	0.0374	0.192	0.1763	0.261		0.609891979
3	Sample3_1.txt	80.7076	1744	20	3	57	64.9656	2098	4566.8596	6164.0491	2633	3062.9649	1338.8519	5	19.8772	38.1346	2.6031	0	0.0041	0.0517	0.2062	0.186	0.3069		0.706253191
4	Sample3_10 - Copy (2).txt	150.0057	4463	20	3	84	74.9496	2909.5	4934.7976	4882.8194	2714	4926.7024	8613.7442	7.5	39.8214	95.5187	4.1452	0	0.0046	0.0576	0.2108	0.19	0.3107		0.559978721
5	Sample3_10 - Copy (3).txt	53.6978	1975	20	3	32	76.0506	3459	5823.7812	5322.0942	2627.5	5646.4688	11769.5531	8	46.9375	110.2384	1.8636	0	0.0064	0.0641	0.2177	0.1986	0.3031		0.59592758
6	Sample3_10 - Copy.txt	60.2978	2107	20	3	37	77.3612	2787	4375.1351	3848.0319	2870	5839.4865	11317.6511	8	44.0541	110.0241	1.6188	0	0.0023	0.0368	0.2159	0.1909	0.3318		0.613621061
7	Sample3_10.txt	61.5218	1161	20	3	28	59.5177	2447	4260	4224.9864	2594.5	3492.6429	2502.5076	5.5	24.6786	51.2822	1.1928	0	0.0007	0.0153	0.2012	0.178	0.3079		0.455123225
8	Sample3_2 - Copy (2).txt	145.6103	2605	20	3	81	67.1785	2612	4056.6667	3474.2767	2663	3785.9753	5000.2339	7	21.6049	50.0747	3.2859	0	0.0035	0.0454	0.1653	0.1429	0.2675		0.556279329
9	Sample3_2 - Copy (3).txt	56.9361	749	20	3	25	52.47	2073	4014.72	3855.7993	2496	3091.16	1321.2787	5	15.72	20.7374	1.0037	0	0.0044	0.0513	0.152	0.1293	0.2452		0.439088733
10	Sample3_2 - Copy.txt	51.7423	797	20	3	36	59.724	2584	3558.8056	2580.7121	2583.5	3058.5278	1230.912	7.5	13.2222	14.9798	1.2812	0	0.0047	0.0512	0.1741	0.1499	0.2954		0.695755697
11	Sample3_2.txt	54.7752	1017	20	3	42	67.8466	2961	4030.8333	3404.5814	2580	3173.2381	1608.8647	7.5	16.4286	21.5695	1.6929	0	0.0056	0.0578	0.1833	0.1624	0.2915		0.766770363
12	Sample3_3 - Copy (2).txt	273.9015	36202	20	3	688	80.4431	2723.5	4933.4913	6232.6393	3211.5	5434.9433	5441.9847	9	42.3285	132.6343	33.9424	0	0.0157	0.0968	0.3319	0.3027	0.4731		2.511851888
13	Sample3_3 - Copy (3).txt	88.1919	12060	20	3	269	78.3582	2626	4641.513	4798.4856	3117	5377.4758	5432.4085	9	35.1301	65.7394	12.4857	0	0.0196	0.1047	0.3706	0.3393	0.5102		3.050166739
14	Sample3_3 - Copy.txt	125.0679	14796	20	3	265	82.3736	3037	5269.1472	5315.8734	3370	5753.2755	5446.5537	11	45.9925	82.8224	13.9632	0	0.0169	0.1014	0.314	0.2856	0.4581		2.118849041
15	Sample3_3.txt	114.627	12281	20	3	237	84.1462	2949	5227.7806	7217.617	3245	5525.9072	5174.8074	10	43.6034	106.0198	12.3898	0	0.013	0.0872	0.3026	0.2744	0.4405		2.067575702
16	Sample3_4 - Copy (2).txt	161.6966	4424	20	3	97	71.8807	2383	5009.4124	5843.8892	2551	3735.5258	3764.4303	6	32.7835	81.8103	4.8591	0	0.0039	0.0463	0.2341	0.22	0.3031		0.599888928
17	Sample3_4 - Copy (3).txt	56.3413	1941	20	3	51	72.7975	2052	4042.5098	4919.9668	2535	3434.5686	3129.2044	5	27.7059	89.0986	2.0617	0	0.0038	0.0449	0.2674	0.254	0.3365		0.905197431
18	Sample3_4 - Copy.txt	64.8089	1165	20	3	40	57.6824	2006	3858.575	3878.696	2644.5	3149.3	1550.4703	5	16.8	27.6398	1.5434	0	0.0028	0.0388	0.2323	0.2147	0.3176		0.617199181
19	Sample3_4.txt	76.0487	1711	20	3	33	68.2057	3163	5603.1818	5082.2632	2937	4256.3333	4855.7939	10	35.3636	66.8734	1.8491	0	0.003	0.0427	0.2134	0.1932	0.304		0.433932467
20	Sample3_5 - Copy (2).txt	178.4056	3208	20	3	125	66.5212	2701	3697.04	2667.7742	2695	3430.032	2048.4261	7	17.072	26.4987	4.6213	0	0.0038	0.0462	0.1707	0.153	0.2559		0.700650652
21	Sample3_5 - Copy (3).txt	67.4397	1359	20	3	49	64.0912	3205	3793.7755	2666.6334	2808	3515.2653	2122.3564	8	17.7755	29.1549	1.859	0	0.0031	0.0385	0.179	0.159	0.2741		0.726575
22	Sample3_5 - Copy.txt	70.1941	1126	20	3	59	64.3872	2612	3421.8644	2004.3967	2655	3092.2542	1247.6119	7	12.2881	11.9292	2.0189	0	0.0049	0.0569	0.1665	0.1508	0.2378		0.840526483
23	Sample3_5.txt	64.3204	933	20	3	35	63.4512	2636	3496.5429	2734.5968	2655	3406.4286	2241.7668	7	16.9143	29.0648	1.2238	0	0.0036	0.046	0.1526	0.1347	0.2284		0.544150845
24	Sample3_6 - Copy (2).txt	139.4774	24963	20	3	446	86.3879	2693.5	5056.4865	7465.1922	3255	6155.296	6899.8278	10	48.352	110.2783	22.5519	0	0.0197	0.1111	0.3392	0.3109	0.4641		3.197650659
25	Sample3_6 - Copy (3).txt	42.1573	8453	20	3	104	91.5178	2926	5569.2019	6203.4745	4411.5	8357.0192	9034.507	14	74.3846	132.8118	5.792	0	0.0159	0.0991	0.3057	0.2738	0.4518		2.466951157
26	Sample3_6 - Copy.txt	57.9031	11070	20	3	253	82.168	2442	4719.5296	8203.1382	2845	5189.6482	6571.1172	8	35.9526	90.1461	11.9404	0	0.0274	0.1305	0.3889	0.3713	0.4733		4.369368825
27	Sample3_6.txt	56.6182	9961	20	3	202	84.5096	2552.5	4774.495	7761.0668	3279	5462.901	5006.3774	10	41.6733	115.469	9.6445	0	0.0191	0.1083	0.3662	0.3391	0.4808		3.567757364
28	Sample3_7 - Copy (2).txt	190.0406	16668	20	3	340	73.7101	2403.5	4095.9265	4145.3452	3173.5	6166.5706	6469.3328	8	36.1353	64.3612	13.9261	0	0.0101	0.0748	0.3102	0.2838	0.4322		1.789091384
29	Sample3_7 - Copy (3).txt	89.5349	6586	20	3	139	71.8646	2479	4290.2518	4534.9649	3113	5726.9353	6595.6255	9	34.0504	62.5755	5.9634	0	0.0103	0.0756	0.288	0.2678	0.4028		1.55246725
30	Sample3_7 - Copy.txt	92.826	6151	20	3	150	72.9475	2221.5	3780.9533	3677.8759	2814.5	5554.0133	5632.9437	6	29.9133	54.2982	5.6714	0	0.0098	0.0757	0.2798	0.252	0.4018		1.615926572
31	Sample3_7.txt	74.9557	8609	20	3	140	76.0251	3409.5	4680.7714	4138.3082	4959.5	7219.7929	6829.2516	17.5	46.75	73.6417	6.5531	0	0.0095	0.0737	0.3453	0.309	0.4965		1.867769896
32	Sample3_8 - Copy (2).txt	108.4895	2325	20	3	61	79.0968	2538	4489.7377	4267.9653	2606	4162.541	3713.2626	6	30.1475	57.2025	2.7387	0	0.0036	0.046	0.1542	0.1371	0.2272		0.562266394
33	Sample3_8 - Copy (3).txt	48.1618	1105	20	3	25	81.629	2825	4463.88	3792.0719	2606	4723.24	4562.3996	8	36.08	69.728	1.116	0	0.0036	0.0476	0.1505	0.1278	0.2441		0.519083589
34	Sample3_8 - Copy.txt	68.4117	1508	20	3	42	79.5756	2690	4774.1429	4526.2806	2550	3929.4286	3111.8347	6	28.5714	47.6321	2.0051	0	0.0031	0.0396	0.1472	0.1338	0.2096		0.613930073
35	Sample3_8.txt	50.9156	1282	20	3	28	84.1654	2635.5	4660.1786	4330.2093	2686.5	4861.3571	4842.3229	7	38.5357	72.8023	1.3049	0	0.0023	0.0354	0.1316	0.1113	0.2181		0.549929688
36	Sample3_9 - Copy (2).txt	210.7507	3693	20	3	44	58.0558	2451	4615.3409	4151.6632	2581	5497	7038.222	5.5	48.7273	104.4911	2.0307	0	0.0025	0.041	0.2156	0.1912	0.3312		0.20877748
37	Sample3_9 - Copy (3).txt	109.9396	2002	20	3	23	61.039	1901	4811.7391	4882.8534	2410	5752.913	7036.6963	4	53.1304	101.4651	1.1067	0	0.0029	0.0445	0.215	0.1894	0.3376		0.209205782
38	Sample3_9 - Copy.txt	101.5826	1328	20	3	13	41.8675	4349	5858.3846	4266.6081	2530	4672.3846	5156.0605	11	42.7692	77.1723	0.7616	0	0.0013	0.0313	0.2147	0.1939	0.3226		0.127974673
39	Sample3_9.txt	110.8635	1539	20	3	23	46.1339	2906	4583.6522	3773.6654	2632	4387.3478	4657.6793	8	30.8696	58.132	1.0542	0	0.0019	0.034	0.2184	0.1954	0.3295		0.20746233
