# Supplementary material for: Atypical sideways recognition of CD1a by autoreactive γδ T cell receptors
Source: Nat Commun. 2022 Jul 5;13:3872. doi: 10.1038/s41467-022-31443-9 (PMC9256601; doi:10.1038/s41467-022-31443-9)
Supplement: Supplementary file 3 — Source Data [file 41467_2022_31443_MOESM3_ESM.zip › Raw data_cluster analysis/Activated (ICAM-1+CD1a) CO3-TCR cluster analysis summary statistics.csv]

Activated (ICAM-1+CD1a) CO3-TCR cluster analysis summary statistics
	File name	ROI area (um^2)	Number of localisations	DBSCAN epsilon	DBSCAN min points	Cluster number	Percent of localisations in clusters	Median cluster area (nm^2)	Mean cluster area (nm^2)	SD cluster area (nm^2)	Median density (locs/um^2)	Mean density (locs/um^2)	SD density (locs/um^2)	Median localisations per cluster	Mean localisations per cluster	SD localisations per cluster	Total cluster area (um^2)	Median cluster overlap proportion with channel 1 clusters (nm)	Mean cluster overlap proportion with channel 1 clusters (nm)	SD cluster overlap proportion with channel 1 clusters (nm)	Proportion of localisations above DoC threshold compared with channel 1	Proportion of clustered localisations above DoC threshold compared with channel 1	Proportion of unclustered localisations above DoC threshold compared with channel 1		Clusters per area
0	Sample3_1 - Copy (2).txt	229.6953	183951	20	3	8513	81.8979	2552	4215.7309	6045.9775	2912	3413.7546	1591.9897	7	17.6967	35.5101	358.8852	0	0.1986	0.3038	0.5676	0.5853	0.5359		37.06214276
1	Sample3_1 - Copy (3).txt	83.0458	73830	20	3	3643	81.1391	2428	4180.3083	6078.4504	2751	3205.8951	1438.151	7	16.4439	32.8096	152.2886	0	0.1921	0.324	0.6359	0.7289	0.4802		43.86735994
2	Sample3_1 - Copy.txt	85.261	73042	20	3	3506	81.434	2474	4140.3542	5695.0308	2863	3335.9535	1537.3635	7	16.9655	34.3297	145.1608	0.0021	0.2262	0.329	0.6096	0.6913	0.5242		41.1207938
3	Sample3_1.txt	80.7076	63527	20	3	2796	83.2921	2634.5	4357.6041	6351.538	3056	3541.9056	1626.7883	8	18.9245	36.7663	121.8386	0	0.2021	0.3085	0.6112	0.6452	0.5483		34.64357756
4	Sample3_10 - Copy (2).txt	150.0057	100947	20	3	4028	82.8078	2686.5	4206.969	5554.5943	3323.5	4022.4121	2278.4407	9	20.7527	35.8269	169.4567	0	0.177	0.3225	0.4461	0.4111	0.551		26.85231295
5	Sample3_10 - Copy (3).txt	53.6978	38602	20	3	1570	81.7004	2572	4468.2446	6545.4126	2977	3662.1732	1945.7018	8	20.0879	36.5417	70.1514	0.0561	0.3129	0.3853	0.4608	0.4381	0.5328		29.23769689
6	Sample3_10 - Copy.txt	60.2978	44378	20	3	1743	82.2885	2649	4363.0797	5674.8716	3115	3809.0711	2134.6877	8	20.9512	36.5554	76.0485	0	0.1165	0.2852	0.3147	0.2564	0.5136		28.90652727
7	Sample3_10.txt	61.5218	37759	20	3	1584	82.1632	2696	3888.1408	4428.9038	3494.5	4206.2696	2339.7781	10	19.5859	28.3022	61.5881	0	0.0923	0.2423	0.2618	0.1172	0.4745		25.74697099
8	Sample3_2 - Copy (2).txt	145.6103	87229	20	3	4010	81.9716	2450.5	4162.5095	5876.6694	2971.5	3422.4132	1697.3612	7	17.8312	38.0248	166.9166	0	0.2047	0.3213	0.367	0.2737	0.5579		27.53926062
9	Sample3_2 - Copy (3).txt	56.9361	35663	20	3	1797	80.4587	2288	4029.532	5540.3619	2771	3221.2632	1477.4524	6	15.9677	31.0404	72.4107	0.1331	0.2676	0.319	0.5247	0.5242	0.5253		31.56169811
10	Sample3_2 - Copy.txt	51.7423	30303	20	3	1320	83.3647	2463	4244.2652	5744.0078	3121.5	3598.9689	1672.1668	8	19.1379	35.1766	56.0243	0	0.2288	0.3339	0.399	0.2857	0.567		25.51104222
11	Sample3_2.txt	54.7752	33964	20	3	1453	83.8682	2578	4311.6703	6273.2928	3131	3584.4088	1920.5911	8	19.6043	45.1792	62.6486	0.0107	0.2675	0.3602	0.4385	0.371	0.581		26.52660328
12	Sample3_3 - Copy (2).txt	273.9015	255710	20	3	10374	82.8927	2502.5	4459.6892	8262.1455	2807	3471.9321	1839.4867	7	20.4323	59.7083	462.6482	0.0582	0.262	0.3431	0.5421	0.5328	0.5802		37.87492949
13	Sample3_3 - Copy (3).txt	88.1919	81249	20	3	3558	81.7056	2509.5	4286.5798	6947.8553	2814.5	3441.5278	1777.1901	7	18.658	41.0263	152.5165	0.0987	0.2894	0.3639	0.4964	0.4774	0.5655		40.3438411
14	Sample3_3 - Copy.txt	125.0679	121161	20	3	4693	83.5566	2497	4579.1306	8531.0856	2805	3495.6079	1864.4812	7	21.5721	62.9704	214.8986	0.0788	0.2743	0.3493	0.5289	0.5159	0.5897		37.52361717
15	Sample3_3.txt	114.627	111785	20	3	4433	83.0353	2453	4608.4356	7932.9605	2741	3391.2872	1781.1341	7	20.9386	55.7562	204.292	0.098	0.2771	0.3513	0.5571	0.5545	0.5711		38.67326197
16	Sample3_4 - Copy (2).txt	161.6966	114699	20	3	4595	83.0478	2613	4204.1171	7790.8538	3214	3986.635	2237.3004	9	20.7301	47.9598	193.1792	0	0.226	0.3642	0.5895	0.6135	0.5281		28.4174188
17	Sample3_4 - Copy (3).txt	56.3413	44594	20	3	1754	83.8319	2546.5	4372.943	8680.0121	3134	3921.4111	2250.6185	8	21.3136	50.5419	76.7014	0	0.1658	0.2991	0.6244	0.6624	0.5227		31.13169203
18	Sample3_4 - Copy.txt	64.8089	49646	20	3	2014	82.915	2600.5	4293.28	7917.9931	3089.5	3838.0814	2168.6396	8	20.4389	44.5073	86.4667	0	0.2062	0.3492	0.5906	0.6176	0.5538		31.07597876
19	Sample3_4.txt	76.0487	55586	20	3	2278	81.7544	2583	4201.0685	7507.8569	3121.5	3839.2713	2082.1806	8	19.9491	42.498	95.7003	0.0126	0.1254	0.2329	0.467	0.4413	0.5221		29.95448969
20	Sample3_5 - Copy (2).txt	178.4056	127152	20	3	4626	82.7537	2559	4630.8011	8090.8751	2812	3601.751	2126.1766	7	22.746	59.9531	214.2209	0.0221	0.2668	0.3716	0.4785	0.4452	0.5447		25.92967934
21	Sample3_5 - Copy (3).txt	67.4397	53689	20	3	2040	82.5663	2616	4556.2211	7956.4311	2862.5	3552.702	2025.7112	7	21.7299	58.4721	92.9469	0.0002	0.2588	0.3575	0.4923	0.4707	0.5307		30.24924488
22	Sample3_5 - Copy.txt	70.1941	52665	20	3	2024	81.9235	2471	4455.2861	7088.9371	2772	3545.8765	2153.3543	7	21.3167	51.7741	90.175	0.0318	0.2595	0.3516	0.4751	0.4386	0.5411		28.83433223
23	Sample3_5.txt	64.3204	37174	20	3	1310	80.8926	2289	4778.6229	9020.3926	2550.5	3329.1275	2013.2099	5	22.955	63.8549	62.6	0.0296	0.3219	0.4209	0.3248	0.2399	0.4721		20.36678876
24	Sample3_6 - Copy (2).txt	139.4774	132176	20	3	5974	81.5481	2420	4074.4069	6125.2478	2806.5	3505.5223	1974.8712	7	18.0427	38.2219	243.4051	0.0163	0.2392	0.3383	0.4318	0.4141	0.5441		42.83131174
25	Sample3_6 - Copy (3).txt	42.1573	45471	20	3	1978	82.0875	2437.5	4360.3089	6657.7276	2700.5	3271.7467	1737.3116	6	18.8706	41.8033	86.2469	0.0682	0.2637	0.3476	0.3876	0.368	0.5983		46.91951335
26	Sample3_6 - Copy.txt	57.9031	46435	20	3	2026	82.7178	2612	3915.5795	5563.2724	3367	4054.7374	2301.2801	9	18.9585	33.0326	79.3296	0	0.196	0.3124	0.5094	0.4967	0.5679		34.98949106
27	Sample3_6.txt	56.6182	56406	20	3	2664	80.8744	2334.5	3993.6723	6393.6333	2762	3429.9917	1875.8129	6	17.1239	35.8842	106.3914	0.0464	0.2868	0.3707	0.4357	0.4197	0.523		47.05200801
28	Sample3_7 - Copy (2).txt	190.0406	112778	20	3	4605	82.1916	2585	4092.7501	5028.7416	3049	3867.5286	2301.8446	8	20.129	39.1469	188.4711	0	0.1321	0.2503	0.5221	0.5072	0.5641		24.23166418
29	Sample3_7 - Copy (3).txt	89.5349	40898	20	3	1455	85.0188	2923	4149.1182	4667.6987	3646	4555.4199	2725.5628	12	23.8976	42.3822	60.3697	0	0.1092	0.2291	0.5547	0.536	0.6023		16.2506464
30	Sample3_7 - Copy.txt	92.826	51007	20	3	2160	81.4457	2598.5	4014.8773	4701.9146	3005.5	3878.9551	2320.4231	8	19.2329	32.7446	86.7214	0	0.1333	0.2563	0.4736	0.4475	0.5439		23.26934264
31	Sample3_7.txt	74.9557	68512	20	3	2937	80.6559	2446	4218.6605	5555.9275	2757	3392.2387	1828.1986	6	18.8148	41.1755	123.9021	0	0.1818	0.2806	0.5263	0.512	0.5717		39.18314418
32	Sample3_8 - Copy (2).txt	108.4895	86416	20	3	3532	81.0996	2426	4455.2503	7953.8775	2738	3416.5609	1890.2057	6	19.8423	48.6664	157.3594	0.0127	0.2359	0.3308	0.4039	0.3518	0.6008		32.55614599
33	Sample3_8 - Copy (3).txt	48.1618	45707	20	3	1992	80.4931	2236	4480.2892	8326.6151	2609	3156.872	1615.9941	6	18.4694	45.9846	89.2474	0.008	0.2317	0.3138	0.2896	0.2373	0.5222		41.36058038
34	Sample3_8 - Copy.txt	68.4117	53286	20	3	2008	82.3725	2554.5	4626.2361	8393.0824	2849.5	3626.5727	2047.7159	7	21.8591	52.9331	92.8948	0.0089	0.216	0.3326	0.3859	0.3258	0.6201		29.35170446
35	Sample3_8.txt	50.9156	45601	20	3	1957	80.9346	2257	4562.5892	9039.2775	2630	3202.6617	1628.5121	6	18.859	47.5467	89.2899	0.0131	0.2581	0.3624	0.2402	0.165	0.6404		38.43615709
36	Sample3_9 - Copy (2).txt	210.7507	149479	20	3	6077	82.5835	2683	4139.7565	5966.9877	3194	3927.5761	2241.4495	9	20.3135	40.6674	251.573	0.035	0.244	0.3435	0.6488	0.7332	0.532		28.83501692
37	Sample3_9 - Copy (3).txt	109.9396	74402	20	3	2927	82.7128	2771	4242.2733	6373.979	3282	3968.8029	2189.3586	9	21.0249	44.4087	124.1713	0.0879	0.2797	0.3313	0.7318	0.8412	0.5603		26.62370975
38	Sample3_9 - Copy.txt	101.5826	74986	20	3	2867	83.8557	2783	4389.2689	7595.2741	3369	4018.9805	2230.3028	9	21.9323	50.8771	125.8403	0.0579	0.2188	0.304	0.5399	0.5917	0.5026		28.22333746
39	Sample3_9.txt	110.8635	82554	20	3	3341	82.8149	2631	4144.754	6572.3243	3179	3937.812	2284.3874	9	20.463	45.7557	138.4762	0.0444	0.2724	0.3579	0.5608	0.6465	0.4873		30.13615843
