# Supplementary material for: Atypical sideways recognition of CD1a by autoreactive γδ T cell receptors
Source: Nat Commun. 2022 Jul 5;13:3872. doi: 10.1038/s41467-022-31443-9 (PMC9256601; doi:10.1038/s41467-022-31443-9)
Supplement: Supplementary file 3 — Source Data [file 41467_2022_31443_MOESM3_ESM.zip › Raw data_cluster analysis/Ripley's K analysis summary statistics.xlsx]

## Sheet: Sheet1
Ripley's K analysis summary statistics
BK6-TCR								CO22-TCR								CO3-TCR
r (nm)	BK6-(ICAM-1)		BK6-(ICAM-1+CD1a)		BK6-(a-CD3/CD28)			r (nm)	CO22-(ICAM-1)		CO22-ICAM-1+CD1a		CO22-a-CD3/CD28			r (nm)	CO3-(ICAM-1)		CO3-ICAM-1+CD1a		CO3-a-CD3/CD28
2	129.916	63.4261	104.037	30.7829	75.8537	13.854		2	140.503	35.9174	78.2351	56.4775	63.3257	15.7618		2	152.966	75.6766	112.86	42.7324	65.3242	10.6556
4	157.503	58.3355	126.809	27.471	93.7138	16.455		4	186.541	58.8724	101.87	54.2376	81.0911	30.8217		4	194.523	96.9241	134.249	46.171	86.6393	22.3555
6	193.973	60.0709	155.597	28.5478	114.78	23.3318		6	239.116	83.4723	128.577	56.9194	101.627	46.6958		6	237.969	115.515	160.734	53.0875	110.757	35.0268
8	232.103	59.5736	185.762	32.9191	136.849	30.9916		8	293.418	107.613	155.702	63.0784	123.075	62.1938		8	283.864	130.648	189.028	61.8279	135.48	47.3628
10	272.473	65.5065	217.109	39.1029	158.453	38.4739		10	346.371	127.338	182.926	72.5173	144.315	77.2673		10	326.665	142.341	218.505	72.1376	159.978	59.3275
12	310.905	70.1082	248.826	46.1908	179.329	45.2418		12	397.851	147.614	208.977	83.1464	164.933	91.6558		12	366.396	145.781	247.577	82.3663	183.548	70.4164
14	349.15	77.1502	280.138	52.8731	199.155	51.4738		14	447.158	164.985	233.994	94.4724	184.483	105.083		14	402.556	146.908	276.803	93.7168	206.282	80.8537
16	385.921	82.4858	310.986	59.223	217.829	57.1609		16	493.607	181.223	257.857	106.2	202.922	117.736		16	437.967	148.802	304.797	104.8	227.695	90.5314
18	421.654	88.4472	340.645	65.2457	234.981	62.2161		18	537.322	195.333	280.32	118.018	220.158	129.339		18	469.802	146.685	332.085	115.315	247.518	99.2832
20	454.949	93.5313	369.463	71.9681	250.843	66.7198		20	577.778	208.956	301.776	129.646	236.001	140.09		20	500.411	147.107	358.601	126.135	265.868	107.171
22	487.089	100.087	396.914	78.0705	265.703	70.8026		22	616.128	219.327	321.605	140.851	250.534	149.863		22	528.401	145.814	383.677	136.256	282.752	114.186
24	516.321	102.43	423.166	83.0868	279.233	74.3369		24	652.138	228.127	340.749	151.73	263.896	158.84		24	554.716	146.642	407.972	146.138	298.31	120.492
26	544.944	106.301	448.022	88.199	291.526	77.666		26	685.87	236.324	358.694	161.957	276.055	167.02		26	580.081	148.408	431.006	155.549	312.522	126.046
28	572.737	111.316	471.909	92.5975	302.848	80.6099		28	717.674	242.409	375.006	171.555	287.162	174.452		28	604.373	150.508	453.138	164.673	325.496	130.899
30	597.299	113.869	494.264	96.6488	313.126	83.4272		30	746.322	247.323	390.385	180.696	297.294	181.143		30	626.971	155.417	473.14	172.356	337.298	135.218
32	621.252	117.852	515.496	100.503	322.335	86.0234		32	772.832	250.733	404.852	189.187	306.514	187.185		32	649.434	159.513	492.333	180.037	348.002	139.094
34	643.688	121.228	535.683	104.012	330.826	88.344		34	798.001	253.273	418.218	197.094	314.825	192.577		34	669.933	163.706	510.534	186.973	357.773	142.436
36	664.197	122.713	554.214	107.506	338.511	90.4878		36	821.263	255.325	431.289	204.606	322.433	197.549		36	687.86	167.315	527.225	193.753	366.633	145.518
38	682.702	123.492	571.459	110.698	345.496	92.4421		38	842.742	256.361	442.929	211.476	329.266	201.984		38	705.387	171.956	542.833	200.095	374.631	148.169
40	701.004	125.312	587.533	113.199	351.776	94.1933		40	862.62	257.105	454.071	217.876	335.506	206.047		40	721.374	175.828	557.494	205.72	381.86	150.576
42	717.755	126.414	602.602	115.331	357.514	95.8838		42	881.393	257.74	464.507	223.868	341.09	209.683		42	737.456	180.984	570.68	210.762	388.426	152.749
44	733.132	127.657	616.93	117.456	362.59	97.3876		44	898.901	257.821	474.155	229.324	346.168	212.946		44	751.66	186.637	583.273	215.491	394.37	154.724
46	747.774	129.056	629.853	119.562	367.182	98.8214		46	915.245	256.834	483.392	234.518	350.729	215.874		46	765.328	191.437	594.477	219.449	399.742	156.462
48	760.982	130.269	641.774	121.599	371.351	100.095		48	930.563	255.944	491.648	239.281	354.906	218.569		48	778.631	195.494	605.102	223.018	404.571	158.113
50	773.02	130.332	652.744	123.531	375.078	101.159		50	944.73	255.393	499.569	243.763	358.664	220.935		50	791.091	200.07	614.673	226.072	408.986	159.631
52	784.514	130.338	662.828	125.487	378.455	102.122		52	958.276	254.823	507.022	247.928	362.059	223.068		52	802.97	204.693	623.617	228.893	412.96	161.023
54	794.675	129.557	672.472	127.546	381.389	102.96		54	970.757	254.506	513.53	251.762	365.154	225.012		54	813.093	208.757	631.834	231.137	416.49	162.285
56	804.39	129.154	681.226	129.39	384.096	103.724		56	982.716	253.233	520.214	255.458	367.874	226.706		56	823.085	212.603	638.977	233.066	419.696	163.452
58	813.41	128.85	689.44	131.051	386.44	104.403		58	993.851	252.656	526.012	258.762	370.343	228.303		58	832.422	215.891	645.736	234.812	422.525	164.498
60	821.817	128.86	696.994	133.069	388.503	104.954		60	1004.05	251.965	531.071	261.716	372.548	229.716		60	841.131	219.721	651.795	236.288	425.123	165.536
62	829.352	127.966	704.051	135.094	390.441	105.441		62	1014.15	251.403	535.965	264.544	374.517	230.946		62	849.537	222.735	657.611	237.77	427.402	166.434
64	836.362	127.629	710.291	136.787	392.078	105.906		64	1023.01	250.764	540.575	267.236	376.284	232.098		64	857.725	225.545	662.483	238.805	429.549	167.324
66	842.837	127.139	715.792	138.423	393.543	106.285		66	1031.84	250.377	544.581	269.603	377.86	233.128		66	864.624	228.337	667.068	239.762	431.406	168.151
68	848.257	125.204	720.905	140.087	394.869	106.653		68	1040.08	250.061	548.246	271.823	379.211	234.079		68	871.472	230.875	671.214	240.461	433.055	168.903
70	853.345	123.843	725.927	141.801	395.994	106.953		70	1047.79	249.763	551.712	273.918	380.427	234.865		70	877.77	233.639	675.038	241.035	434.544	169.584
72	858.581	123.815	730.345	143.173	396.997	107.198		72	1054.7	249.501	554.983	275.995	381.479	235.631		72	884.474	236.042	678.391	241.423	435.854	170.229
74	863.382	123.604	734.375	144.28	397.811	107.448		74	1061.29	249.358	558.153	277.882	382.406	236.309		74	890.166	238.464	681.46	241.798	437.072	170.818
76	867.289	122.532	737.93	145.482	398.512	107.635		76	1067.56	249.278	560.947	279.64	383.228	236.912		76	895.314	240.648	684.231	241.938	438.133	171.385
78	871.263	121.859	740.975	146.339	399.073	107.794		78	1073.35	248.786	563.392	281.219	383.913	237.43		78	901.482	243.024	686.743	242.092	439.096	171.882
80	874.651	120.918	743.799	147.407	399.598	107.931		80	1078.41	249.051	565.945	282.84	384.454	237.904		80	907.54	245.058	688.955	242.099	439.946	172.39
82	877.665	119.942	746.38	148.589	400.005	108.095		82	1083.43	248.959	568.062	284.24	384.909	238.311		82	913.656	246.942	690.923	242.051	440.664	172.885
84	880.677	119.585	748.742	149.552	400.303	108.234		84	1087.88	249.22	570.143	285.607	385.289	238.635		84	919.852	249.193	692.587	241.904	441.274	173.359
86	883.338	118.529	750.771	150.492	400.502	108.376		86	1091.75	249.427	571.965	286.841	385.581	238.928		86	924.329	251.327	694.04	241.753	441.776	173.814
88	885.664	117.803	752.679	151.512	400.67	108.497		88	1095.5	249.596	573.439	287.923	385.796	239.145		88	928.98	252.991	695.364	241.596	442.217	174.242
90	887.96	117.139	754.36	152.514	400.792	108.628		90	1098.93	250.006	574.881	289	385.896	239.308		90	933.223	254.833	696.678	241.394	442.597	174.646
92	889.939	116.207	755.769	153.361	400.784	108.744		92	1101.79	250.593	576.31	290.064	385.939	239.466		92	936.893	256.522	697.77	241.136	442.914	175.027
94	891.899	115.692	756.912	154.232	400.744	108.929		94	1104.44	251	577.484	291.021	385.914	239.57		94	939.938	257.857	698.687	240.879	443.134	175.43
96	893.411	114.759	757.999	155.097	400.598	109.045		96	1107.02	251.577	578.425	291.864	385.804	239.615		96	942.862	259.312	699.408	240.586	443.341	175.789
98	895.269	115.03	758.87	155.901	400.439	109.22		98	1109.3	251.899	579.337	292.69	385.655	239.656		98	945.577	260.734	700.014	240.226	443.463	176.143
100	896.521	114.501	759.644	156.602	400.224	109.318		100	1111.34	252.482	580.252	293.538	385.424	239.687		100	948.53	262.043	700.604	239.93	443.563	176.522
