# Supplementary material for: Atypical sideways recognition of CD1a by autoreactive γδ T cell receptors
Source: Nat Commun. 2022 Jul 5;13:3872. doi: 10.1038/s41467-022-31443-9 (PMC9256601; doi:10.1038/s41467-022-31443-9)
Supplement: Supplementary file 3 — Source Data [file 41467_2022_31443_MOESM3_ESM.zip › Raw data_cluster analysis/Unactivated (ICAM-1) BK6-pCD3zeta cluster analysis summary statistics.csv]

Unactivated (ICAM-1) BK6-pCD3zeta cluster analysis summary statistics
	File name	ROI area (um^2)	Number of localisations	DBSCAN epsilon	DBSCAN min points	Cluster number	Percent of localisations in clusters	Median cluster area (nm^2)	Mean cluster area (nm^2)	SD cluster area (nm^2)	Median density (locs/um^2)	Mean density (locs/um^2)	SD density (locs/um^2)	Median localisations per cluster	Mean localisations per cluster	SD localisations per cluster	Total cluster area (um^2)	Median cluster overlap proportion with channel 0 clusters (nm)	Mean cluster overlap proportion with channel 0 clusters (nm)	SD cluster overlap proportion with channel 0 clusters (nm)	Proportion of localisations above DoC threshold compared with channel 0	Proportion of clustered localisations above DoC threshold compared with channel 0	Proportion of unclustered localisations above DoC threshold compared with channel 0		Clusters per area
0	Sample1_1 - Copy (2).txt	219.6798	1351	20	3	66	81.5692	2348	3404.3182	2839.6666	2994.5	3918.8636	2200.4011	8.5	16.697	24.0712	2.2468	0	0.0042	0.0584	0.0389	0.0242	0.056		0.300437273
1	Sample1_1 - Copy (3).txt	102.4811	696	20	3	33	82.6149	2758	3487.697	2581.5877	3070	4337.6061	2894.0068	9	17.4242	18.6516	1.1509	0	0.0048	0.0683	0.0372	0.0243	0.05		0.322010595
2	Sample1_1 - Copy (4).txt	62.8798	325	20	3	20	78.4615	2063.5	2790	1843.3827	2679.5	3917.15	2303.2069	8.5	12.75	15.3814	0.558	0	0.001	0.0099	0.0276	0.0117	0.0503		0.318067169
3	Sample1_1 - Copy (5).txt	42.4134	257	20	3	16	76.2646	2356.5	2891.5	1640.3597	2812	3792.75	1920.7299	6.5	12.25	10.4073	0.4626	0	0	0	0.021	0.0136	0.03		0.377239269
4	Sample1_1 - Copy (6).txt	123.5607	527	20	3	19	83.4915	4234	4645.7895	2283.8088	3600	4799	2542.7533	18	23.1579	18.5139	0.8827	0	0	0	0.0193	0.0166	0.022		0.153770576
5	Sample1_1 - Copy.txt	111.4011	899	20	3	41	85.762	2253	3600.6585	3297.1499	3330	4166.6585	2286.9399	9	18.8049	27.6936	1.4763	0	0.0086	0.0834	0.0484	0.0346	0.0635		0.368039454
6	Sample1_1.txt	41.98	238	20	3	10	75.6303	3097	3861.6	2391.2183	3957.5	3908	1563.5788	12.5	18	15.093	0.3862	0	0	0	0.0306	0.0113	0.0644		0.238208671
7	Sample1_2 - Copy (2).txt	33.856	230	20	3	13	71.7391	2124	3021.8462	2453.1724	3033	3983.7692	2196.6195	9	12.6923	11.2276	0.3928	0	0	0	0.0219	0.0136	0.0383		0.383979206
8	Sample1_2 - Copy (3).txt	86.0521	918	20	3	53	70.915	2367	2761.1698	1693.8658	3051	4099.0377	2815.1203	7	12.283	12.8259	1.4634	0	0.0027	0.0224	0.0776	0.0503	0.1263		0.615905945
9	Sample1_2 - Copy (4).txt	87.2448	1135	20	3	48	82.7313	2505.5	3532.8125	2863.2089	3225	4614.625	3275.3556	9	19.5625	26.7355	1.6958	0	0.0022	0.0224	0.0568	0.0348	0.0999		0.550176056
10	Sample1_2 - Copy (5).txt	106.6651	1963	20	3	49	87.6719	3297	4946.6735	4847.4139	4274	5454.449	3829.3855	17	35.1224	55.735	2.4239	0	0.0046	0.0618	0.0726	0.0675	0.082		0.459381747
11	Sample1_2 - Copy (6).txt	52.7179	1251	20	3	44	87.2102	2864.5	4145.7955	3097.4523	4069.5	4798.6364	3019.8824	13	24.7955	30.1139	1.8241	0	0.0032	0.0302	0.0601	0.0339	0.1111		0.834631121
12	Sample1_2 - Copy.txt	51.7803	561	20	3	23	87.5223	2327	3539.5217	2520.1474	4801	6139.9565	3246.7776	20	21.3478	15.2817	0.8141	0	0	0	0.0344	0.0063	0.0903		0.444184371
13	Sample1_2.txt	28.2058	1185	20	3	30	92.827	2946.5	4733.4667	4377.2623	3775	5981.4333	4805.7588	12	36.6667	54.8977	1.42	0	0.0434	0.2034	0.0561	0.0274	0.1176		1.06361103
14	Sample1_3 - Copy (2).txt	57.8163	1233	20	3	47	86.7802	2537	4072.3404	3817.8189	2995	4653.9149	3320.4893	12	22.766	28.1162	1.914	0	0	0	0.0566	0.0333	0.1072		0.81291954
15	Sample1_3 - Copy (3).txt	91.4785	3403	20	3	71	89.4505	3300	5159.7606	5471.7526	3685	5585.9296	6468.5627	13	42.8732	105.1683	3.6634	0	0.0081	0.0665	0.1147	0.0886	0.1715		0.776138656
16	Sample1_3 - Copy (4).txt	46.0934	878	20	3	34	87.5854	2837	3553.7059	2024.4487	3570	5658	4373.7562	13.5	22.6176	22.1519	1.2083	0	0.0104	0.0957	0.0588	0.0454	0.1008		0.73763272
17	Sample1_3 - Copy (5).txt	128.2078	2483	20	3	76	87.8776	3141.5	4373.3816	3971.4127	3958	5312.6974	4279.0121	11	28.7105	38.3337	3.3238	0	0.0061	0.0604	0.0408	0.0324	0.0651		0.592787646
18	Sample1_3 - Copy (6).txt	30.1839	290	20	3	12	83.1034	3180	3165.6667	1494.1489	2986	4783.8333	3903.6739	8.5	20.0833	28.132	0.3799	0	0	0	0.0295	0.0059	0.0958		0.397562939
19	Sample1_3 - Copy.txt	47.2451	804	20	3	28	88.5572	2462	4199	3443.3039	3839	5372.1429	4381.4305	15	25.4286	28.7109	1.1757	0	0.0095	0.0943	0.0544	0.0223	0.1234		0.592654053
20	Sample1_3.txt	33.5186	1537	20	3	19	93.1685	3851	7403.1053	7917.1021	3952	7661.1579	6845.8822	17	75.3684	107.3833	1.4066	0	0.0095	0.0587	0.0635	0.046	0.1255		0.566849451
21	Sample1_4 - Copy (2).txt	117.0088	1880	20	3	88	76.6489	2220	2992.375	1995.0852	3034.5	4490.2841	3882.2987	7.5	16.375	22.5103	2.6333	0	0.0008	0.0107	0.0821	0.0461	0.1432		0.752080185
22	Sample1_4 - Copy (3).txt	94.8952	1820	20	3	57	85.3297	3316	4399.4211	3356.4695	3208	5024.8246	4194.7175	11	27.2456	35.2765	2.5077	0	0.0028	0.0451	0.0816	0.0644	0.1162		0.600662626
23	Sample1_4 - Copy (4).txt	141.7872	5507	20	3	126	90.2669	2670.5	5108.7857	5465.668	3326	5323.5238	4981.6332	10	39.4524	68.3338	6.4371	0	0.0064	0.0611	0.0886	0.0706	0.1347		0.888655676
24	Sample1_4 - Copy (5).txt	53.172	2015	20	3	46	88.5856	3610.5	5164.3913	4335.0671	2885	4850.8478	4393.6543	10	38.8043	75.916	2.3756	0	0.0043	0.0406	0.0405	0.0216	0.1051		0.865116979
25	Sample1_4 - Copy (6).txt	71.6653	1075	20	3	39	85.3953	2903	4045.0513	3236.3399	3198	4816.7179	3856.4804	10	23.5385	29.8765	1.5776	0	0.0032	0.0484	0.0857	0.0772	0.1033		0.544196424
26	Sample1_4 - Copy.txt	71.5654	1149	20	3	52	78.2419	2321	3001.1731	2044.6843	3110.5	4703.3269	4382.3335	7.5	17.2885	25.4145	1.5606	0	0.0013	0.0136	0.0914	0.0544	0.1519		0.72660811
27	Sample1_4.txt	92.6646	3933	20	3	88	90.9992	2617.5	5019	5293.4418	3416	5641.4545	5532.2122	9.5	40.6705	69.2163	4.4167	0	0.0056	0.0525	0.0957	0.0801	0.1368		0.949661467
28	Sample1_5 - Copy (2).txt	74.1556	2517	20	3	57	88.2002	2102	4706.1404	6862.6794	3330	5384.5965	5911.1118	7	38.9474	88.8787	2.6825	0	0	0	0.0696	0.0483	0.117		0.768654019
29	Sample1_5 - Copy (3).txt	51.4678	1248	20	3	30	89.1827	2986	4579.5333	4244.3817	3683.5	5467.7333	4467.6124	10	37.1	65.9759	1.3739	0	0	0	0.07	0.0409	0.1395		0.582888719
30	Sample1_5 - Copy (4).txt	48.6322	888	20	3	29	82.7703	2981	4585.4483	3563.4624	3090	4653.6897	4132.2602	12	25.3448	31.0808	1.3298	0	0	0	0.0548	0.0417	0.0797		0.596312731
31	Sample1_5 - Copy (5).txt	72.6906	1533	20	3	45	86.4318	2761	4452.2222	4178.3148	3465	5075.4667	3963.8436	8	29.4444	40.2804	2.0035	0	0.0007	0.0121	0.0777	0.0444	0.1304		0.619062162
32	Sample1_5 - Copy (6).txt	44.8795	790	20	3	33	83.7975	2359	3969.1212	4253.3259	3032	4012.9091	2365.2197	7	20.0606	29.7025	1.3098	0	0.0109	0.0927	0.0838	0.059	0.125		0.73530231
33	Sample1_5 - Copy.txt	95.5455	7744	20	3	167	89.5145	2446	5639.7545	7766.7081	2798	4175.4551	3182.0207	6	41.509	100.7262	9.4184	0	0.0203	0.1169	0.1405	0.1066	0.2045		1.74785835
34	Sample1_5.txt	42.9248	1371	20	3	35	90.1532	2632	5845.1143	7122.8948	3157	4292.5143	2741.4413	8	35.3143	56.3843	2.0458	0	0	0	0.0369	0.0275	0.0589		0.815379454
