# Supplementary material for: Atypical sideways recognition of CD1a by autoreactive γδ T cell receptors
Source: Nat Commun. 2022 Jul 5;13:3872. doi: 10.1038/s41467-022-31443-9 (PMC9256601; doi:10.1038/s41467-022-31443-9)
Supplement: Supplementary file 3 — Source Data [file 41467_2022_31443_MOESM3_ESM.zip › Raw data_cluster analysis/Unactivated (ICAM-1) BK6-TCR cluster analysis summary statistics.csv]

Unactivated (ICAM-1) BK6-TCR cluster analysis summary statistics
	File name	ROI area (um^2)	Number of localisations	DBSCAN epsilon	DBSCAN min points	Cluster number	Percent of localisations in clusters	Median cluster area (nm^2)	Mean cluster area (nm^2)	SD cluster area (nm^2)	Median density (locs/um^2)	Mean density (locs/um^2)	SD density (locs/um^2)	Median localisations per cluster	Mean localisations per cluster	SD localisations per cluster	Total cluster area (um^2)	Median cluster overlap proportion with channel 1 clusters (nm)	Mean cluster overlap proportion with channel 1 clusters (nm)	SD cluster overlap proportion with channel 1 clusters (nm)	Proportion of localisations above DoC threshold compared with channel 1	Proportion of clustered localisations above DoC threshold compared with channel 1	Proportion of unclustered localisations above DoC threshold compared with channel 1		Clusters per area
0	Sample1_1 - Copy (2).txt	219.6798	4776	20	3	469	53.6223	1770	2009.4435	837.4426	2471	2645.064	772.3716	4	5.4606	3.4863	9.4243	0	0.0084	0.0533	0.1636	0.1397	0.2691		2.134925469
1	Sample1_1 - Copy (3).txt	102.4811	2313	20	3	207	49.8054	1728	2002.7633	816.4214	2426	2637.1498	811.845	4	5.5652	3.9654	4.1457	0	0.017	0.0961	0.1652	0.1409	0.281		2.019884642
2	Sample1_1 - Copy (4).txt	62.8798	1451	20	3	134	58.9249	1784	2163.8731	1115.8516	2595	2820.1493	873.8274	4	6.3806	4.7313	2.8996	0	0.0048	0.0191	0.1446	0.1098	0.2714		2.131050035
3	Sample1_1 - Copy (5).txt	42.4134	667	20	3	60	55.0225	1766	2068.2833	967.1594	2687.5	2832.05	970.8352	4	6.1167	4.3783	1.241	0	0	0	0.0467	0.0408	0.0656		1.414647258
4	Sample1_1 - Copy (6).txt	123.5607	831	20	3	77	50.6619	1743	1975.7792	818.1896	2419	2693.1948	762.8635	4	5.4675	3.2337	1.5213	0	0	0	0.0209	0.0091	0.0805		0.623175492
5	Sample1_1 - Copy.txt	111.4011	2374	20	3	229	52.2746	1700	1975.7511	845.5741	2479	2650.7817	762.7589	4	5.4192	3.6386	4.5245	0	0.0135	0.0671	0.1402	0.1232	0.2422		2.055634998
6	Sample1_1.txt	41.98	555	20	3	57	63.6036	1787	2140	1048.5983	2503	2720.7719	839.107	4	6.193	4.9504	1.2198	0	0	0	0.0756	0.0444	0.1724		1.357789424
7	Sample1_2 - Copy (2).txt	33.856	777	20	3	75	66.4093	2070	2186.88	758.9121	2820	3000.72	1007.8621	5	6.88	4.409	1.6402	0	0	0	0.0739	0.0727	0.0769		2.21526465
8	Sample1_2 - Copy (3).txt	86.0521	2359	20	3	204	64.095	1917	2238.098	1008.1763	2632.5	3065.5882	1427.5275	5	7.4118	6.7109	4.5657	0	0.0063	0.0263	0.1863	0.1444	0.2884		2.370656846
9	Sample1_2 - Copy (4).txt	87.2448	4948	20	3	405	66.2288	2236	2459.5136	1129.3542	2743	3093.6667	1085.2388	6	8.0914	5.8924	9.961	0	0.0121	0.0491	0.3471	0.3653	0.2602		4.642110475
10	Sample1_2 - Copy (5).txt	106.6651	2574	20	3	225	64.4522	1989	2298.3067	1041.021	2693	2988.0444	1256.6942	5	7.3733	6.3051	5.1712	0	0.0064	0.0269	0.2231	0.2179	0.2603		2.109405982
11	Sample1_2 - Copy (6).txt	52.7179	2279	20	3	179	66.0377	1919	2448.067	1376.9779	2757	3134.6425	1291.1064	6	8.4078	8.0568	4.382	0	0.004	0.0185	0.1823	0.1641	0.3063		3.395431153
12	Sample1_2 - Copy.txt	51.7803	959	20	3	65	66.5276	2635	2768.5385	1471.3965	2988	3308.4462	1265.7366	8	9.8154	7.2788	1.7995	0	0	0	0.1248	0.1263	0.1143		1.255303658
13	Sample1_2.txt	28.2058	535	20	3	46	68.2243	2194	2555.1522	1179.6953	2896	2958.3261	800.2209	7.5	7.9348	5.289	1.1754	0	0.0182	0.0861	0.2135	0.2145	0.2		1.630870247
14	Sample1_3 - Copy (2).txt	57.8163	1184	20	3	97	68.4966	2296	2382.6701	1005.0047	2767	3266.1753	1393.2046	6	8.3608	5.9589	2.3112	0	0	0	0.0608	0.0458	0.1595		1.677727561
15	Sample1_3 - Copy (3).txt	91.4785	3165	20	3	265	68.4992	2134	2435.1774	1778.9503	2730	3102.883	1174.4082	6	8.1811	9.6711	6.4532	0	0.0157	0.1163	0.3279	0.3259	0.3454		2.896855545
16	Sample1_3 - Copy (4).txt	46.0934	2125	20	3	171	75.7176	2176	2635.1813	1358.6017	2991	3285.6959	1202.5025	7	9.4094	7.5654	4.5062	0	0.0372	0.167	0.2472	0.2367	0.3211		3.709858678
17	Sample1_3 - Copy (5).txt	128.2078	4736	20	3	377	74.3877	2311	2634.4721	1207.657	2908	3255.8276	1366.6103	7	9.3448	7.6964	9.932	0	0.011	0.0394	0.2803	0.2869	0.2326		2.940538719
18	Sample1_3 - Copy (6).txt	30.1839	914	20	3	67	73.7418	2333	2751.6866	1394.8861	2871	3273.6119	1234.4477	7	10.0597	9.2331	1.8436	0	0	0	0.0966	0.0664	0.2449		2.21972641
19	Sample1_3 - Copy.txt	47.2451	1249	20	3	99	68.2146	2104	2446.0404	1228.3437	2860	3183	1297.32	6	8.6061	8.161	2.4216	0	0.0094	0.0486	0.3881	0.389	0.3804		2.095455402
20	Sample1_3.txt	33.5186	1087	20	3	70	78.0129	2599	2897.7143	1356.8143	3065.5	3819.7857	2753.2556	8	12.1143	10.6376	2.0284	0	0.0084	0.0294	0.1184	0.1138	0.181		2.088392713
21	Sample1_4 - Copy (2).txt	117.0088	4996	20	3	403	62.9504	2109	2419.5608	1409.5089	2712	2978.1216	1018.698	5	7.804	7.8005	9.7508	0	0.0034	0.0219	0.2048	0.1652	0.3349		3.444185395
22	Sample1_4 - Copy (3).txt	94.8952	3099	20	3	268	66.6667	1939.5	2405.2575	1457.885	2716.5	3019.847	1221.7197	5	7.709	6.9215	6.4461	0	0.006	0.045	0.1401	0.1127	0.2996		2.824168135
23	Sample1_4 - Copy (4).txt	141.7872	6446	20	3	525	71.9051	2084	2527.0095	1391.9479	2842	3172.9448	1314.6782	6	8.8286	8.231	13.2668	0	0.0207	0.1179	0.1821	0.1682	0.3116		3.702731981
24	Sample1_4 - Copy (5).txt	53.172	2274	20	3	181	77.3967	2313	2734.9227	1497.8066	2893	3217.0884	1297.3624	7	9.7238	9.3325	4.9502	0	0.0136	0.0724	0.0695	0.051	0.213		3.404047243
25	Sample1_4 - Copy (6).txt	71.6653	2591	20	3	233	67.5029	1870	2322.0215	1376.9847	2712	3021.7082	1237.8856	5	7.5064	6.9795	5.4103	0	0.0088	0.0541	0.0809	0.0458	0.2866		3.251224791
26	Sample1_4 - Copy.txt	71.5654	2997	20	3	249	61.9953	2033	2354.739	1289.2649	2712	2982.2972	1028.6478	5	7.4618	5.8973	5.8633	0	0.0058	0.0283	0.248	0.218	0.356		3.479334986
27	Sample1_4.txt	92.6646	4631	20	3	379	72.5329	2128	2569.4433	1459.8909	2834	3160.7599	1288.7686	6	8.8628	8.0156	9.7382	0	0.0265	0.1386	0.2006	0.1906	0.3023		4.090019274
28	Sample1_5 - Copy (2).txt	74.1556	2070	20	3	168	69.0338	2079.5	2552.2083	1721.1675	2754.5	3003.9643	1085.3774	5	8.506	8.6987	4.2877	0	0	0	0.1661	0.1477	0.303		2.265506583
29	Sample1_5 - Copy (3).txt	51.4678	1143	20	3	77	70.5162	2372	2831.0649	1769.0445	2921	3345.4545	1464.5882	7	10.4675	9.7256	2.1799	0	0	0	0.1434	0.1276	0.2741		1.496081045
30	Sample1_5 - Copy (4).txt	48.6322	1205	20	3	99	65.6432	2191	2451.697	1156.1048	2829	3037	912.9843	6	7.9899	6.1718	2.4272	0	0	0	0.1306	0.1061	0.2484		2.035688289
31	Sample1_5 - Copy (5).txt	72.6906	3643	20	3	320	61.2682	2014.5	2308.3031	1101.5353	2704.5	2883.9688	859.3829	5	6.975	4.9364	7.3866	0	0.0038	0.0252	0.2727	0.2687	0.2981		4.402219819
32	Sample1_5 - Copy (6).txt	44.8795	1874	20	3	148	62.4333	2021	2269.7027	954.107	2733	3135.4122	2177.7955	6	7.9054	10.9331	3.3592	0	0.0048	0.0272	0.3038	0.2961	0.3438		3.297719449
33	Sample1_5 - Copy.txt	95.5455	3331	20	3	252	65.3557	2092	2522.627	1378.837	2656	3056	1230.353	5	8.6389	9.4281	6.357	0	0.0121	0.0584	0.3316	0.3357	0.2968		2.637486852
34	Sample1_5.txt	42.9248	1707	20	3	166	70.1816	2068	2351.4759	1099.8234	2701.5	2951.2952	953.8539	5	7.2169	4.7174	3.9034	0	0	0	0.0562	0.0413	0.1926		#FIELD!	#FIELD!	#FIELD!	#FIELD!	#FIELD!	#FIELD!	#FIELD!	#FIELD!	#FIELD!	#FIELD!	#FIELD!	#FIELD!	#FIELD!	#FIELD!	#FIELD!	#FIELD!	#FIELD!	#FIELD!	#FIELD!	#FIELD!	#FIELD!	#FIELD!	#FIELD!	#FIELD!	#FIELD!
																									#FIELD!	#FIELD!	#FIELD!	#FIELD!	#FIELD!	#FIELD!	#FIELD!	#FIELD!	#FIELD!	#FIELD!	#FIELD!	#FIELD!	#FIELD!	#FIELD!	#FIELD!	#FIELD!	#FIELD!	#FIELD!	#FIELD!	#FIELD!	#FIELD!	#FIELD!	#FIELD!	#FIELD!	#FIELD!
																									#FIELD!	#FIELD!	#FIELD!	#FIELD!	#FIELD!	#FIELD!	#FIELD!	#FIELD!	#FIELD!	#FIELD!	#FIELD!	#FIELD!	#FIELD!	#FIELD!	#FIELD!	#FIELD!	#FIELD!	#FIELD!	#FIELD!	#FIELD!	#FIELD!	#FIELD!	#FIELD!	#FIELD!	#FIELD!
																									#FIELD!	#FIELD!	#FIELD!	#FIELD!	#FIELD!	#FIELD!	#FIELD!	#FIELD!	#FIELD!	#FIELD!	#FIELD!	#FIELD!	#FIELD!	#FIELD!	#FIELD!	#FIELD!	#FIELD!	#FIELD!	#FIELD!	#FIELD!	#FIELD!	#FIELD!	#FIELD!	#FIELD!	#FIELD!
																									#FIELD!	#FIELD!	#FIELD!	#FIELD!	#FIELD!	#FIELD!	#FIELD!	#FIELD!	#FIELD!	#FIELD!	#FIELD!	#FIELD!	#FIELD!	#FIELD!	#FIELD!	#FIELD!	#FIELD!	#FIELD!	#FIELD!	#FIELD!	#FIELD!	#FIELD!	#FIELD!	#FIELD!	#FIELD!
																									#FIELD!	#FIELD!	#FIELD!	#FIELD!	#FIELD!	#FIELD!	#FIELD!	#FIELD!	#FIELD!	#FIELD!	#FIELD!	#FIELD!	#FIELD!	#FIELD!	#FIELD!	#FIELD!	#FIELD!	#FIELD!	#FIELD!	#FIELD!	#FIELD!	#FIELD!	#FIELD!	#FIELD!	#FIELD!
																									#FIELD!	#FIELD!	#FIELD!	#FIELD!	#FIELD!	#FIELD!	#FIELD!	#FIELD!	#FIELD!	#FIELD!	#FIELD!	#FIELD!	#FIELD!	#FIELD!	#FIELD!	#FIELD!	#FIELD!	#FIELD!	#FIELD!	#FIELD!	#FIELD!	#FIELD!	#FIELD!	#FIELD!	#FIELD!
																									#FIELD!	#FIELD!	#FIELD!	#FIELD!	#FIELD!	#FIELD!	#FIELD!	#FIELD!	#FIELD!	#FIELD!	#FIELD!	#FIELD!	#FIELD!	#FIELD!	#FIELD!	#FIELD!	#FIELD!	#FIELD!	#FIELD!	#FIELD!	#FIELD!	#FIELD!	#FIELD!	#FIELD!	#FIELD!
																									#FIELD!	#FIELD!	#FIELD!	#FIELD!	#FIELD!	#FIELD!	#FIELD!	#FIELD!	#FIELD!	#FIELD!	#FIELD!	#FIELD!	#FIELD!	#FIELD!	#FIELD!	#FIELD!	#FIELD!	#FIELD!	#FIELD!	#FIELD!	#FIELD!	#FIELD!	#FIELD!	#FIELD!	#FIELD!
																									#FIELD!	#FIELD!	#FIELD!	#FIELD!	#FIELD!	#FIELD!	#FIELD!	#FIELD!	#FIELD!	#FIELD!	#FIELD!	#FIELD!	#FIELD!	#FIELD!	#FIELD!	#FIELD!	#FIELD!	#FIELD!	#FIELD!	#FIELD!	#FIELD!	#FIELD!	#FIELD!	#FIELD!	#FIELD!
																									#FIELD!	#FIELD!	#FIELD!	#FIELD!	#FIELD!	#FIELD!	#FIELD!	#FIELD!	#FIELD!	#FIELD!	#FIELD!	#FIELD!	#FIELD!	#FIELD!	#FIELD!	#FIELD!	#FIELD!	#FIELD!	#FIELD!	#FIELD!	#FIELD!	#FIELD!	#FIELD!	#FIELD!	#FIELD!
																									#FIELD!	#FIELD!	#FIELD!	#FIELD!	#FIELD!	#FIELD!	#FIELD!	#FIELD!	#FIELD!	#FIELD!	#FIELD!	#FIELD!	#FIELD!	#FIELD!	#FIELD!	#FIELD!	#FIELD!	#FIELD!	#FIELD!	#FIELD!	#FIELD!	#FIELD!	#FIELD!	#FIELD!	#FIELD!
																									#FIELD!	#FIELD!	#FIELD!	#FIELD!	#FIELD!	#FIELD!	#FIELD!	#FIELD!	#FIELD!	#FIELD!	#FIELD!	#FIELD!	#FIELD!	#FIELD!	#FIELD!	#FIELD!	#FIELD!	#FIELD!	#FIELD!	#FIELD!	#FIELD!	#FIELD!	#FIELD!	#FIELD!	#FIELD!
																									#FIELD!	#FIELD!	#FIELD!	#FIELD!	#FIELD!	#FIELD!	#FIELD!	#FIELD!	#FIELD!	#FIELD!	#FIELD!	#FIELD!	#FIELD!	#FIELD!	#FIELD!	#FIELD!	#FIELD!	#FIELD!	#FIELD!	#FIELD!	#FIELD!	#FIELD!	#FIELD!	#FIELD!	#FIELD!
																									#FIELD!	#FIELD!	#FIELD!	#FIELD!	#FIELD!	#FIELD!	#FIELD!	#FIELD!	#FIELD!	#FIELD!	#FIELD!	#FIELD!	#FIELD!	#FIELD!	#FIELD!	#FIELD!	#FIELD!	#FIELD!	#FIELD!	#FIELD!	#FIELD!	#FIELD!	#FIELD!	#FIELD!	#FIELD!
																									#FIELD!	#FIELD!	#FIELD!	#FIELD!	#FIELD!	#FIELD!	#FIELD!	#FIELD!	#FIELD!	#FIELD!	#FIELD!	#FIELD!	#FIELD!	#FIELD!	#FIELD!	#FIELD!	#FIELD!	#FIELD!	#FIELD!	#FIELD!	#FIELD!	#FIELD!	#FIELD!	#FIELD!	#FIELD!
																									#FIELD!	#FIELD!	#FIELD!	#FIELD!	#FIELD!	#FIELD!	#FIELD!	#FIELD!	#FIELD!	#FIELD!	#FIELD!	#FIELD!	#FIELD!	#FIELD!	#FIELD!	#FIELD!	#FIELD!	#FIELD!	#FIELD!	#FIELD!	#FIELD!	#FIELD!	#FIELD!	#FIELD!	#FIELD!
																									#FIELD!	#FIELD!	#FIELD!	#FIELD!	#FIELD!	#FIELD!	#FIELD!	#FIELD!	#FIELD!	#FIELD!	#FIELD!	#FIELD!	#FIELD!	#FIELD!	#FIELD!	#FIELD!	#FIELD!	#FIELD!	#FIELD!	#FIELD!	#FIELD!	#FIELD!	#FIELD!	#FIELD!	#FIELD!
																									#FIELD!	#FIELD!	#FIELD!	#FIELD!	#FIELD!	#FIELD!	#FIELD!	#FIELD!	#FIELD!	#FIELD!	#FIELD!	#FIELD!	#FIELD!	#FIELD!	#FIELD!	#FIELD!	#FIELD!	#FIELD!	#FIELD!	#FIELD!	#FIELD!	#FIELD!	#FIELD!	#FIELD!	#FIELD!
																									#FIELD!	#FIELD!	#FIELD!	#FIELD!	#FIELD!	#FIELD!	#FIELD!	#FIELD!	#FIELD!	#FIELD!	#FIELD!	#FIELD!	#FIELD!	#FIELD!	#FIELD!	#FIELD!	#FIELD!	#FIELD!	#FIELD!	#FIELD!	#FIELD!	#FIELD!	#FIELD!	#FIELD!	#FIELD!
																									#FIELD!	#FIELD!	#FIELD!	#FIELD!	#FIELD!	#FIELD!	#FIELD!	#FIELD!	#FIELD!	#FIELD!	#FIELD!	#FIELD!	#FIELD!	#FIELD!	#FIELD!	#FIELD!	#FIELD!	#FIELD!	#FIELD!	#FIELD!	#FIELD!	#FIELD!	#FIELD!	#FIELD!	#FIELD!
																									#FIELD!	#FIELD!	#FIELD!	#FIELD!	#FIELD!	#FIELD!	#FIELD!	#FIELD!	#FIELD!	#FIELD!	#FIELD!	#FIELD!	#FIELD!	#FIELD!	#FIELD!	#FIELD!	#FIELD!	#FIELD!	#FIELD!	#FIELD!	#FIELD!	#FIELD!	#FIELD!	#FIELD!	#FIELD!
																									#FIELD!	#FIELD!	#FIELD!	#FIELD!	#FIELD!	#FIELD!	#FIELD!	#FIELD!	#FIELD!	#FIELD!	#FIELD!	#FIELD!	#FIELD!	#FIELD!	#FIELD!	#FIELD!	#FIELD!	#FIELD!	#FIELD!	#FIELD!	#FIELD!	#FIELD!	#FIELD!	#FIELD!	#FIELD!
																									#FIELD!	#FIELD!	#FIELD!	#FIELD!	#FIELD!	#FIELD!	#FIELD!	#FIELD!	#FIELD!	#FIELD!	#FIELD!	#FIELD!	#FIELD!	#FIELD!	#FIELD!	#FIELD!	#FIELD!	#FIELD!	#FIELD!	#FIELD!	#FIELD!	#FIELD!	#FIELD!	#FIELD!	#FIELD!
																									#FIELD!	#FIELD!	#FIELD!	#FIELD!	#FIELD!	#FIELD!	#FIELD!	#FIELD!	#FIELD!	#FIELD!	#FIELD!	#FIELD!	#FIELD!	#FIELD!	#FIELD!	#FIELD!	#FIELD!	#FIELD!	#FIELD!	#FIELD!	#FIELD!	#FIELD!	#FIELD!	#FIELD!	#FIELD!
																									#FIELD!	#FIELD!	#FIELD!	#FIELD!	#FIELD!	#FIELD!	#FIELD!	#FIELD!	#FIELD!	#FIELD!	#FIELD!	#FIELD!	#FIELD!	#FIELD!	#FIELD!	#FIELD!	#FIELD!	#FIELD!	#FIELD!	#FIELD!	#FIELD!	#FIELD!	#FIELD!	#FIELD!	#FIELD!
																									#FIELD!	#FIELD!	#FIELD!	#FIELD!	#FIELD!	#FIELD!	#FIELD!	#FIELD!	#FIELD!	#FIELD!	#FIELD!	#FIELD!	#FIELD!	#FIELD!	#FIELD!	#FIELD!	#FIELD!	#FIELD!	#FIELD!	#FIELD!	#FIELD!	#FIELD!	#FIELD!	#FIELD!	#FIELD!
																									#FIELD!	#FIELD!	#FIELD!	#FIELD!	#FIELD!	#FIELD!	#FIELD!	#FIELD!	#FIELD!	#FIELD!	#FIELD!	#FIELD!	#FIELD!	#FIELD!	#FIELD!	#FIELD!	#FIELD!	#FIELD!	#FIELD!	#FIELD!	#FIELD!	#FIELD!	#FIELD!	#FIELD!	#FIELD!
																									#FIELD!	#FIELD!	#FIELD!	#FIELD!	#FIELD!	#FIELD!	#FIELD!	#FIELD!	#FIELD!	#FIELD!	#FIELD!	#FIELD!	#FIELD!	#FIELD!	#FIELD!	#FIELD!	#FIELD!	#FIELD!	#FIELD!	#FIELD!	#FIELD!	#FIELD!	#FIELD!	#FIELD!	#FIELD!
																									#FIELD!	#FIELD!	#FIELD!	#FIELD!	#FIELD!	#FIELD!	#FIELD!	#FIELD!	#FIELD!	#FIELD!	#FIELD!	#FIELD!	#FIELD!	#FIELD!	#FIELD!	#FIELD!	#FIELD!	#FIELD!	#FIELD!	#FIELD!	#FIELD!	#FIELD!	#FIELD!	#FIELD!	#FIELD!
																									#FIELD!	#FIELD!	#FIELD!	#FIELD!	#FIELD!	#FIELD!	#FIELD!	#FIELD!	#FIELD!	#FIELD!	#FIELD!	#FIELD!	#FIELD!	#FIELD!	#FIELD!	#FIELD!	#FIELD!	#FIELD!	#FIELD!	#FIELD!	#FIELD!	#FIELD!	#FIELD!	#FIELD!	#FIELD!
																									#FIELD!	#FIELD!	#FIELD!	#FIELD!	#FIELD!	#FIELD!	#FIELD!	#FIELD!	#FIELD!	#FIELD!	#FIELD!	#FIELD!	#FIELD!	#FIELD!	#FIELD!	#FIELD!	#FIELD!	#FIELD!	#FIELD!	#FIELD!	#FIELD!	#FIELD!	#FIELD!	#FIELD!	#FIELD!
																									#FIELD!	#FIELD!	#FIELD!	#FIELD!	#FIELD!	#FIELD!	#FIELD!	#FIELD!	#FIELD!	#FIELD!	#FIELD!	#FIELD!	#FIELD!	#FIELD!	#FIELD!	#FIELD!	#FIELD!	#FIELD!	#FIELD!	#FIELD!	#FIELD!	#FIELD!	#FIELD!	#FIELD!	#FIELD!
																									#FIELD!	#FIELD!	#FIELD!	#FIELD!	#FIELD!	#FIELD!	#FIELD!	#FIELD!	#FIELD!	#FIELD!	#FIELD!	#FIELD!	#FIELD!	#FIELD!	#FIELD!	#FIELD!	#FIELD!	#FIELD!	#FIELD!	#FIELD!	#FIELD!	#FIELD!	#FIELD!	#FIELD!	#FIELD!
																									#FIELD!	#FIELD!	#FIELD!	#FIELD!	#FIELD!	#FIELD!	#FIELD!	#FIELD!	#FIELD!	#FIELD!	#FIELD!	#FIELD!	#FIELD!	#FIELD!	#FIELD!	#FIELD!	#FIELD!	#FIELD!	#FIELD!	#FIELD!	#FIELD!	#FIELD!	#FIELD!	#FIELD!	#FIELD!
																									#FIELD!	#FIELD!	#FIELD!	#FIELD!	#FIELD!	#FIELD!	#FIELD!	#FIELD!	#FIELD!	#FIELD!	#FIELD!	#FIELD!	#FIELD!	#FIELD!	#FIELD!	#FIELD!	#FIELD!	#FIELD!	#FIELD!	#FIELD!	#FIELD!	#FIELD!	#FIELD!	#FIELD!	#FIELD!
																									#FIELD!	#FIELD!	#FIELD!	#FIELD!	#FIELD!	#FIELD!	#FIELD!	#FIELD!	#FIELD!	#FIELD!	#FIELD!	#FIELD!	#FIELD!	#FIELD!	#FIELD!	#FIELD!	#FIELD!	#FIELD!	#FIELD!	#FIELD!	#FIELD!	#FIELD!	#FIELD!	#FIELD!	#FIELD!
																									#FIELD!	#FIELD!	#FIELD!	#FIELD!	#FIELD!	#FIELD!	#FIELD!	#FIELD!	#FIELD!	#FIELD!	#FIELD!	#FIELD!	#FIELD!	#FIELD!	#FIELD!	#FIELD!	#FIELD!	#FIELD!	#FIELD!	#FIELD!	#FIELD!	#FIELD!	#FIELD!	#FIELD!	#FIELD!
																									#FIELD!	#FIELD!	#FIELD!	#FIELD!	#FIELD!	#FIELD!	#FIELD!	#FIELD!	#FIELD!	#FIELD!	#FIELD!	#FIELD!	#FIELD!	#FIELD!	#FIELD!	#FIELD!	#FIELD!	#FIELD!	#FIELD!	#FIELD!	#FIELD!	#FIELD!	#FIELD!	#FIELD!	#FIELD!
																									#FIELD!	#FIELD!	#FIELD!	#FIELD!	#FIELD!	#FIELD!	#FIELD!	#FIELD!	#FIELD!	#FIELD!	#FIELD!	#FIELD!	#FIELD!	#FIELD!	#FIELD!	#FIELD!	#FIELD!	#FIELD!	#FIELD!	#FIELD!	#FIELD!	#FIELD!	#FIELD!	#FIELD!	#FIELD!
																									#FIELD!	#FIELD!	#FIELD!	#FIELD!	#FIELD!	#FIELD!	#FIELD!	#FIELD!	#FIELD!	#FIELD!	#FIELD!	#FIELD!	#FIELD!	#FIELD!	#FIELD!	#FIELD!	#FIELD!	#FIELD!	#FIELD!	#FIELD!	#FIELD!	#FIELD!	#FIELD!	#FIELD!	#FIELD!
																									#FIELD!	#FIELD!	#FIELD!	#FIELD!	#FIELD!	#FIELD!	#FIELD!	#FIELD!	#FIELD!	#FIELD!	#FIELD!	#FIELD!	#FIELD!	#FIELD!	#FIELD!	#FIELD!	#FIELD!	#FIELD!	#FIELD!	#FIELD!	#FIELD!	#FIELD!	#FIELD!	#FIELD!	#FIELD!
																									#FIELD!	#FIELD!	#FIELD!	#FIELD!	#FIELD!	#FIELD!	#FIELD!	#FIELD!	#FIELD!	#FIELD!	#FIELD!	#FIELD!	#FIELD!	#FIELD!	#FIELD!	#FIELD!	#FIELD!	#FIELD!	#FIELD!	#FIELD!	#FIELD!	#FIELD!	#FIELD!	#FIELD!	#FIELD!
																									#FIELD!	#FIELD!	#FIELD!	#FIELD!	#FIELD!	#FIELD!	#FIELD!	#FIELD!	#FIELD!	#FIELD!	#FIELD!	#FIELD!	#FIELD!	#FIELD!	#FIELD!	#FIELD!	#FIELD!	#FIELD!	#FIELD!	#FIELD!	#FIELD!	#FIELD!	#FIELD!	#FIELD!	#FIELD!
																									#FIELD!	#FIELD!	#FIELD!	#FIELD!	#FIELD!	#FIELD!	#FIELD!	#FIELD!	#FIELD!	#FIELD!	#FIELD!	#FIELD!	#FIELD!	#FIELD!	#FIELD!	#FIELD!	#FIELD!	#FIELD!	#FIELD!	#FIELD!	#FIELD!	#FIELD!	#FIELD!	#FIELD!	#FIELD!
																									#FIELD!	#FIELD!	#FIELD!	#FIELD!	#FIELD!	#FIELD!	#FIELD!	#FIELD!	#FIELD!	#FIELD!	#FIELD!	#FIELD!	#FIELD!	#FIELD!	#FIELD!	#FIELD!	#FIELD!	#FIELD!	#FIELD!	#FIELD!	#FIELD!	#FIELD!	#FIELD!	#FIELD!	#FIELD!
																									#FIELD!	#FIELD!	#FIELD!	#FIELD!	#FIELD!	#FIELD!	#FIELD!	#FIELD!	#FIELD!	#FIELD!	#FIELD!	#FIELD!	#FIELD!	#FIELD!	#FIELD!	#FIELD!	#FIELD!	#FIELD!	#FIELD!	#FIELD!	#FIELD!	#FIELD!	#FIELD!	#FIELD!	#FIELD!
																									#FIELD!	#FIELD!	#FIELD!	#FIELD!	#FIELD!	#FIELD!	#FIELD!	#FIELD!	#FIELD!	#FIELD!	#FIELD!	#FIELD!	#FIELD!	#FIELD!	#FIELD!	#FIELD!	#FIELD!	#FIELD!	#FIELD!	#FIELD!	#FIELD!	#FIELD!	#FIELD!	#FIELD!	#FIELD!
																									#FIELD!	#FIELD!	#FIELD!	#FIELD!	#FIELD!	#FIELD!	#FIELD!	#FIELD!	#FIELD!	#FIELD!	#FIELD!	#FIELD!	#FIELD!	#FIELD!	#FIELD!	#FIELD!	#FIELD!	#FIELD!	#FIELD!	#FIELD!	#FIELD!	#FIELD!	#FIELD!	#FIELD!	#FIELD!
																									#FIELD!	#FIELD!	#FIELD!	#FIELD!	#FIELD!	#FIELD!	#FIELD!	#FIELD!	#FIELD!	#FIELD!	#FIELD!	#FIELD!	#FIELD!	#FIELD!	#FIELD!	#FIELD!	#FIELD!	#FIELD!	#FIELD!	#FIELD!	#FIELD!	#FIELD!	#FIELD!	#FIELD!	#FIELD!
																									#FIELD!	#FIELD!	#FIELD!	#FIELD!	#FIELD!	#FIELD!	#FIELD!	#FIELD!	#FIELD!	#FIELD!	#FIELD!	#FIELD!	#FIELD!	#FIELD!	#FIELD!	#FIELD!	#FIELD!	#FIELD!	#FIELD!	#FIELD!	#FIELD!	#FIELD!	#FIELD!	#FIELD!	#FIELD!
																									#FIELD!	#FIELD!	#FIELD!	#FIELD!	#FIELD!	#FIELD!	#FIELD!	#FIELD!	#FIELD!	#FIELD!	#FIELD!	#FIELD!	#FIELD!	#FIELD!	#FIELD!	#FIELD!	#FIELD!	#FIELD!	#FIELD!	#FIELD!	#FIELD!	#FIELD!	#FIELD!	#FIELD!	#FIELD!
																									#FIELD!	#FIELD!	#FIELD!	#FIELD!	#FIELD!	#FIELD!	#FIELD!	#FIELD!	#FIELD!	#FIELD!	#FIELD!	#FIELD!	#FIELD!	#FIELD!	#FIELD!	#FIELD!	#FIELD!	#FIELD!	#FIELD!	#FIELD!	#FIELD!	#FIELD!	#FIELD!	#FIELD!	#FIELD!
																									#FIELD!	#FIELD!	#FIELD!	#FIELD!	#FIELD!	#FIELD!	#FIELD!	#FIELD!	#FIELD!	#FIELD!	#FIELD!	#FIELD!	#FIELD!	#FIELD!	#FIELD!	#FIELD!	#FIELD!	#FIELD!	#FIELD!	#FIELD!	#FIELD!	#FIELD!	#FIELD!	#FIELD!	#FIELD!
																									#FIELD!	#FIELD!	#FIELD!	#FIELD!	#FIELD!	#FIELD!	#FIELD!	#FIELD!	#FIELD!	#FIELD!	#FIELD!	#FIELD!	#FIELD!	#FIELD!	#FIELD!	#FIELD!	#FIELD!	#FIELD!	#FIELD!	#FIELD!	#FIELD!	#FIELD!	#FIELD!	#FIELD!	#FIELD!
																									#FIELD!	#FIELD!	#FIELD!	#FIELD!	#FIELD!	#FIELD!	#FIELD!	#FIELD!	#FIELD!	#FIELD!	#FIELD!	#FIELD!	#FIELD!	#FIELD!	#FIELD!	#FIELD!	#FIELD!	#FIELD!	#FIELD!	#FIELD!	#FIELD!	#FIELD!	#FIELD!	#FIELD!	#FIELD!
																									#FIELD!	#FIELD!	#FIELD!	#FIELD!	#FIELD!	#FIELD!	#FIELD!	#FIELD!	#FIELD!	#FIELD!	#FIELD!	#FIELD!	#FIELD!	#FIELD!	#FIELD!	#FIELD!	#FIELD!	#FIELD!	#FIELD!	#FIELD!	#FIELD!	#FIELD!	#FIELD!	#FIELD!	#FIELD!
																									#FIELD!	#FIELD!	#FIELD!	#FIELD!	#FIELD!	#FIELD!	#FIELD!	#FIELD!	#FIELD!	#FIELD!	#FIELD!	#FIELD!	#FIELD!	#FIELD!	#FIELD!	#FIELD!	#FIELD!	#FIELD!	#FIELD!	#FIELD!	#FIELD!	#FIELD!	#FIELD!	#FIELD!	#FIELD!
																									#FIELD!	#FIELD!	#FIELD!	#FIELD!	#FIELD!	#FIELD!	#FIELD!	#FIELD!	#FIELD!	#FIELD!	#FIELD!	#FIELD!	#FIELD!	#FIELD!	#FIELD!	#FIELD!	#FIELD!	#FIELD!	#FIELD!	#FIELD!	#FIELD!	#FIELD!	#FIELD!	#FIELD!	#FIELD!
																									#FIELD!	#FIELD!	#FIELD!	#FIELD!	#FIELD!	#FIELD!	#FIELD!	#FIELD!	#FIELD!	#FIELD!	#FIELD!	#FIELD!	#FIELD!	#FIELD!	#FIELD!	#FIELD!	#FIELD!	#FIELD!	#FIELD!	#FIELD!	#FIELD!	#FIELD!	#FIELD!	#FIELD!	#FIELD!
																									#FIELD!	#FIELD!	#FIELD!	#FIELD!	#FIELD!	#FIELD!	#FIELD!	#FIELD!	#FIELD!	#FIELD!	#FIELD!	#FIELD!	#FIELD!	#FIELD!	#FIELD!	#FIELD!	#FIELD!	#FIELD!	#FIELD!	#FIELD!	#FIELD!	#FIELD!	#FIELD!	#FIELD!	#FIELD!
																									#FIELD!	#FIELD!	#FIELD!	#FIELD!	#FIELD!	#FIELD!	#FIELD!	#FIELD!	#FIELD!	#FIELD!	#FIELD!	#FIELD!	#FIELD!	#FIELD!	#FIELD!	#FIELD!	#FIELD!	#FIELD!	#FIELD!	#FIELD!	#FIELD!	#FIELD!	#FIELD!	#FIELD!	#FIELD!
																									#FIELD!	#FIELD!	#FIELD!	#FIELD!	#FIELD!	#FIELD!	#FIELD!	#FIELD!	#FIELD!	#FIELD!	#FIELD!	#FIELD!	#FIELD!	#FIELD!	#FIELD!	#FIELD!	#FIELD!	#FIELD!	#FIELD!	#FIELD!	#FIELD!	#FIELD!	#FIELD!	#FIELD!	#FIELD!
																									#FIELD!	#FIELD!	#FIELD!	#FIELD!	#FIELD!	#FIELD!	#FIELD!	#FIELD!	#FIELD!	#FIELD!	#FIELD!	#FIELD!	#FIELD!	#FIELD!	#FIELD!	#FIELD!	#FIELD!	#FIELD!	#FIELD!	#FIELD!	#FIELD!	#FIELD!	#FIELD!	#FIELD!	#FIELD!
																									#FIELD!	#FIELD!	#FIELD!	#FIELD!	#FIELD!	#FIELD!	#FIELD!	#FIELD!	#FIELD!	#FIELD!	#FIELD!	#FIELD!	#FIELD!	#FIELD!	#FIELD!	#FIELD!	#FIELD!	#FIELD!	#FIELD!	#FIELD!	#FIELD!	#FIELD!	#FIELD!	#FIELD!	#FIELD!
																									#FIELD!	#FIELD!	#FIELD!	#FIELD!	#FIELD!	#FIELD!	#FIELD!	#FIELD!	#FIELD!	#FIELD!	#FIELD!	#FIELD!	#FIELD!	#FIELD!	#FIELD!	#FIELD!	#FIELD!	#FIELD!	#FIELD!	#FIELD!	#FIELD!	#FIELD!	#FIELD!	#FIELD!	#FIELD!
																									#FIELD!	#FIELD!	#FIELD!	#FIELD!	#FIELD!	#FIELD!	#FIELD!	#FIELD!	#FIELD!	#FIELD!	#FIELD!	#FIELD!	#FIELD!	#FIELD!	#FIELD!	#FIELD!	#FIELD!	#FIELD!	#FIELD!	#FIELD!	#FIELD!	#FIELD!	#FIELD!	#FIELD!	#FIELD!
																									#FIELD!	#FIELD!	#FIELD!	#FIELD!	#FIELD!	#FIELD!	#FIELD!	#FIELD!	#FIELD!	#FIELD!	#FIELD!	#FIELD!	#FIELD!	#FIELD!	#FIELD!	#FIELD!	#FIELD!	#FIELD!	#FIELD!	#FIELD!	#FIELD!	#FIELD!	#FIELD!	#FIELD!	#FIELD!
																									#FIELD!	#FIELD!	#FIELD!	#FIELD!	#FIELD!	#FIELD!	#FIELD!	#FIELD!	#FIELD!	#FIELD!	#FIELD!	#FIELD!	#FIELD!	#FIELD!	#FIELD!	#FIELD!	#FIELD!	#FIELD!	#FIELD!	#FIELD!	#FIELD!	#FIELD!	#FIELD!	#FIELD!	#FIELD!
																									#FIELD!	#FIELD!	#FIELD!	#FIELD!	#FIELD!	#FIELD!	#FIELD!	#FIELD!	#FIELD!	#FIELD!	#FIELD!	#FIELD!	#FIELD!	#FIELD!	#FIELD!	#FIELD!	#FIELD!	#FIELD!	#FIELD!	#FIELD!	#FIELD!	#FIELD!	#FIELD!	#FIELD!	#FIELD!
																									#FIELD!	#FIELD!	#FIELD!	#FIELD!	#FIELD!	#FIELD!	#FIELD!	#FIELD!	#FIELD!	#FIELD!	#FIELD!	#FIELD!	#FIELD!	#FIELD!	#FIELD!	#FIELD!	#FIELD!	#FIELD!	#FIELD!	#FIELD!	#FIELD!	#FIELD!	#FIELD!	#FIELD!	#FIELD!
																									#FIELD!	#FIELD!	#FIELD!	#FIELD!	#FIELD!	#FIELD!	#FIELD!	#FIELD!	#FIELD!	#FIELD!	#FIELD!	#FIELD!	#FIELD!	#FIELD!	#FIELD!	#FIELD!	#FIELD!	#FIELD!	#FIELD!	#FIELD!	#FIELD!	#FIELD!	#FIELD!	#FIELD!	#FIELD!
																									#FIELD!	#FIELD!	#FIELD!	#FIELD!	#FIELD!	#FIELD!	#FIELD!	#FIELD!	#FIELD!	#FIELD!	#FIELD!	#FIELD!	#FIELD!	#FIELD!	#FIELD!	#FIELD!	#FIELD!	#FIELD!	#FIELD!	#FIELD!	#FIELD!	#FIELD!	#FIELD!	#FIELD!	#FIELD!
																									#FIELD!	#FIELD!	#FIELD!	#FIELD!	#FIELD!	#FIELD!	#FIELD!	#FIELD!	#FIELD!	#FIELD!	#FIELD!	#FIELD!	#FIELD!	#FIELD!	#FIELD!	#FIELD!	#FIELD!	#FIELD!	#FIELD!	#FIELD!	#FIELD!	#FIELD!	#FIELD!	#FIELD!	#FIELD!
																									#FIELD!	#FIELD!	#FIELD!	#FIELD!	#FIELD!	#FIELD!	#FIELD!	#FIELD!	#FIELD!	#FIELD!	#FIELD!	#FIELD!	#FIELD!	#FIELD!	#FIELD!	#FIELD!	#FIELD!	#FIELD!	#FIELD!	#FIELD!	#FIELD!	#FIELD!	#FIELD!	#FIELD!	#FIELD!
																									#FIELD!	#FIELD!	#FIELD!	#FIELD!	#FIELD!	#FIELD!	#FIELD!	#FIELD!	#FIELD!	#FIELD!	#FIELD!	#FIELD!	#FIELD!	#FIELD!	#FIELD!	#FIELD!	#FIELD!	#FIELD!	#FIELD!	#FIELD!	#FIELD!	#FIELD!	#FIELD!	#FIELD!	#FIELD!
																									#FIELD!	#FIELD!	#FIELD!	#FIELD!	#FIELD!	#FIELD!	#FIELD!	#FIELD!	#FIELD!	#FIELD!	#FIELD!	#FIELD!	#FIELD!	#FIELD!	#FIELD!	#FIELD!	#FIELD!	#FIELD!	#FIELD!	#FIELD!	#FIELD!	#FIELD!	#FIELD!	#FIELD!	#FIELD!
																									#FIELD!	#FIELD!	#FIELD!	#FIELD!	#FIELD!	#FIELD!	#FIELD!	#FIELD!	#FIELD!	#FIELD!	#FIELD!	#FIELD!	#FIELD!	#FIELD!	#FIELD!	#FIELD!	#FIELD!	#FIELD!	#FIELD!	#FIELD!	#FIELD!	#FIELD!	#FIELD!	#FIELD!	#FIELD!
																									#FIELD!	#FIELD!	#FIELD!	#FIELD!	#FIELD!	#FIELD!	#FIELD!	#FIELD!	#FIELD!	#FIELD!	#FIELD!	#FIELD!	#FIELD!	#FIELD!	#FIELD!	#FIELD!	#FIELD!	#FIELD!	#FIELD!	#FIELD!	#FIELD!	#FIELD!	#FIELD!	#FIELD!	#FIELD!
																									#FIELD!	#FIELD!	#FIELD!	#FIELD!	#FIELD!	#FIELD!	#FIELD!	#FIELD!	#FIELD!	#FIELD!	#FIELD!	#FIELD!	#FIELD!	#FIELD!	#FIELD!	#FIELD!	#FIELD!	#FIELD!	#FIELD!	#FIELD!	#FIELD!	#FIELD!	#FIELD!	#FIELD!	#FIELD!
																									#FIELD!	#FIELD!	#FIELD!	#FIELD!	#FIELD!	#FIELD!	#FIELD!	#FIELD!	#FIELD!	#FIELD!	#FIELD!	#FIELD!	#FIELD!	#FIELD!	#FIELD!	#FIELD!	#FIELD!	#FIELD!	#FIELD!	#FIELD!	#FIELD!	#FIELD!	#FIELD!	#FIELD!	#FIELD!
																									#FIELD!	#FIELD!	#FIELD!	#FIELD!	#FIELD!	#FIELD!	#FIELD!	#FIELD!	#FIELD!	#FIELD!	#FIELD!	#FIELD!	#FIELD!	#FIELD!	#FIELD!	#FIELD!	#FIELD!	#FIELD!	#FIELD!	#FIELD!	#FIELD!	#FIELD!	#FIELD!	#FIELD!	#FIELD!
																									#FIELD!	#FIELD!	#FIELD!	#FIELD!	#FIELD!	#FIELD!	#FIELD!	#FIELD!	#FIELD!	#FIELD!	#FIELD!	#FIELD!	#FIELD!	#FIELD!	#FIELD!	#FIELD!	#FIELD!	#FIELD!	#FIELD!	#FIELD!	#FIELD!	#FIELD!	#FIELD!	#FIELD!	#FIELD!
																									#FIELD!	#FIELD!	#FIELD!	#FIELD!	#FIELD!	#FIELD!	#FIELD!	#FIELD!	#FIELD!	#FIELD!	#FIELD!	#FIELD!	#FIELD!	#FIELD!	#FIELD!	#FIELD!	#FIELD!	#FIELD!	#FIELD!	#FIELD!	#FIELD!	#FIELD!	#FIELD!	#FIELD!	#FIELD!
																									#FIELD!	#FIELD!	#FIELD!	#FIELD!	#FIELD!	#FIELD!	#FIELD!	#FIELD!	#FIELD!	#FIELD!	#FIELD!	#FIELD!	#FIELD!	#FIELD!	#FIELD!	#FIELD!	#FIELD!	#FIELD!	#FIELD!	#FIELD!	#FIELD!	#FIELD!	#FIELD!	#FIELD!	#FIELD!
																									#FIELD!	#FIELD!	#FIELD!	#FIELD!	#FIELD!	#FIELD!	#FIELD!	#FIELD!	#FIELD!	#FIELD!	#FIELD!	#FIELD!	#FIELD!	#FIELD!	#FIELD!	#FIELD!	#FIELD!	#FIELD!	#FIELD!	#FIELD!	#FIELD!	#FIELD!	#FIELD!	#FIELD!	#FIELD!
																									#FIELD!	#FIELD!	#FIELD!	#FIELD!	#FIELD!	#FIELD!	#FIELD!	#FIELD!	#FIELD!	#FIELD!	#FIELD!	#FIELD!	#FIELD!	#FIELD!	#FIELD!	#FIELD!	#FIELD!	#FIELD!	#FIELD!	#FIELD!	#FIELD!	#FIELD!	#FIELD!	#FIELD!	#FIELD!
																									#FIELD!	#FIELD!	#FIELD!	#FIELD!	#FIELD!	#FIELD!	#FIELD!	#FIELD!	#FIELD!	#FIELD!	#FIELD!	#FIELD!	#FIELD!	#FIELD!	#FIELD!	#FIELD!	#FIELD!	#FIELD!	#FIELD!	#FIELD!	#FIELD!	#FIELD!	#FIELD!	#FIELD!	#FIELD!
																									#FIELD!	#FIELD!	#FIELD!	#FIELD!	#FIELD!	#FIELD!	#FIELD!	#FIELD!	#FIELD!	#FIELD!	#FIELD!	#FIELD!	#FIELD!	#FIELD!	#FIELD!	#FIELD!	#FIELD!	#FIELD!	#FIELD!	#FIELD!	#FIELD!	#FIELD!	#FIELD!	#FIELD!	#FIELD!
																									#FIELD!	#FIELD!	#FIELD!	#FIELD!	#FIELD!	#FIELD!	#FIELD!	#FIELD!	#FIELD!	#FIELD!	#FIELD!	#FIELD!	#FIELD!	#FIELD!	#FIELD!	#FIELD!	#FIELD!	#FIELD!	#FIELD!	#FIELD!	#FIELD!	#FIELD!	#FIELD!	#FIELD!	#FIELD!
																									#FIELD!	#FIELD!	#FIELD!	#FIELD!	#FIELD!	#FIELD!	#FIELD!	#FIELD!	#FIELD!	#FIELD!	#FIELD!	#FIELD!	#FIELD!	#FIELD!	#FIELD!	#FIELD!	#FIELD!	#FIELD!	#FIELD!	#FIELD!	#FIELD!	#FIELD!	#FIELD!	#FIELD!	#FIELD!
																									#FIELD!	#FIELD!	#FIELD!	#FIELD!	#FIELD!	#FIELD!	#FIELD!	#FIELD!	#FIELD!	#FIELD!	#FIELD!	#FIELD!	#FIELD!	#FIELD!	#FIELD!	#FIELD!	#FIELD!	#FIELD!	#FIELD!	#FIELD!	#FIELD!	#FIELD!	#FIELD!	#FIELD!	#FIELD!
																									#FIELD!	#FIELD!	#FIELD!	#FIELD!	#FIELD!	#FIELD!	#FIELD!	#FIELD!	#FIELD!	#FIELD!	#FIELD!	#FIELD!	#FIELD!	#FIELD!	#FIELD!	#FIELD!	#FIELD!	#FIELD!	#FIELD!	#FIELD!	#FIELD!	#FIELD!	#FIELD!	#FIELD!	#FIELD!
																									#FIELD!	#FIELD!	#FIELD!	#FIELD!	#FIELD!	#FIELD!	#FIELD!	#FIELD!	#FIELD!	#FIELD!	#FIELD!	#FIELD!	#FIELD!	#FIELD!	#FIELD!	#FIELD!	#FIELD!	#FIELD!	#FIELD!	#FIELD!	#FIELD!	#FIELD!	#FIELD!	#FIELD!	#FIELD!
																									#FIELD!	#FIELD!	#FIELD!	#FIELD!	#FIELD!	#FIELD!	#FIELD!	#FIELD!	#FIELD!	#FIELD!	#FIELD!	#FIELD!	#FIELD!	#FIELD!	#FIELD!	#FIELD!	#FIELD!	#FIELD!	#FIELD!	#FIELD!	#FIELD!	#FIELD!	#FIELD!	#FIELD!	#FIELD!
																									#FIELD!	#FIELD!	#FIELD!	#FIELD!	#FIELD!	#FIELD!	#FIELD!	#FIELD!	#FIELD!	#FIELD!	#FIELD!	#FIELD!	#FIELD!	#FIELD!	#FIELD!	#FIELD!	#FIELD!	#FIELD!	#FIELD!	#FIELD!	#FIELD!	#FIELD!	#FIELD!	#FIELD!	#FIELD!
																									#FIELD!	#FIELD!	#FIELD!	#FIELD!	#FIELD!	#FIELD!	#FIELD!	#FIELD!	#FIELD!	#FIELD!	#FIELD!	#FIELD!	#FIELD!	#FIELD!	#FIELD!	#FIELD!	#FIELD!	#FIELD!	#FIELD!	#FIELD!	#FIELD!	#FIELD!	#FIELD!	#FIELD!	#FIELD!
																									#FIELD!	#FIELD!	#FIELD!	#FIELD!	#FIELD!	#FIELD!	#FIELD!	#FIELD!	#FIELD!	#FIELD!	#FIELD!	#FIELD!	#FIELD!	#FIELD!	#FIELD!	#FIELD!	#FIELD!	#FIELD!	#FIELD!	#FIELD!	#FIELD!	#FIELD!	#FIELD!	#FIELD!	#FIELD!
																									#FIELD!	#FIELD!	#FIELD!	#FIELD!	#FIELD!	#FIELD!	#FIELD!	#FIELD!	#FIELD!	#FIELD!	#FIELD!	#FIELD!	#FIELD!	#FIELD!	#FIELD!	#FIELD!	#FIELD!	#FIELD!	#FIELD!	#FIELD!	#FIELD!	#FIELD!	#FIELD!	#FIELD!	#FIELD!
																									#FIELD!	#FIELD!	#FIELD!	#FIELD!	#FIELD!	#FIELD!	#FIELD!	#FIELD!	#FIELD!	#FIELD!	#FIELD!	#FIELD!	#FIELD!	#FIELD!	#FIELD!	#FIELD!	#FIELD!	#FIELD!	#FIELD!	#FIELD!	#FIELD!	#FIELD!	#FIELD!	#FIELD!	#FIELD!
																									#FIELD!	#FIELD!	#FIELD!	#FIELD!	#FIELD!	#FIELD!	#FIELD!	#FIELD!	#FIELD!	#FIELD!	#FIELD!	#FIELD!	#FIELD!	#FIELD!	#FIELD!	#FIELD!	#FIELD!	#FIELD!	#FIELD!	#FIELD!	#FIELD!	#FIELD!	#FIELD!	#FIELD!	#FIELD!
																									#FIELD!	#FIELD!	#FIELD!	#FIELD!	#FIELD!	#FIELD!	#FIELD!	#FIELD!	#FIELD!	#FIELD!	#FIELD!	#FIELD!	#FIELD!	#FIELD!	#FIELD!	#FIELD!	#FIELD!	#FIELD!	#FIELD!	#FIELD!	#FIELD!	#FIELD!	#FIELD!	#FIELD!	#FIELD!
																									#FIELD!	#FIELD!	#FIELD!	#FIELD!	#FIELD!	#FIELD!	#FIELD!	#FIELD!	#FIELD!	#FIELD!	#FIELD!	#FIELD!	#FIELD!	#FIELD!	#FIELD!	#FIELD!	#FIELD!	#FIELD!	#FIELD!	#FIELD!	#FIELD!	#FIELD!	#FIELD!	#FIELD!	#FIELD!
																									#FIELD!	#FIELD!	#FIELD!	#FIELD!	#FIELD!	#FIELD!	#FIELD!	#FIELD!	#FIELD!	#FIELD!	#FIELD!	#FIELD!	#FIELD!	#FIELD!	#FIELD!	#FIELD!	#FIELD!	#FIELD!	#FIELD!	#FIELD!	#FIELD!	#FIELD!	#FIELD!	#FIELD!	#FIELD!
																									#FIELD!	#FIELD!	#FIELD!	#FIELD!	#FIELD!	#FIELD!	#FIELD!	#FIELD!	#FIELD!	#FIELD!	#FIELD!	#FIELD!	#FIELD!	#FIELD!	#FIELD!	#FIELD!	#FIELD!	#FIELD!	#FIELD!	#FIELD!	#FIELD!	#FIELD!	#FIELD!	#FIELD!	#FIELD!
																									#FIELD!	#FIELD!	#FIELD!	#FIELD!	#FIELD!	#FIELD!	#FIELD!	#FIELD!	#FIELD!	#FIELD!	#FIELD!	#FIELD!	#FIELD!	#FIELD!	#FIELD!	#FIELD!	#FIELD!	#FIELD!	#FIELD!	#FIELD!	#FIELD!	#FIELD!	#FIELD!	#FIELD!	#FIELD!
																									#FIELD!	#FIELD!	#FIELD!	#FIELD!	#FIELD!	#FIELD!	#FIELD!	#FIELD!	#FIELD!	#FIELD!	#FIELD!	#FIELD!	#FIELD!	#FIELD!	#FIELD!	#FIELD!	#FIELD!	#FIELD!	#FIELD!	#FIELD!	#FIELD!	#FIELD!	#FIELD!	#FIELD!	#FIELD!
																									#FIELD!	#FIELD!	#FIELD!	#FIELD!	#FIELD!	#FIELD!	#FIELD!	#FIELD!	#FIELD!	#FIELD!	#FIELD!	#FIELD!	#FIELD!	#FIELD!	#FIELD!	#FIELD!	#FIELD!	#FIELD!	#FIELD!	#FIELD!	#FIELD!	#FIELD!	#FIELD!	#FIELD!	#FIELD!
																									#FIELD!	#FIELD!	#FIELD!	#FIELD!	#FIELD!	#FIELD!	#FIELD!	#FIELD!	#FIELD!	#FIELD!	#FIELD!	#FIELD!	#FIELD!	#FIELD!	#FIELD!	#FIELD!	#FIELD!	#FIELD!	#FIELD!	#FIELD!	#FIELD!	#FIELD!	#FIELD!	#FIELD!	#FIELD!
																									#FIELD!	#FIELD!	#FIELD!	#FIELD!	#FIELD!	#FIELD!	#FIELD!	#FIELD!	#FIELD!	#FIELD!	#FIELD!	#FIELD!	#FIELD!	#FIELD!	#FIELD!	#FIELD!	#FIELD!	#FIELD!	#FIELD!	#FIELD!	#FIELD!	#FIELD!	#FIELD!	#FIELD!	#FIELD!
																									#FIELD!	#FIELD!	#FIELD!	#FIELD!	#FIELD!	#FIELD!	#FIELD!	#FIELD!	#FIELD!	#FIELD!	#FIELD!	#FIELD!	#FIELD!	#FIELD!	#FIELD!	#FIELD!	#FIELD!	#FIELD!	#FIELD!	#FIELD!	#FIELD!	#FIELD!	#FIELD!	#FIELD!	#FIELD!
																									#FIELD!	#FIELD!	#FIELD!	#FIELD!	#FIELD!	#FIELD!	#FIELD!	#FIELD!	#FIELD!	#FIELD!	#FIELD!	#FIELD!	#FIELD!	#FIELD!	#FIELD!	#FIELD!	#FIELD!	#FIELD!	#FIELD!	#FIELD!	#FIELD!	#FIELD!	#FIELD!	#FIELD!	#FIELD!
																									#FIELD!	#FIELD!	#FIELD!	#FIELD!	#FIELD!	#FIELD!	#FIELD!	#FIELD!	#FIELD!	#FIELD!	#FIELD!	#FIELD!	#FIELD!	#FIELD!	#FIELD!	#FIELD!	#FIELD!	#FIELD!	#FIELD!	#FIELD!	#FIELD!	#FIELD!	#FIELD!	#FIELD!	#FIELD!
																									#FIELD!	#FIELD!	#FIELD!	#FIELD!	#FIELD!	#FIELD!	#FIELD!	#FIELD!	#FIELD!	#FIELD!	#FIELD!	#FIELD!	#FIELD!	#FIELD!	#FIELD!	#FIELD!	#FIELD!	#FIELD!	#FIELD!	#FIELD!	#FIELD!	#FIELD!	#FIELD!	#FIELD!	#FIELD!
																									#FIELD!	#FIELD!	#FIELD!	#FIELD!	#FIELD!	#FIELD!	#FIELD!	#FIELD!	#FIELD!	#FIELD!	#FIELD!	#FIELD!	#FIELD!	#FIELD!	#FIELD!	#FIELD!	#FIELD!	#FIELD!	#FIELD!	#FIELD!	#FIELD!	#FIELD!	#FIELD!	#FIELD!	#FIELD!
																									#FIELD!	#FIELD!	#FIELD!	#FIELD!	#FIELD!	#FIELD!	#FIELD!	#FIELD!	#FIELD!	#FIELD!	#FIELD!	#FIELD!	#FIELD!	#FIELD!	#FIELD!	#FIELD!	#FIELD!	#FIELD!	#FIELD!	#FIELD!	#FIELD!	#FIELD!	#FIELD!	#FIELD!	#FIELD!
																									#FIELD!	#FIELD!	#FIELD!	#FIELD!	#FIELD!	#FIELD!	#FIELD!	#FIELD!	#FIELD!	#FIELD!	#FIELD!	#FIELD!	#FIELD!	#FIELD!	#FIELD!	#FIELD!	#FIELD!	#FIELD!	#FIELD!	#FIELD!	#FIELD!	#FIELD!	#FIELD!	#FIELD!	#FIELD!
																									#FIELD!	#FIELD!	#FIELD!	#FIELD!	#FIELD!	#FIELD!	#FIELD!	#FIELD!	#FIELD!	#FIELD!	#FIELD!	#FIELD!	#FIELD!	#FIELD!	#FIELD!	#FIELD!	#FIELD!	#FIELD!	#FIELD!	#FIELD!	#FIELD!	#FIELD!	#FIELD!	#FIELD!	#FIELD!
																									#FIELD!	#FIELD!	#FIELD!	#FIELD!	#FIELD!	#FIELD!	#FIELD!	#FIELD!	#FIELD!	#FIELD!	#FIELD!	#FIELD!	#FIELD!	#FIELD!	#FIELD!	#FIELD!	#FIELD!	#FIELD!	#FIELD!	#FIELD!	#FIELD!	#FIELD!	#FIELD!	#FIELD!	#FIELD!
																									#FIELD!	#FIELD!	#FIELD!	#FIELD!	#FIELD!	#FIELD!	#FIELD!	#FIELD!	#FIELD!	#FIELD!	#FIELD!	#FIELD!	#FIELD!	#FIELD!	#FIELD!	#FIELD!	#FIELD!	#FIELD!	#FIELD!	#FIELD!	#FIELD!	#FIELD!	#FIELD!	#FIELD!	#FIELD!
																									#FIELD!	#FIELD!	#FIELD!	#FIELD!	#FIELD!	#FIELD!	#FIELD!	#FIELD!	#FIELD!	#FIELD!	#FIELD!	#FIELD!	#FIELD!	#FIELD!	#FIELD!	#FIELD!	#FIELD!	#FIELD!	#FIELD!	#FIELD!	#FIELD!	#FIELD!	#FIELD!	#FIELD!	#FIELD!
																									#FIELD!	#FIELD!	#FIELD!	#FIELD!	#FIELD!	#FIELD!	#FIELD!	#FIELD!	#FIELD!	#FIELD!	#FIELD!	#FIELD!	#FIELD!	#FIELD!	#FIELD!	#FIELD!	#FIELD!	#FIELD!	#FIELD!	#FIELD!	#FIELD!	#FIELD!	#FIELD!	#FIELD!	#FIELD!
																									#FIELD!	#FIELD!	#FIELD!	#FIELD!	#FIELD!	#FIELD!	#FIELD!	#FIELD!	#FIELD!	#FIELD!	#FIELD!	#FIELD!	#FIELD!	#FIELD!	#FIELD!	#FIELD!	#FIELD!	#FIELD!	#FIELD!	#FIELD!	#FIELD!	#FIELD!	#FIELD!	#FIELD!	#FIELD!
																									#FIELD!	#FIELD!	#FIELD!	#FIELD!	#FIELD!	#FIELD!	#FIELD!	#FIELD!	#FIELD!	#FIELD!	#FIELD!	#FIELD!	#FIELD!	#FIELD!	#FIELD!	#FIELD!	#FIELD!	#FIELD!	#FIELD!	#FIELD!	#FIELD!	#FIELD!	#FIELD!	#FIELD!	#FIELD!
																									#FIELD!	#FIELD!	#FIELD!	#FIELD!	#FIELD!	#FIELD!	#FIELD!	#FIELD!	#FIELD!	#FIELD!	#FIELD!	#FIELD!	#FIELD!	#FIELD!	#FIELD!	#FIELD!	#FIELD!	#FIELD!	#FIELD!	#FIELD!	#FIELD!	#FIELD!	#FIELD!	#FIELD!	#FIELD!
																									#FIELD!	#FIELD!	#FIELD!	#FIELD!	#FIELD!	#FIELD!	#FIELD!	#FIELD!	#FIELD!	#FIELD!	#FIELD!	#FIELD!	#FIELD!	#FIELD!	#FIELD!	#FIELD!	#FIELD!	#FIELD!	#FIELD!	#FIELD!	#FIELD!	#FIELD!	#FIELD!	#FIELD!	#FIELD!
																									#FIELD!	#FIELD!	#FIELD!	#FIELD!	#FIELD!	#FIELD!	#FIELD!	#FIELD!	#FIELD!	#FIELD!	#FIELD!	#FIELD!	#FIELD!	#FIELD!	#FIELD!	#FIELD!	#FIELD!	#FIELD!	#FIELD!	#FIELD!	#FIELD!	#FIELD!	#FIELD!	#FIELD!	#FIELD!
																									#FIELD!	#FIELD!	#FIELD!	#FIELD!	#FIELD!	#FIELD!	#FIELD!	#FIELD!	#FIELD!	#FIELD!	#FIELD!	#FIELD!	#FIELD!	#FIELD!	#FIELD!	#FIELD!	#FIELD!	#FIELD!	#FIELD!	#FIELD!	#FIELD!	#FIELD!	#FIELD!	#FIELD!	#FIELD!
																									#FIELD!	#FIELD!	#FIELD!	#FIELD!	#FIELD!	#FIELD!	#FIELD!	#FIELD!	#FIELD!	#FIELD!	#FIELD!	#FIELD!	#FIELD!	#FIELD!	#FIELD!	#FIELD!	#FIELD!	#FIELD!	#FIELD!	#FIELD!	#FIELD!	#FIELD!	#FIELD!	#FIELD!	#FIELD!
																									#FIELD!	#FIELD!	#FIELD!	#FIELD!	#FIELD!	#FIELD!	#FIELD!	#FIELD!	#FIELD!	#FIELD!	#FIELD!	#FIELD!	#FIELD!	#FIELD!	#FIELD!	#FIELD!	#FIELD!	#FIELD!	#FIELD!	#FIELD!	#FIELD!	#FIELD!	#FIELD!	#FIELD!	#FIELD!
																									#FIELD!	#FIELD!	#FIELD!	#FIELD!	#FIELD!	#FIELD!	#FIELD!	#FIELD!	#FIELD!	#FIELD!	#FIELD!	#FIELD!	#FIELD!	#FIELD!	#FIELD!	#FIELD!	#FIELD!	#FIELD!	#FIELD!	#FIELD!	#FIELD!	#FIELD!	#FIELD!	#FIELD!	#FIELD!
																									#FIELD!	#FIELD!	#FIELD!	#FIELD!	#FIELD!	#FIELD!	#FIELD!	#FIELD!	#FIELD!	#FIELD!	#FIELD!	#FIELD!	#FIELD!	#FIELD!	#FIELD!	#FIELD!	#FIELD!	#FIELD!	#FIELD!	#FIELD!	#FIELD!	#FIELD!	#FIELD!	#FIELD!	#FIELD!
																									#FIELD!	#FIELD!	#FIELD!	#FIELD!	#FIELD!	#FIELD!	#FIELD!	#FIELD!	#FIELD!	#FIELD!	#FIELD!	#FIELD!	#FIELD!	#FIELD!	#FIELD!	#FIELD!	#FIELD!	#FIELD!	#FIELD!	#FIELD!	#FIELD!	#FIELD!	#FIELD!	#FIELD!	#FIELD!
																									#FIELD!	#FIELD!	#FIELD!	#FIELD!	#FIELD!	#FIELD!	#FIELD!	#FIELD!	#FIELD!	#FIELD!	#FIELD!	#FIELD!	#FIELD!	#FIELD!	#FIELD!	#FIELD!	#FIELD!	#FIELD!	#FIELD!	#FIELD!	#FIELD!	#FIELD!	#FIELD!	#FIELD!	#FIELD!
																									#FIELD!	#FIELD!	#FIELD!	#FIELD!	#FIELD!	#FIELD!	#FIELD!	#FIELD!	#FIELD!	#FIELD!	#FIELD!	#FIELD!	#FIELD!	#FIELD!	#FIELD!	#FIELD!	#FIELD!	#FIELD!	#FIELD!	#FIELD!	#FIELD!	#FIELD!	#FIELD!	#FIELD!	#FIELD!
																									#FIELD!	#FIELD!	#FIELD!	#FIELD!	#FIELD!	#FIELD!	#FIELD!	#FIELD!	#FIELD!	#FIELD!	#FIELD!	#FIELD!	#FIELD!	#FIELD!	#FIELD!	#FIELD!	#FIELD!	#FIELD!	#FIELD!	#FIELD!	#FIELD!	#FIELD!	#FIELD!	#FIELD!	#FIELD!
																									#FIELD!	#FIELD!	#FIELD!	#FIELD!	#FIELD!	#FIELD!	#FIELD!	#FIELD!	#FIELD!	#FIELD!	#FIELD!	#FIELD!	#FIELD!	#FIELD!	#FIELD!	#FIELD!	#FIELD!	#FIELD!	#FIELD!	#FIELD!	#FIELD!	#FIELD!	#FIELD!	#FIELD!	#FIELD!
																									#FIELD!	#FIELD!	#FIELD!	#FIELD!	#FIELD!	#FIELD!	#FIELD!	#FIELD!	#FIELD!	#FIELD!	#FIELD!	#FIELD!	#FIELD!	#FIELD!	#FIELD!	#FIELD!	#FIELD!	#FIELD!	#FIELD!	#FIELD!	#FIELD!	#FIELD!	#FIELD!	#FIELD!	#FIELD!
																									#FIELD!	#FIELD!	#FIELD!	#FIELD!	#FIELD!	#FIELD!	#FIELD!	#FIELD!	#FIELD!	#FIELD!	#FIELD!	#FIELD!	#FIELD!	#FIELD!	#FIELD!	#FIELD!	#FIELD!	#FIELD!	#FIELD!	#FIELD!	#FIELD!	#FIELD!	#FIELD!	#FIELD!	#FIELD!
																									#FIELD!	#FIELD!	#FIELD!	#FIELD!	#FIELD!	#FIELD!	#FIELD!	#FIELD!	#FIELD!	#FIELD!	#FIELD!	#FIELD!	#FIELD!	#FIELD!	#FIELD!	#FIELD!	#FIELD!	#FIELD!	#FIELD!	#FIELD!	#FIELD!	#FIELD!	#FIELD!	#FIELD!	#FIELD!
																									#FIELD!	#FIELD!	#FIELD!	#FIELD!	#FIELD!	#FIELD!	#FIELD!	#FIELD!	#FIELD!	#FIELD!	#FIELD!	#FIELD!	#FIELD!	#FIELD!	#FIELD!	#FIELD!	#FIELD!	#FIELD!	#FIELD!	#FIELD!	#FIELD!	#FIELD!	#FIELD!	#FIELD!	#FIELD!
																									#FIELD!	#FIELD!	#FIELD!	#FIELD!	#FIELD!	#FIELD!	#FIELD!	#FIELD!	#FIELD!	#FIELD!	#FIELD!	#FIELD!	#FIELD!	#FIELD!	#FIELD!	#FIELD!	#FIELD!	#FIELD!	#FIELD!	#FIELD!	#FIELD!	#FIELD!	#FIELD!	#FIELD!	#FIELD!
																									#FIELD!	#FIELD!	#FIELD!	#FIELD!	#FIELD!	#FIELD!	#FIELD!	#FIELD!	#FIELD!	#FIELD!	#FIELD!	#FIELD!	#FIELD!	#FIELD!	#FIELD!	#FIELD!	#FIELD!	#FIELD!	#FIELD!	#FIELD!	#FIELD!	#FIELD!	#FIELD!	#FIELD!	#FIELD!
																									#FIELD!	#FIELD!	#FIELD!	#FIELD!	#FIELD!	#FIELD!	#FIELD!	#FIELD!	#FIELD!	#FIELD!	#FIELD!	#FIELD!	#FIELD!	#FIELD!	#FIELD!	#FIELD!	#FIELD!	#FIELD!	#FIELD!	#FIELD!	#FIELD!	#FIELD!	#FIELD!	#FIELD!	#FIELD!
																									#FIELD!	#FIELD!	#FIELD!	#FIELD!	#FIELD!	#FIELD!	#FIELD!	#FIELD!	#FIELD!	#FIELD!	#FIELD!	#FIELD!	#FIELD!	#FIELD!	#FIELD!	#FIELD!	#FIELD!	#FIELD!	#FIELD!	#FIELD!	#FIELD!	#FIELD!	#FIELD!	#FIELD!	#FIELD!
																									#FIELD!	#FIELD!	#FIELD!	#FIELD!	#FIELD!	#FIELD!	#FIELD!	#FIELD!	#FIELD!	#FIELD!	#FIELD!	#FIELD!	#FIELD!	#FIELD!	#FIELD!	#FIELD!	#FIELD!	#FIELD!	#FIELD!	#FIELD!	#FIELD!	#FIELD!	#FIELD!	#FIELD!	#FIELD!
																									#FIELD!	#FIELD!	#FIELD!	#FIELD!	#FIELD!	#FIELD!	#FIELD!	#FIELD!	#FIELD!	#FIELD!	#FIELD!	#FIELD!	#FIELD!	#FIELD!	#FIELD!	#FIELD!	#FIELD!	#FIELD!	#FIELD!	#FIELD!	#FIELD!	#FIELD!	#FIELD!	#FIELD!	#FIELD!
																									#FIELD!	#FIELD!	#FIELD!	#FIELD!	#FIELD!	#FIELD!	#FIELD!	#FIELD!	#FIELD!	#FIELD!	#FIELD!	#FIELD!	#FIELD!	#FIELD!	#FIELD!	#FIELD!	#FIELD!	#FIELD!	#FIELD!	#FIELD!	#FIELD!	#FIELD!	#FIELD!	#FIELD!	#FIELD!
																									#FIELD!	#FIELD!	#FIELD!	#FIELD!	#FIELD!	#FIELD!	#FIELD!	#FIELD!	#FIELD!	#FIELD!	#FIELD!	#FIELD!	#FIELD!	#FIELD!	#FIELD!	#FIELD!	#FIELD!	#FIELD!	#FIELD!	#FIELD!	#FIELD!	#FIELD!	#FIELD!	#FIELD!	#FIELD!
																									#FIELD!	#FIELD!	#FIELD!	#FIELD!	#FIELD!	#FIELD!	#FIELD!	#FIELD!	#FIELD!	#FIELD!	#FIELD!	#FIELD!	#FIELD!	#FIELD!	#FIELD!	#FIELD!	#FIELD!	#FIELD!	#FIELD!	#FIELD!	#FIELD!	#FIELD!	#FIELD!	#FIELD!	#FIELD!
																									#FIELD!	#FIELD!	#FIELD!	#FIELD!	#FIELD!	#FIELD!	#FIELD!	#FIELD!	#FIELD!	#FIELD!	#FIELD!	#FIELD!	#FIELD!	#FIELD!	#FIELD!	#FIELD!	#FIELD!	#FIELD!	#FIELD!	#FIELD!	#FIELD!	#FIELD!	#FIELD!	#FIELD!	#FIELD!
																									#FIELD!	#FIELD!	#FIELD!	#FIELD!	#FIELD!	#FIELD!	#FIELD!	#FIELD!	#FIELD!	#FIELD!	#FIELD!	#FIELD!	#FIELD!	#FIELD!	#FIELD!	#FIELD!	#FIELD!	#FIELD!	#FIELD!	#FIELD!	#FIELD!	#FIELD!	#FIELD!	#FIELD!	#FIELD!
																									#FIELD!	#FIELD!	#FIELD!	#FIELD!	#FIELD!	#FIELD!	#FIELD!	#FIELD!	#FIELD!	#FIELD!	#FIELD!	#FIELD!	#FIELD!	#FIELD!	#FIELD!	#FIELD!	#FIELD!	#FIELD!	#FIELD!	#FIELD!	#FIELD!	#FIELD!	#FIELD!	#FIELD!	#FIELD!
																									#FIELD!	#FIELD!	#FIELD!	#FIELD!	#FIELD!	#FIELD!	#FIELD!	#FIELD!	#FIELD!	#FIELD!	#FIELD!	#FIELD!	#FIELD!	#FIELD!	#FIELD!	#FIELD!	#FIELD!	#FIELD!	#FIELD!	#FIELD!	#FIELD!	#FIELD!	#FIELD!	#FIELD!	#FIELD!
																									#FIELD!	#FIELD!	#FIELD!	#FIELD!	#FIELD!	#FIELD!	#FIELD!	#FIELD!	#FIELD!	#FIELD!	#FIELD!	#FIELD!	#FIELD!	#FIELD!	#FIELD!	#FIELD!	#FIELD!	#FIELD!	#FIELD!	#FIELD!	#FIELD!	#FIELD!	#FIELD!	#FIELD!	#FIELD!
																									#FIELD!	#FIELD!	#FIELD!	#FIELD!	#FIELD!	#FIELD!	#FIELD!	#FIELD!	#FIELD!	#FIELD!	#FIELD!	#FIELD!	#FIELD!	#FIELD!	#FIELD!	#FIELD!	#FIELD!	#FIELD!	#FIELD!	#FIELD!	#FIELD!	#FIELD!	#FIELD!	#FIELD!	#FIELD!
																									#FIELD!	#FIELD!	#FIELD!	#FIELD!	#FIELD!	#FIELD!	#FIELD!	#FIELD!	#FIELD!	#FIELD!	#FIELD!	#FIELD!	#FIELD!	#FIELD!	#FIELD!	#FIELD!	#FIELD!	#FIELD!	#FIELD!	#FIELD!	#FIELD!	#FIELD!	#FIELD!	#FIELD!	#FIELD!
																									#FIELD!	#FIELD!	#FIELD!	#FIELD!	#FIELD!	#FIELD!	#FIELD!	#FIELD!	#FIELD!	#FIELD!	#FIELD!	#FIELD!	#FIELD!	#FIELD!	#FIELD!	#FIELD!	#FIELD!	#FIELD!	#FIELD!	#FIELD!	#FIELD!	#FIELD!	#FIELD!	#FIELD!	#FIELD!
																									#FIELD!	#FIELD!	#FIELD!	#FIELD!	#FIELD!	#FIELD!	#FIELD!	#FIELD!	#FIELD!	#FIELD!	#FIELD!	#FIELD!	#FIELD!	#FIELD!	#FIELD!	#FIELD!	#FIELD!	#FIELD!	#FIELD!	#FIELD!	#FIELD!	#FIELD!	#FIELD!	#FIELD!	#FIELD!
																									#FIELD!	#FIELD!	#FIELD!	#FIELD!	#FIELD!	#FIELD!	#FIELD!	#FIELD!	#FIELD!	#FIELD!	#FIELD!	#FIELD!	#FIELD!	#FIELD!	#FIELD!	#FIELD!	#FIELD!	#FIELD!	#FIELD!	#FIELD!	#FIELD!	#FIELD!	#FIELD!	#FIELD!	#FIELD!
																									#FIELD!	#FIELD!	#FIELD!	#FIELD!	#FIELD!	#FIELD!	#FIELD!	#FIELD!	#FIELD!	#FIELD!	#FIELD!	#FIELD!	#FIELD!	#FIELD!	#FIELD!	#FIELD!	#FIELD!	#FIELD!	#FIELD!	#FIELD!	#FIELD!	#FIELD!	#FIELD!	#FIELD!	#FIELD!
																									#FIELD!	#FIELD!	#FIELD!	#FIELD!	#FIELD!	#FIELD!	#FIELD!	#FIELD!	#FIELD!	#FIELD!	#FIELD!	#FIELD!	#FIELD!	#FIELD!	#FIELD!	#FIELD!	#FIELD!	#FIELD!	#FIELD!	#FIELD!	#FIELD!	#FIELD!	#FIELD!	#FIELD!	#FIELD!
																									#FIELD!	#FIELD!	#FIELD!	#FIELD!	#FIELD!	#FIELD!	#FIELD!	#FIELD!	#FIELD!	#FIELD!	#FIELD!	#FIELD!	#FIELD!	#FIELD!	#FIELD!	#FIELD!	#FIELD!	#FIELD!	#FIELD!	#FIELD!	#FIELD!	#FIELD!	#FIELD!	#FIELD!	#FIELD!
																									#FIELD!	#FIELD!	#FIELD!	#FIELD!	#FIELD!	#FIELD!	#FIELD!	#FIELD!	#FIELD!	#FIELD!	#FIELD!	#FIELD!	#FIELD!	#FIELD!	#FIELD!	#FIELD!	#FIELD!	#FIELD!	#FIELD!	#FIELD!	#FIELD!	#FIELD!	#FIELD!	#FIELD!	#FIELD!
																									#FIELD!	#FIELD!	#FIELD!	#FIELD!	#FIELD!	#FIELD!	#FIELD!	#FIELD!	#FIELD!	#FIELD!	#FIELD!	#FIELD!	#FIELD!	#FIELD!	#FIELD!	#FIELD!	#FIELD!	#FIELD!	#FIELD!	#FIELD!	#FIELD!	#FIELD!	#FIELD!	#FIELD!	#FIELD!
																									#FIELD!	#FIELD!	#FIELD!	#FIELD!	#FIELD!	#FIELD!	#FIELD!	#FIELD!	#FIELD!	#FIELD!	#FIELD!	#FIELD!	#FIELD!	#FIELD!	#FIELD!	#FIELD!	#FIELD!	#FIELD!	#FIELD!	#FIELD!	#FIELD!	#FIELD!	#FIELD!	#FIELD!	#FIELD!
																									#FIELD!	#FIELD!	#FIELD!	#FIELD!	#FIELD!	#FIELD!	#FIELD!	#FIELD!	#FIELD!	#FIELD!	#FIELD!	#FIELD!	#FIELD!	#FIELD!	#FIELD!	#FIELD!	#FIELD!	#FIELD!	#FIELD!	#FIELD!	#FIELD!	#FIELD!	#FIELD!	#FIELD!	#FIELD!
																									#FIELD!	#FIELD!	#FIELD!	#FIELD!	#FIELD!	#FIELD!	#FIELD!	#FIELD!	#FIELD!	#FIELD!	#FIELD!	#FIELD!	#FIELD!	#FIELD!	#FIELD!	#FIELD!	#FIELD!	#FIELD!	#FIELD!	#FIELD!	#FIELD!	#FIELD!	#FIELD!	#FIELD!	#FIELD!
																									#FIELD!	#FIELD!	#FIELD!	#FIELD!	#FIELD!	#FIELD!	#FIELD!	#FIELD!	#FIELD!	#FIELD!	#FIELD!	#FIELD!	#FIELD!	#FIELD!	#FIELD!	#FIELD!	#FIELD!	#FIELD!	#FIELD!	#FIELD!	#FIELD!	#FIELD!	#FIELD!	#FIELD!	#FIELD!
																									#FIELD!	#FIELD!	#FIELD!	#FIELD!	#FIELD!	#FIELD!	#FIELD!	#FIELD!	#FIELD!	#FIELD!	#FIELD!	#FIELD!	#FIELD!	#FIELD!	#FIELD!	#FIELD!	#FIELD!	#FIELD!	#FIELD!	#FIELD!	#FIELD!	#FIELD!	#FIELD!	#FIELD!	#FIELD!
																									#FIELD!	#FIELD!	#FIELD!	#FIELD!	#FIELD!	#FIELD!	#FIELD!	#FIELD!	#FIELD!	#FIELD!	#FIELD!	#FIELD!	#FIELD!	#FIELD!	#FIELD!	#FIELD!	#FIELD!	#FIELD!	#FIELD!	#FIELD!	#FIELD!	#FIELD!	#FIELD!	#FIELD!	#FIELD!
																									#FIELD!	#FIELD!	#FIELD!	#FIELD!	#FIELD!	#FIELD!	#FIELD!	#FIELD!	#FIELD!	#FIELD!	#FIELD!	#FIELD!	#FIELD!	#FIELD!	#FIELD!	#FIELD!	#FIELD!	#FIELD!	#FIELD!	#FIELD!	#FIELD!	#FIELD!	#FIELD!	#FIELD!	#FIELD!
																									#FIELD!	#FIELD!	#FIELD!	#FIELD!	#FIELD!	#FIELD!	#FIELD!	#FIELD!	#FIELD!	#FIELD!	#FIELD!	#FIELD!	#FIELD!	#FIELD!	#FIELD!	#FIELD!	#FIELD!	#FIELD!	#FIELD!	#FIELD!	#FIELD!	#FIELD!	#FIELD!	#FIELD!	#FIELD!
																									#FIELD!	#FIELD!	#FIELD!	#FIELD!	#FIELD!	#FIELD!	#FIELD!	#FIELD!	#FIELD!	#FIELD!	#FIELD!	#FIELD!	#FIELD!	#FIELD!	#FIELD!	#FIELD!	#FIELD!	#FIELD!	#FIELD!	#FIELD!	#FIELD!	#FIELD!	#FIELD!	#FIELD!	#FIELD!
																									#FIELD!	#FIELD!	#FIELD!	#FIELD!	#FIELD!	#FIELD!	#FIELD!	#FIELD!	#FIELD!	#FIELD!	#FIELD!	#FIELD!	#FIELD!	#FIELD!	#FIELD!	#FIELD!	#FIELD!	#FIELD!	#FIELD!	#FIELD!	#FIELD!	#FIELD!	#FIELD!	#FIELD!	#FIELD!
																									#FIELD!	#FIELD!	#FIELD!	#FIELD!	#FIELD!	#FIELD!	#FIELD!	#FIELD!	#FIELD!	#FIELD!	#FIELD!	#FIELD!	#FIELD!	#FIELD!	#FIELD!	#FIELD!	#FIELD!	#FIELD!	#FIELD!	#FIELD!	#FIELD!	#FIELD!	#FIELD!	#FIELD!	#FIELD!
																									#FIELD!	#FIELD!	#FIELD!	#FIELD!	#FIELD!	#FIELD!	#FIELD!	#FIELD!	#FIELD!	#FIELD!	#FIELD!	#FIELD!	#FIELD!	#FIELD!	#FIELD!	#FIELD!	#FIELD!	#FIELD!	#FIELD!	#FIELD!	#FIELD!	#FIELD!	#FIELD!	#FIELD!	#FIELD!
																									#FIELD!	#FIELD!	#FIELD!	#FIELD!	#FIELD!	#FIELD!	#FIELD!	#FIELD!	#FIELD!	#FIELD!	#FIELD!	#FIELD!	#FIELD!	#FIELD!	#FIELD!	#FIELD!	#FIELD!	#FIELD!	#FIELD!	#FIELD!	#FIELD!	#FIELD!	#FIELD!	#FIELD!	#FIELD!
																									#FIELD!	#FIELD!	#FIELD!	#FIELD!	#FIELD!	#FIELD!	#FIELD!	#FIELD!	#FIELD!	#FIELD!	#FIELD!	#FIELD!	#FIELD!	#FIELD!	#FIELD!	#FIELD!	#FIELD!	#FIELD!	#FIELD!	#FIELD!	#FIELD!	#FIELD!	#FIELD!	#FIELD!	#FIELD!
																									#FIELD!	#FIELD!	#FIELD!	#FIELD!	#FIELD!	#FIELD!	#FIELD!	#FIELD!	#FIELD!	#FIELD!	#FIELD!	#FIELD!	#FIELD!	#FIELD!	#FIELD!	#FIELD!	#FIELD!	#FIELD!	#FIELD!	#FIELD!	#FIELD!	#FIELD!	#FIELD!	#FIELD!	#FIELD!
																									#FIELD!	#FIELD!	#FIELD!	#FIELD!	#FIELD!	#FIELD!	#FIELD!	#FIELD!	#FIELD!	#FIELD!	#FIELD!	#FIELD!	#FIELD!	#FIELD!	#FIELD!	#FIELD!	#FIELD!	#FIELD!	#FIELD!	#FIELD!	#FIELD!	#FIELD!	#FIELD!	#FIELD!	#FIELD!
																									#FIELD!	#FIELD!	#FIELD!	#FIELD!	#FIELD!	#FIELD!	#FIELD!	#FIELD!	#FIELD!	#FIELD!	#FIELD!	#FIELD!	#FIELD!	#FIELD!	#FIELD!	#FIELD!	#FIELD!	#FIELD!	#FIELD!	#FIELD!	#FIELD!	#FIELD!	#FIELD!	#FIELD!	#FIELD!
																									#FIELD!	#FIELD!	#FIELD!	#FIELD!	#FIELD!	#FIELD!	#FIELD!	#FIELD!	#FIELD!	#FIELD!	#FIELD!	#FIELD!	#FIELD!	#FIELD!	#FIELD!	#FIELD!	#FIELD!	#FIELD!	#FIELD!	#FIELD!	#FIELD!	#FIELD!	#FIELD!	#FIELD!	#FIELD!
																									#FIELD!	#FIELD!	#FIELD!	#FIELD!	#FIELD!	#FIELD!	#FIELD!	#FIELD!	#FIELD!	#FIELD!	#FIELD!	#FIELD!	#FIELD!	#FIELD!	#FIELD!	#FIELD!	#FIELD!	#FIELD!	#FIELD!	#FIELD!	#FIELD!	#FIELD!	#FIELD!	#FIELD!	#FIELD!
																									#FIELD!	#FIELD!	#FIELD!	#FIELD!	#FIELD!	#FIELD!	#FIELD!	#FIELD!	#FIELD!	#FIELD!	#FIELD!	#FIELD!	#FIELD!	#FIELD!	#FIELD!	#FIELD!	#FIELD!	#FIELD!	#FIELD!	#FIELD!	#FIELD!	#FIELD!	#FIELD!	#FIELD!	#FIELD!
																									#FIELD!	#FIELD!	#FIELD!	#FIELD!	#FIELD!	#FIELD!	#FIELD!	#FIELD!	#FIELD!	#FIELD!	#FIELD!	#FIELD!	#FIELD!	#FIELD!	#FIELD!	#FIELD!	#FIELD!	#FIELD!	#FIELD!	#FIELD!	#FIELD!	#FIELD!	#FIELD!	#FIELD!	#FIELD!
																									#FIELD!	#FIELD!	#FIELD!	#FIELD!	#FIELD!	#FIELD!	#FIELD!	#FIELD!	#FIELD!	#FIELD!	#FIELD!	#FIELD!	#FIELD!	#FIELD!	#FIELD!	#FIELD!	#FIELD!	#FIELD!	#FIELD!	#FIELD!	#FIELD!	#FIELD!	#FIELD!	#FIELD!	#FIELD!
																									#FIELD!	#FIELD!	#FIELD!	#FIELD!	#FIELD!	#FIELD!	#FIELD!	#FIELD!	#FIELD!	#FIELD!	#FIELD!	#FIELD!	#FIELD!	#FIELD!	#FIELD!	#FIELD!	#FIELD!	#FIELD!	#FIELD!	#FIELD!	#FIELD!	#FIELD!	#FIELD!	#FIELD!	#FIELD!
																									#FIELD!	#FIELD!	#FIELD!	#FIELD!	#FIELD!	#FIELD!	#FIELD!	#FIELD!	#FIELD!	#FIELD!	#FIELD!	#FIELD!	#FIELD!	#FIELD!	#FIELD!	#FIELD!	#FIELD!	#FIELD!	#FIELD!	#FIELD!	#FIELD!	#FIELD!	#FIELD!	#FIELD!	#FIELD!
																									#FIELD!	#FIELD!	#FIELD!	#FIELD!	#FIELD!	#FIELD!	#FIELD!	#FIELD!	#FIELD!	#FIELD!	#FIELD!	#FIELD!	#FIELD!	#FIELD!	#FIELD!	#FIELD!	#FIELD!	#FIELD!	#FIELD!	#FIELD!	#FIELD!	#FIELD!	#FIELD!	#FIELD!	#FIELD!
																									#FIELD!	#FIELD!	#FIELD!	#FIELD!	#FIELD!	#FIELD!	#FIELD!	#FIELD!	#FIELD!	#FIELD!	#FIELD!	#FIELD!	#FIELD!	#FIELD!	#FIELD!	#FIELD!	#FIELD!	#FIELD!	#FIELD!	#FIELD!	#FIELD!	#FIELD!	#FIELD!	#FIELD!	#FIELD!
																									#FIELD!	#FIELD!	#FIELD!	#FIELD!	#FIELD!	#FIELD!	#FIELD!	#FIELD!	#FIELD!	#FIELD!	#FIELD!	#FIELD!	#FIELD!	#FIELD!	#FIELD!	#FIELD!	#FIELD!	#FIELD!	#FIELD!	#FIELD!	#FIELD!	#FIELD!	#FIELD!	#FIELD!	#FIELD!
																									#FIELD!	#FIELD!	#FIELD!	#FIELD!	#FIELD!	#FIELD!	#FIELD!	#FIELD!	#FIELD!	#FIELD!	#FIELD!	#FIELD!	#FIELD!	#FIELD!	#FIELD!	#FIELD!	#FIELD!	#FIELD!	#FIELD!	#FIELD!	#FIELD!	#FIELD!	#FIELD!	#FIELD!	#FIELD!
																									#FIELD!	#FIELD!	#FIELD!	#FIELD!	#FIELD!	#FIELD!	#FIELD!	#FIELD!	#FIELD!	#FIELD!	#FIELD!	#FIELD!	#FIELD!	#FIELD!	#FIELD!	#FIELD!	#FIELD!	#FIELD!	#FIELD!	#FIELD!	#FIELD!	#FIELD!	#FIELD!	#FIELD!	#FIELD!
																									#FIELD!	#FIELD!	#FIELD!	#FIELD!	#FIELD!	#FIELD!	#FIELD!	#FIELD!	#FIELD!	#FIELD!	#FIELD!	#FIELD!	#FIELD!	#FIELD!	#FIELD!	#FIELD!	#FIELD!	#FIELD!	#FIELD!	#FIELD!	#FIELD!	#FIELD!	#FIELD!	#FIELD!	#FIELD!
																									#FIELD!	#FIELD!	#FIELD!	#FIELD!	#FIELD!	#FIELD!	#FIELD!	#FIELD!	#FIELD!	#FIELD!	#FIELD!	#FIELD!	#FIELD!	#FIELD!	#FIELD!	#FIELD!	#FIELD!	#FIELD!	#FIELD!	#FIELD!	#FIELD!	#FIELD!	#FIELD!	#FIELD!	#FIELD!
																									#FIELD!	#FIELD!	#FIELD!	#FIELD!	#FIELD!	#FIELD!	#FIELD!	#FIELD!	#FIELD!	#FIELD!	#FIELD!	#FIELD!	#FIELD!	#FIELD!	#FIELD!	#FIELD!	#FIELD!	#FIELD!	#FIELD!	#FIELD!	#FIELD!	#FIELD!	#FIELD!	#FIELD!	#FIELD!
																									#FIELD!	#FIELD!	#FIELD!	#FIELD!	#FIELD!	#FIELD!	#FIELD!	#FIELD!	#FIELD!	#FIELD!	#FIELD!	#FIELD!	#FIELD!	#FIELD!	#FIELD!	#FIELD!	#FIELD!	#FIELD!	#FIELD!	#FIELD!	#FIELD!	#FIELD!	#FIELD!	#FIELD!	#FIELD!
																									#FIELD!	#FIELD!	#FIELD!	#FIELD!	#FIELD!	#FIELD!	#FIELD!	#FIELD!	#FIELD!	#FIELD!	#FIELD!	#FIELD!	#FIELD!	#FIELD!	#FIELD!	#FIELD!	#FIELD!	#FIELD!	#FIELD!	#FIELD!	#FIELD!	#FIELD!	#FIELD!	#FIELD!	#FIELD!
																									#FIELD!	#FIELD!	#FIELD!	#FIELD!	#FIELD!	#FIELD!	#FIELD!	#FIELD!	#FIELD!	#FIELD!	#FIELD!	#FIELD!	#FIELD!	#FIELD!	#FIELD!	#FIELD!	#FIELD!	#FIELD!	#FIELD!	#FIELD!	#FIELD!	#FIELD!	#FIELD!	#FIELD!	#FIELD!
																									#FIELD!	#FIELD!	#FIELD!	#FIELD!	#FIELD!	#FIELD!	#FIELD!	#FIELD!	#FIELD!	#FIELD!	#FIELD!	#FIELD!	#FIELD!	#FIELD!	#FIELD!	#FIELD!	#FIELD!	#FIELD!	#FIELD!	#FIELD!	#FIELD!	#FIELD!	#FIELD!	#FIELD!	#FIELD!
																									#FIELD!	#FIELD!	#FIELD!	#FIELD!	#FIELD!	#FIELD!	#FIELD!	#FIELD!	#FIELD!	#FIELD!	#FIELD!	#FIELD!	#FIELD!	#FIELD!	#FIELD!	#FIELD!	#FIELD!	#FIELD!	#FIELD!	#FIELD!	#FIELD!	#FIELD!	#FIELD!	#FIELD!	#FIELD!
																									#FIELD!	#FIELD!	#FIELD!	#FIELD!	#FIELD!	#FIELD!	#FIELD!	#FIELD!	#FIELD!	#FIELD!	#FIELD!	#FIELD!	#FIELD!	#FIELD!	#FIELD!	#FIELD!	#FIELD!	#FIELD!	#FIELD!	#FIELD!	#FIELD!	#FIELD!	#FIELD!	#FIELD!	#FIELD!
																									#FIELD!	#FIELD!	#FIELD!	#FIELD!	#FIELD!	#FIELD!	#FIELD!	#FIELD!	#FIELD!	#FIELD!	#FIELD!	#FIELD!	#FIELD!	#FIELD!	#FIELD!	#FIELD!	#FIELD!	#FIELD!	#FIELD!	#FIELD!	#FIELD!	#FIELD!	#FIELD!	#FIELD!	#FIELD!
																									#FIELD!	#FIELD!	#FIELD!	#FIELD!	#FIELD!	#FIELD!	#FIELD!	#FIELD!	#FIELD!	#FIELD!	#FIELD!	#FIELD!	#FIELD!	#FIELD!	#FIELD!	#FIELD!	#FIELD!	#FIELD!	#FIELD!	#FIELD!	#FIELD!	#FIELD!	#FIELD!	#FIELD!	#FIELD!
																									#FIELD!	#FIELD!	#FIELD!	#FIELD!	#FIELD!	#FIELD!	#FIELD!	#FIELD!	#FIELD!	#FIELD!	#FIELD!	#FIELD!	#FIELD!	#FIELD!	#FIELD!	#FIELD!	#FIELD!	#FIELD!	#FIELD!	#FIELD!	#FIELD!	#FIELD!	#FIELD!	#FIELD!	#FIELD!
																									#FIELD!	#FIELD!	#FIELD!	#FIELD!	#FIELD!	#FIELD!	#FIELD!	#FIELD!	#FIELD!	#FIELD!	#FIELD!	#FIELD!	#FIELD!	#FIELD!	#FIELD!	#FIELD!	#FIELD!	#FIELD!	#FIELD!	#FIELD!	#FIELD!	#FIELD!	#FIELD!	#FIELD!	#FIELD!
																									#FIELD!	#FIELD!	#FIELD!	#FIELD!	#FIELD!	#FIELD!	#FIELD!	#FIELD!	#FIELD!	#FIELD!	#FIELD!	#FIELD!	#FIELD!	#FIELD!	#FIELD!	#FIELD!	#FIELD!	#FIELD!	#FIELD!	#FIELD!	#FIELD!	#FIELD!	#FIELD!	#FIELD!	#FIELD!
																									#FIELD!	#FIELD!	#FIELD!	#FIELD!	#FIELD!	#FIELD!	#FIELD!	#FIELD!	#FIELD!	#FIELD!	#FIELD!	#FIELD!	#FIELD!	#FIELD!	#FIELD!	#FIELD!	#FIELD!	#FIELD!	#FIELD!	#FIELD!	#FIELD!	#FIELD!	#FIELD!	#FIELD!	#FIELD!
																									#FIELD!	#FIELD!	#FIELD!	#FIELD!	#FIELD!	#FIELD!	#FIELD!	#FIELD!	#FIELD!	#FIELD!	#FIELD!	#FIELD!	#FIELD!	#FIELD!	#FIELD!	#FIELD!	#FIELD!	#FIELD!	#FIELD!	#FIELD!	#FIELD!	#FIELD!	#FIELD!	#FIELD!	#FIELD!
																									#FIELD!	#FIELD!	#FIELD!	#FIELD!	#FIELD!	#FIELD!	#FIELD!	#FIELD!	#FIELD!	#FIELD!	#FIELD!	#FIELD!	#FIELD!	#FIELD!	#FIELD!	#FIELD!	#FIELD!	#FIELD!	#FIELD!	#FIELD!	#FIELD!	#FIELD!	#FIELD!	#FIELD!	#FIELD!
																									#FIELD!	#FIELD!	#FIELD!	#FIELD!	#FIELD!	#FIELD!	#FIELD!	#FIELD!	#FIELD!	#FIELD!	#FIELD!	#FIELD!	#FIELD!	#FIELD!	#FIELD!	#FIELD!	#FIELD!	#FIELD!	#FIELD!	#FIELD!	#FIELD!	#FIELD!	#FIELD!	#FIELD!	#FIELD!
																									#FIELD!	#FIELD!	#FIELD!	#FIELD!	#FIELD!	#FIELD!	#FIELD!	#FIELD!	#FIELD!	#FIELD!	#FIELD!	#FIELD!	#FIELD!	#FIELD!	#FIELD!	#FIELD!	#FIELD!	#FIELD!	#FIELD!	#FIELD!	#FIELD!	#FIELD!	#FIELD!	#FIELD!	#FIELD!
																									#FIELD!	#FIELD!	#FIELD!	#FIELD!	#FIELD!	#FIELD!	#FIELD!	#FIELD!	#FIELD!	#FIELD!	#FIELD!	#FIELD!	#FIELD!	#FIELD!	#FIELD!	#FIELD!	#FIELD!	#FIELD!	#FIELD!	#FIELD!	#FIELD!	#FIELD!	#FIELD!	#FIELD!	#FIELD!
																									#FIELD!	#FIELD!	#FIELD!	#FIELD!	#FIELD!	#FIELD!	#FIELD!	#FIELD!	#FIELD!	#FIELD!	#FIELD!	#FIELD!	#FIELD!	#FIELD!	#FIELD!	#FIELD!	#FIELD!	#FIELD!	#FIELD!	#FIELD!	#FIELD!	#FIELD!	#FIELD!	#FIELD!	#FIELD!
																									#FIELD!	#FIELD!	#FIELD!	#FIELD!	#FIELD!	#FIELD!	#FIELD!	#FIELD!	#FIELD!	#FIELD!	#FIELD!	#FIELD!	#FIELD!	#FIELD!	#FIELD!	#FIELD!	#FIELD!	#FIELD!	#FIELD!	#FIELD!	#FIELD!	#FIELD!	#FIELD!	#FIELD!	#FIELD!
																									#FIELD!	#FIELD!	#FIELD!	#FIELD!	#FIELD!	#FIELD!	#FIELD!	#FIELD!	#FIELD!	#FIELD!	#FIELD!	#FIELD!	#FIELD!	#FIELD!	#FIELD!	#FIELD!	#FIELD!	#FIELD!	#FIELD!	#FIELD!	#FIELD!	#FIELD!	#FIELD!	#FIELD!	#FIELD!
																									#FIELD!	#FIELD!	#FIELD!	#FIELD!	#FIELD!	#FIELD!	#FIELD!	#FIELD!	#FIELD!	#FIELD!	#FIELD!	#FIELD!	#FIELD!	#FIELD!	#FIELD!	#FIELD!	#FIELD!	#FIELD!	#FIELD!	#FIELD!	#FIELD!	#FIELD!	#FIELD!	#FIELD!	#FIELD!
																									#FIELD!	#FIELD!	#FIELD!	#FIELD!	#FIELD!	#FIELD!	#FIELD!	#FIELD!	#FIELD!	#FIELD!	#FIELD!	#FIELD!	#FIELD!	#FIELD!	#FIELD!	#FIELD!	#FIELD!	#FIELD!	#FIELD!	#FIELD!	#FIELD!	#FIELD!	#FIELD!	#FIELD!	#FIELD!
																									#FIELD!	#FIELD!	#FIELD!	#FIELD!	#FIELD!	#FIELD!	#FIELD!	#FIELD!	#FIELD!	#FIELD!	#FIELD!	#FIELD!	#FIELD!	#FIELD!	#FIELD!	#FIELD!	#FIELD!	#FIELD!	#FIELD!	#FIELD!	#FIELD!	#FIELD!	#FIELD!	#FIELD!	#FIELD!
																									#FIELD!	#FIELD!	#FIELD!	#FIELD!	#FIELD!	#FIELD!	#FIELD!	#FIELD!	#FIELD!	#FIELD!	#FIELD!	#FIELD!	#FIELD!	#FIELD!	#FIELD!	#FIELD!	#FIELD!	#FIELD!	#FIELD!	#FIELD!	#FIELD!	#FIELD!	#FIELD!	#FIELD!	#FIELD!
																									#FIELD!	#FIELD!	#FIELD!	#FIELD!	#FIELD!	#FIELD!	#FIELD!	#FIELD!	#FIELD!	#FIELD!	#FIELD!	#FIELD!	#FIELD!	#FIELD!	#FIELD!	#FIELD!	#FIELD!	#FIELD!	#FIELD!	#FIELD!	#FIELD!	#FIELD!	#FIELD!	#FIELD!	#FIELD!
																									#FIELD!	#FIELD!	#FIELD!	#FIELD!	#FIELD!	#FIELD!	#FIELD!	#FIELD!	#FIELD!	#FIELD!	#FIELD!	#FIELD!	#FIELD!	#FIELD!	#FIELD!	#FIELD!	#FIELD!	#FIELD!	#FIELD!	#FIELD!	#FIELD!	#FIELD!	#FIELD!	#FIELD!	#FIELD!
																									#FIELD!	#FIELD!	#FIELD!	#FIELD!	#FIELD!	#FIELD!	#FIELD!	#FIELD!	#FIELD!	#FIELD!	#FIELD!	#FIELD!	#FIELD!	#FIELD!	#FIELD!	#FIELD!	#FIELD!	#FIELD!	#FIELD!	#FIELD!	#FIELD!	#FIELD!	#FIELD!	#FIELD!	#FIELD!
																									#FIELD!	#FIELD!	#FIELD!	#FIELD!	#FIELD!	#FIELD!	#FIELD!	#FIELD!	#FIELD!	#FIELD!	#FIELD!	#FIELD!	#FIELD!	#FIELD!	#FIELD!	#FIELD!	#FIELD!	#FIELD!	#FIELD!	#FIELD!	#FIELD!	#FIELD!	#FIELD!	#FIELD!	#FIELD!
																									#FIELD!	#FIELD!	#FIELD!	#FIELD!	#FIELD!	#FIELD!	#FIELD!	#FIELD!	#FIELD!	#FIELD!	#FIELD!	#FIELD!	#FIELD!	#FIELD!	#FIELD!	#FIELD!	#FIELD!	#FIELD!	#FIELD!	#FIELD!	#FIELD!	#FIELD!	#FIELD!	#FIELD!	#FIELD!
																									#FIELD!	#FIELD!	#FIELD!	#FIELD!	#FIELD!	#FIELD!	#FIELD!	#FIELD!	#FIELD!	#FIELD!	#FIELD!	#FIELD!	#FIELD!	#FIELD!	#FIELD!	#FIELD!	#FIELD!	#FIELD!	#FIELD!	#FIELD!	#FIELD!	#FIELD!	#FIELD!	#FIELD!	#FIELD!
																									#FIELD!	#FIELD!	#FIELD!	#FIELD!	#FIELD!	#FIELD!	#FIELD!	#FIELD!	#FIELD!	#FIELD!	#FIELD!	#FIELD!	#FIELD!	#FIELD!	#FIELD!	#FIELD!	#FIELD!	#FIELD!	#FIELD!	#FIELD!	#FIELD!	#FIELD!	#FIELD!	#FIELD!	#FIELD!
																									#FIELD!	#FIELD!	#FIELD!	#FIELD!	#FIELD!	#FIELD!	#FIELD!	#FIELD!	#FIELD!	#FIELD!	#FIELD!	#FIELD!	#FIELD!	#FIELD!	#FIELD!	#FIELD!	#FIELD!	#FIELD!	#FIELD!	#FIELD!	#FIELD!	#FIELD!	#FIELD!	#FIELD!	#FIELD!
																									#FIELD!	#FIELD!	#FIELD!	#FIELD!	#FIELD!	#FIELD!	#FIELD!	#FIELD!	#FIELD!	#FIELD!	#FIELD!	#FIELD!	#FIELD!	#FIELD!	#FIELD!	#FIELD!	#FIELD!	#FIELD!	#FIELD!	#FIELD!	#FIELD!	#FIELD!	#FIELD!	#FIELD!	#FIELD!
																									#FIELD!	#FIELD!	#FIELD!	#FIELD!	#FIELD!	#FIELD!	#FIELD!	#FIELD!	#FIELD!	#FIELD!	#FIELD!	#FIELD!	#FIELD!	#FIELD!	#FIELD!	#FIELD!	#FIELD!	#FIELD!	#FIELD!	#FIELD!	#FIELD!	#FIELD!	#FIELD!	#FIELD!	#FIELD!
																									#FIELD!	#FIELD!	#FIELD!	#FIELD!	#FIELD!	#FIELD!	#FIELD!	#FIELD!	#FIELD!	#FIELD!	#FIELD!	#FIELD!	#FIELD!	#FIELD!	#FIELD!	#FIELD!	#FIELD!	#FIELD!	#FIELD!	#FIELD!	#FIELD!	#FIELD!	#FIELD!	#FIELD!	#FIELD!
																									#FIELD!	#FIELD!	#FIELD!	#FIELD!	#FIELD!	#FIELD!	#FIELD!	#FIELD!	#FIELD!	#FIELD!	#FIELD!	#FIELD!	#FIELD!	#FIELD!	#FIELD!	#FIELD!	#FIELD!	#FIELD!	#FIELD!	#FIELD!	#FIELD!	#FIELD!	#FIELD!	#FIELD!	#FIELD!
																									#FIELD!	#FIELD!	#FIELD!	#FIELD!	#FIELD!	#FIELD!	#FIELD!	#FIELD!	#FIELD!	#FIELD!	#FIELD!	#FIELD!	#FIELD!	#FIELD!	#FIELD!	#FIELD!	#FIELD!	#FIELD!	#FIELD!	#FIELD!	#FIELD!	#FIELD!	#FIELD!	#FIELD!	#FIELD!
																									#FIELD!	#FIELD!	#FIELD!	#FIELD!	#FIELD!	#FIELD!	#FIELD!	#FIELD!	#FIELD!	#FIELD!	#FIELD!	#FIELD!	#FIELD!	#FIELD!	#FIELD!	#FIELD!	#FIELD!	#FIELD!	#FIELD!	#FIELD!	#FIELD!	#FIELD!	#FIELD!	#FIELD!	#FIELD!
																									#FIELD!	#FIELD!	#FIELD!	#FIELD!	#FIELD!	#FIELD!	#FIELD!	#FIELD!	#FIELD!	#FIELD!	#FIELD!	#FIELD!	#FIELD!	#FIELD!	#FIELD!	#FIELD!	#FIELD!	#FIELD!	#FIELD!	#FIELD!	#FIELD!	#FIELD!	#FIELD!	#FIELD!	#FIELD!
																									#FIELD!	#FIELD!	#FIELD!	#FIELD!	#FIELD!	#FIELD!	#FIELD!	#FIELD!	#FIELD!	#FIELD!	#FIELD!	#FIELD!	#FIELD!	#FIELD!	#FIELD!	#FIELD!	#FIELD!	#FIELD!	#FIELD!	#FIELD!	#FIELD!	#FIELD!	#FIELD!	#FIELD!	#FIELD!
																									#FIELD!	#FIELD!	#FIELD!	#FIELD!	#FIELD!	#FIELD!	#FIELD!	#FIELD!	#FIELD!	#FIELD!	#FIELD!	#FIELD!	#FIELD!	#FIELD!	#FIELD!	#FIELD!	#FIELD!	#FIELD!	#FIELD!	#FIELD!	#FIELD!	#FIELD!	#FIELD!	#FIELD!	#FIELD!
																									#FIELD!	#FIELD!	#FIELD!	#FIELD!	#FIELD!	#FIELD!	#FIELD!	#FIELD!	#FIELD!	#FIELD!	#FIELD!	#FIELD!	#FIELD!	#FIELD!	#FIELD!	#FIELD!	#FIELD!	#FIELD!	#FIELD!	#FIELD!	#FIELD!	#FIELD!	#FIELD!	#FIELD!	#FIELD!
																									#FIELD!	#FIELD!	#FIELD!	#FIELD!	#FIELD!	#FIELD!	#FIELD!	#FIELD!	#FIELD!	#FIELD!	#FIELD!	#FIELD!	#FIELD!	#FIELD!	#FIELD!	#FIELD!	#FIELD!	#FIELD!	#FIELD!	#FIELD!	#FIELD!	#FIELD!	#FIELD!	#FIELD!	#FIELD!
																									#FIELD!	#FIELD!	#FIELD!	#FIELD!	#FIELD!	#FIELD!	#FIELD!	#FIELD!	#FIELD!	#FIELD!	#FIELD!	#FIELD!	#FIELD!	#FIELD!	#FIELD!	#FIELD!	#FIELD!	#FIELD!	#FIELD!	#FIELD!	#FIELD!	#FIELD!	#FIELD!	#FIELD!	#FIELD!
																									#FIELD!	#FIELD!	#FIELD!	#FIELD!	#FIELD!	#FIELD!	#FIELD!	#FIELD!	#FIELD!	#FIELD!	#FIELD!	#FIELD!	#FIELD!	#FIELD!	#FIELD!	#FIELD!	#FIELD!	#FIELD!	#FIELD!	#FIELD!	#FIELD!	#FIELD!	#FIELD!	#FIELD!	#FIELD!
																									#FIELD!	#FIELD!	#FIELD!	#FIELD!	#FIELD!	#FIELD!	#FIELD!	#FIELD!	#FIELD!	#FIELD!	#FIELD!	#FIELD!	#FIELD!	#FIELD!	#FIELD!	#FIELD!	#FIELD!	#FIELD!	#FIELD!	#FIELD!	#FIELD!	#FIELD!	#FIELD!	#FIELD!	#FIELD!
																									#FIELD!	#FIELD!	#FIELD!	#FIELD!	#FIELD!	#FIELD!	#FIELD!	#FIELD!	#FIELD!	#FIELD!	#FIELD!	#FIELD!	#FIELD!	#FIELD!	#FIELD!	#FIELD!	#FIELD!	#FIELD!	#FIELD!	#FIELD!	#FIELD!	#FIELD!	#FIELD!	#FIELD!	#FIELD!
																									#FIELD!	#FIELD!	#FIELD!	#FIELD!	#FIELD!	#FIELD!	#FIELD!	#FIELD!	#FIELD!	#FIELD!	#FIELD!	#FIELD!	#FIELD!	#FIELD!	#FIELD!	#FIELD!	#FIELD!	#FIELD!	#FIELD!	#FIELD!	#FIELD!	#FIELD!	#FIELD!	#FIELD!	#FIELD!
																									#FIELD!	#FIELD!	#FIELD!	#FIELD!	#FIELD!	#FIELD!	#FIELD!	#FIELD!	#FIELD!	#FIELD!	#FIELD!	#FIELD!	#FIELD!	#FIELD!	#FIELD!	#FIELD!	#FIELD!	#FIELD!	#FIELD!	#FIELD!	#FIELD!	#FIELD!	#FIELD!	#FIELD!	#FIELD!
																									#FIELD!	#FIELD!	#FIELD!	#FIELD!	#FIELD!	#FIELD!	#FIELD!	#FIELD!	#FIELD!	#FIELD!	#FIELD!	#FIELD!	#FIELD!	#FIELD!	#FIELD!	#FIELD!	#FIELD!	#FIELD!	#FIELD!	#FIELD!	#FIELD!	#FIELD!	#FIELD!	#FIELD!	#FIELD!
																									#FIELD!	#FIELD!	#FIELD!	#FIELD!	#FIELD!	#FIELD!	#FIELD!	#FIELD!	#FIELD!	#FIELD!	#FIELD!	#FIELD!	#FIELD!	#FIELD!	#FIELD!	#FIELD!	#FIELD!	#FIELD!	#FIELD!	#FIELD!	#FIELD!	#FIELD!	#FIELD!	#FIELD!	#FIELD!
																									#FIELD!	#FIELD!	#FIELD!	#FIELD!	#FIELD!	#FIELD!	#FIELD!	#FIELD!	#FIELD!	#FIELD!	#FIELD!	#FIELD!	#FIELD!	#FIELD!	#FIELD!	#FIELD!	#FIELD!	#FIELD!	#FIELD!	#FIELD!	#FIELD!	#FIELD!	#FIELD!	#FIELD!	#FIELD!
																									#FIELD!	#FIELD!	#FIELD!	#FIELD!	#FIELD!	#FIELD!	#FIELD!	#FIELD!	#FIELD!	#FIELD!	#FIELD!	#FIELD!	#FIELD!	#FIELD!	#FIELD!	#FIELD!	#FIELD!	#FIELD!	#FIELD!	#FIELD!	#FIELD!	#FIELD!	#FIELD!	#FIELD!	#FIELD!
																									#FIELD!	#FIELD!	#FIELD!	#FIELD!	#FIELD!	#FIELD!	#FIELD!	#FIELD!	#FIELD!	#FIELD!	#FIELD!	#FIELD!	#FIELD!	#FIELD!	#FIELD!	#FIELD!	#FIELD!	#FIELD!	#FIELD!	#FIELD!	#FIELD!	#FIELD!	#FIELD!	#FIELD!	#FIELD!
																									#FIELD!	#FIELD!	#FIELD!	#FIELD!	#FIELD!	#FIELD!	#FIELD!	#FIELD!	#FIELD!	#FIELD!	#FIELD!	#FIELD!	#FIELD!	#FIELD!	#FIELD!	#FIELD!	#FIELD!	#FIELD!	#FIELD!	#FIELD!	#FIELD!	#FIELD!	#FIELD!	#FIELD!	#FIELD!
																									#FIELD!	#FIELD!	#FIELD!	#FIELD!	#FIELD!	#FIELD!	#FIELD!	#FIELD!	#FIELD!	#FIELD!	#FIELD!	#FIELD!	#FIELD!	#FIELD!	#FIELD!	#FIELD!	#FIELD!	#FIELD!	#FIELD!	#FIELD!	#FIELD!	#FIELD!	#FIELD!	#FIELD!	#FIELD!
																									#FIELD!	#FIELD!	#FIELD!	#FIELD!	#FIELD!	#FIELD!	#FIELD!	#FIELD!	#FIELD!	#FIELD!	#FIELD!	#FIELD!	#FIELD!	#FIELD!	#FIELD!	#FIELD!	#FIELD!	#FIELD!	#FIELD!	#FIELD!	#FIELD!	#FIELD!	#FIELD!	#FIELD!	#FIELD!
																									#FIELD!	#FIELD!	#FIELD!	#FIELD!	#FIELD!	#FIELD!	#FIELD!	#FIELD!	#FIELD!	#FIELD!	#FIELD!	#FIELD!	#FIELD!	#FIELD!	#FIELD!	#FIELD!	#FIELD!	#FIELD!	#FIELD!	#FIELD!	#FIELD!	#FIELD!	#FIELD!	#FIELD!	#FIELD!
																									#FIELD!	#FIELD!	#FIELD!	#FIELD!	#FIELD!	#FIELD!	#FIELD!	#FIELD!	#FIELD!	#FIELD!	#FIELD!	#FIELD!	#FIELD!	#FIELD!	#FIELD!	#FIELD!	#FIELD!	#FIELD!	#FIELD!	#FIELD!	#FIELD!	#FIELD!	#FIELD!	#FIELD!	#FIELD!
																									#FIELD!	#FIELD!	#FIELD!	#FIELD!	#FIELD!	#FIELD!	#FIELD!	#FIELD!	#FIELD!	#FIELD!	#FIELD!	#FIELD!	#FIELD!	#FIELD!	#FIELD!	#FIELD!	#FIELD!	#FIELD!	#FIELD!	#FIELD!	#FIELD!	#FIELD!	#FIELD!	#FIELD!	#FIELD!
																									#FIELD!	#FIELD!	#FIELD!	#FIELD!	#FIELD!	#FIELD!	#FIELD!	#FIELD!	#FIELD!	#FIELD!	#FIELD!	#FIELD!	#FIELD!	#FIELD!	#FIELD!	#FIELD!	#FIELD!	#FIELD!	#FIELD!	#FIELD!	#FIELD!	#FIELD!	#FIELD!	#FIELD!	#FIELD!
																									#FIELD!	#FIELD!	#FIELD!	#FIELD!	#FIELD!	#FIELD!	#FIELD!	#FIELD!	#FIELD!	#FIELD!	#FIELD!	#FIELD!	#FIELD!	#FIELD!	#FIELD!	#FIELD!	#FIELD!	#FIELD!	#FIELD!	#FIELD!	#FIELD!	#FIELD!	#FIELD!	#FIELD!	#FIELD!
																									#FIELD!	#FIELD!	#FIELD!	#FIELD!	#FIELD!	#FIELD!	#FIELD!	#FIELD!	#FIELD!	#FIELD!	#FIELD!	#FIELD!	#FIELD!	#FIELD!	#FIELD!	#FIELD!	#FIELD!	#FIELD!	#FIELD!	#FIELD!	#FIELD!	#FIELD!	#FIELD!	#FIELD!	#FIELD!
																									#FIELD!	#FIELD!	#FIELD!	#FIELD!	#FIELD!	#FIELD!	#FIELD!	#FIELD!	#FIELD!	#FIELD!	#FIELD!	#FIELD!	#FIELD!	#FIELD!	#FIELD!	#FIELD!	#FIELD!	#FIELD!	#FIELD!	#FIELD!	#FIELD!	#FIELD!	#FIELD!	#FIELD!	#FIELD!
																									#FIELD!	#FIELD!	#FIELD!	#FIELD!	#FIELD!	#FIELD!	#FIELD!	#FIELD!	#FIELD!	#FIELD!	#FIELD!	#FIELD!	#FIELD!	#FIELD!	#FIELD!	#FIELD!	#FIELD!	#FIELD!	#FIELD!	#FIELD!	#FIELD!	#FIELD!	#FIELD!	#FIELD!	#FIELD!
																									#FIELD!	#FIELD!	#FIELD!	#FIELD!	#FIELD!	#FIELD!	#FIELD!	#FIELD!	#FIELD!	#FIELD!	#FIELD!	#FIELD!	#FIELD!	#FIELD!	#FIELD!	#FIELD!	#FIELD!	#FIELD!	#FIELD!	#FIELD!	#FIELD!	#FIELD!	#FIELD!	#FIELD!	#FIELD!
																									#FIELD!	#FIELD!	#FIELD!	#FIELD!	#FIELD!	#FIELD!	#FIELD!	#FIELD!	#FIELD!	#FIELD!	#FIELD!	#FIELD!	#FIELD!	#FIELD!	#FIELD!	#FIELD!	#FIELD!	#FIELD!	#FIELD!	#FIELD!	#FIELD!	#FIELD!	#FIELD!	#FIELD!	#FIELD!
																									#FIELD!	#FIELD!	#FIELD!	#FIELD!	#FIELD!	#FIELD!	#FIELD!	#FIELD!	#FIELD!	#FIELD!	#FIELD!	#FIELD!	#FIELD!	#FIELD!	#FIELD!	#FIELD!	#FIELD!	#FIELD!	#FIELD!	#FIELD!	#FIELD!	#FIELD!	#FIELD!	#FIELD!	#FIELD!
																									#FIELD!	#FIELD!	#FIELD!	#FIELD!	#FIELD!	#FIELD!	#FIELD!	#FIELD!	#FIELD!	#FIELD!	#FIELD!	#FIELD!	#FIELD!	#FIELD!	#FIELD!	#FIELD!	#FIELD!	#FIELD!	#FIELD!	#FIELD!	#FIELD!	#FIELD!	#FIELD!	#FIELD!	#FIELD!
																									#FIELD!	#FIELD!	#FIELD!	#FIELD!	#FIELD!	#FIELD!	#FIELD!	#FIELD!	#FIELD!	#FIELD!	#FIELD!	#FIELD!	#FIELD!	#FIELD!	#FIELD!	#FIELD!	#FIELD!	#FIELD!	#FIELD!	#FIELD!	#FIELD!	#FIELD!	#FIELD!	#FIELD!	#FIELD!
																									#FIELD!	#FIELD!	#FIELD!	#FIELD!	#FIELD!	#FIELD!	#FIELD!	#FIELD!	#FIELD!	#FIELD!	#FIELD!	#FIELD!	#FIELD!	#FIELD!	#FIELD!	#FIELD!	#FIELD!	#FIELD!	#FIELD!	#FIELD!	#FIELD!	#FIELD!	#FIELD!	#FIELD!	#FIELD!
																									#FIELD!	#FIELD!	#FIELD!	#FIELD!	#FIELD!	#FIELD!	#FIELD!	#FIELD!	#FIELD!	#FIELD!	#FIELD!	#FIELD!	#FIELD!	#FIELD!	#FIELD!	#FIELD!	#FIELD!	#FIELD!	#FIELD!	#FIELD!	#FIELD!	#FIELD!	#FIELD!	#FIELD!	#FIELD!
																									#FIELD!	#FIELD!	#FIELD!	#FIELD!	#FIELD!	#FIELD!	#FIELD!	#FIELD!	#FIELD!	#FIELD!	#FIELD!	#FIELD!	#FIELD!	#FIELD!	#FIELD!	#FIELD!	#FIELD!	#FIELD!	#FIELD!	#FIELD!	#FIELD!	#FIELD!	#FIELD!	#FIELD!	#FIELD!
																									#FIELD!	#FIELD!	#FIELD!	#FIELD!	#FIELD!	#FIELD!	#FIELD!	#FIELD!	#FIELD!	#FIELD!	#FIELD!	#FIELD!	#FIELD!	#FIELD!	#FIELD!	#FIELD!	#FIELD!	#FIELD!	#FIELD!	#FIELD!	#FIELD!	#FIELD!	#FIELD!	#FIELD!	#FIELD!
																									#FIELD!	#FIELD!	#FIELD!	#FIELD!	#FIELD!	#FIELD!	#FIELD!	#FIELD!	#FIELD!	#FIELD!	#FIELD!	#FIELD!	#FIELD!	#FIELD!	#FIELD!	#FIELD!	#FIELD!	#FIELD!	#FIELD!	#FIELD!	#FIELD!	#FIELD!	#FIELD!	#FIELD!	#FIELD!
																									#FIELD!	#FIELD!	#FIELD!	#FIELD!	#FIELD!	#FIELD!	#FIELD!	#FIELD!	#FIELD!	#FIELD!	#FIELD!	#FIELD!	#FIELD!	#FIELD!	#FIELD!	#FIELD!	#FIELD!	#FIELD!	#FIELD!	#FIELD!	#FIELD!	#FIELD!	#FIELD!	#FIELD!	#FIELD!
																									#FIELD!	#FIELD!	#FIELD!	#FIELD!	#FIELD!	#FIELD!	#FIELD!	#FIELD!	#FIELD!	#FIELD!	#FIELD!	#FIELD!	#FIELD!	#FIELD!	#FIELD!	#FIELD!	#FIELD!	#FIELD!	#FIELD!	#FIELD!	#FIELD!	#FIELD!	#FIELD!	#FIELD!	#FIELD!
																									#FIELD!	#FIELD!	#FIELD!	#FIELD!	#FIELD!	#FIELD!	#FIELD!	#FIELD!	#FIELD!	#FIELD!	#FIELD!	#FIELD!	#FIELD!	#FIELD!	#FIELD!	#FIELD!	#FIELD!	#FIELD!	#FIELD!	#FIELD!	#FIELD!	#FIELD!	#FIELD!	#FIELD!	#FIELD!
																									#FIELD!	#FIELD!	#FIELD!	#FIELD!	#FIELD!	#FIELD!	#FIELD!	#FIELD!	#FIELD!	#FIELD!	#FIELD!	#FIELD!	#FIELD!	#FIELD!	#FIELD!	#FIELD!	#FIELD!	#FIELD!	#FIELD!	#FIELD!	#FIELD!	#FIELD!	#FIELD!	#FIELD!	#FIELD!
																									#FIELD!	#FIELD!	#FIELD!	#FIELD!	#FIELD!	#FIELD!	#FIELD!	#FIELD!	#FIELD!	#FIELD!	#FIELD!	#FIELD!	#FIELD!	#FIELD!	#FIELD!	#FIELD!	#FIELD!	#FIELD!	#FIELD!	#FIELD!	#FIELD!	#FIELD!	#FIELD!	#FIELD!	#FIELD!
																									#FIELD!	#FIELD!	#FIELD!	#FIELD!	#FIELD!	#FIELD!	#FIELD!	#FIELD!	#FIELD!	#FIELD!	#FIELD!	#FIELD!	#FIELD!	#FIELD!	#FIELD!	#FIELD!	#FIELD!	#FIELD!	#FIELD!	#FIELD!	#FIELD!	#FIELD!	#FIELD!	#FIELD!	#FIELD!
																									#FIELD!	#FIELD!	#FIELD!	#FIELD!	#FIELD!	#FIELD!	#FIELD!	#FIELD!	#FIELD!	#FIELD!	#FIELD!	#FIELD!	#FIELD!	#FIELD!	#FIELD!	#FIELD!	#FIELD!	#FIELD!	#FIELD!	#FIELD!	#FIELD!	#FIELD!	#FIELD!	#FIELD!	#FIELD!
																									#FIELD!	#FIELD!	#FIELD!	#FIELD!	#FIELD!	#FIELD!	#FIELD!	#FIELD!	#FIELD!	#FIELD!	#FIELD!	#FIELD!	#FIELD!	#FIELD!	#FIELD!	#FIELD!	#FIELD!	#FIELD!	#FIELD!	#FIELD!	#FIELD!	#FIELD!	#FIELD!	#FIELD!	#FIELD!
																									#FIELD!	#FIELD!	#FIELD!	#FIELD!	#FIELD!	#FIELD!	#FIELD!	#FIELD!	#FIELD!	#FIELD!	#FIELD!	#FIELD!	#FIELD!	#FIELD!	#FIELD!	#FIELD!	#FIELD!	#FIELD!	#FIELD!	#FIELD!	#FIELD!	#FIELD!	#FIELD!	#FIELD!	#FIELD!
																									#FIELD!	#FIELD!	#FIELD!	#FIELD!	#FIELD!	#FIELD!	#FIELD!	#FIELD!	#FIELD!	#FIELD!	#FIELD!	#FIELD!	#FIELD!	#FIELD!	#FIELD!	#FIELD!	#FIELD!	#FIELD!	#FIELD!	#FIELD!	#FIELD!	#FIELD!	#FIELD!	#FIELD!	#FIELD!
																									#FIELD!	#FIELD!	#FIELD!	#FIELD!	#FIELD!	#FIELD!	#FIELD!	#FIELD!	#FIELD!	#FIELD!	#FIELD!	#FIELD!	#FIELD!	#FIELD!	#FIELD!	#FIELD!	#FIELD!	#FIELD!	#FIELD!	#FIELD!	#FIELD!	#FIELD!	#FIELD!	#FIELD!	#FIELD!
																									#FIELD!	#FIELD!	#FIELD!	#FIELD!	#FIELD!	#FIELD!	#FIELD!	#FIELD!	#FIELD!	#FIELD!	#FIELD!	#FIELD!	#FIELD!	#FIELD!	#FIELD!	#FIELD!	#FIELD!	#FIELD!	#FIELD!	#FIELD!	#FIELD!	#FIELD!	#FIELD!	#FIELD!	#FIELD!
																									#FIELD!	#FIELD!	#FIELD!	#FIELD!	#FIELD!	#FIELD!	#FIELD!	#FIELD!	#FIELD!	#FIELD!	#FIELD!	#FIELD!	#FIELD!	#FIELD!	#FIELD!	#FIELD!	#FIELD!	#FIELD!	#FIELD!	#FIELD!	#FIELD!	#FIELD!	#FIELD!	#FIELD!	#FIELD!
																									#FIELD!	#FIELD!	#FIELD!	#FIELD!	#FIELD!	#FIELD!	#FIELD!	#FIELD!	#FIELD!	#FIELD!	#FIELD!	#FIELD!	#FIELD!	#FIELD!	#FIELD!	#FIELD!	#FIELD!	#FIELD!	#FIELD!	#FIELD!	#FIELD!	#FIELD!	#FIELD!	#FIELD!	#FIELD!
																									#FIELD!	#FIELD!	#FIELD!	#FIELD!	#FIELD!	#FIELD!	#FIELD!	#FIELD!	#FIELD!	#FIELD!	#FIELD!	#FIELD!	#FIELD!	#FIELD!	#FIELD!	#FIELD!	#FIELD!	#FIELD!	#FIELD!	#FIELD!	#FIELD!	#FIELD!	#FIELD!	#FIELD!	#FIELD!
																									#FIELD!	#FIELD!	#FIELD!	#FIELD!	#FIELD!	#FIELD!	#FIELD!	#FIELD!	#FIELD!	#FIELD!	#FIELD!	#FIELD!	#FIELD!	#FIELD!	#FIELD!	#FIELD!	#FIELD!	#FIELD!	#FIELD!	#FIELD!	#FIELD!	#FIELD!	#FIELD!	#FIELD!	#FIELD!
																									#FIELD!	#FIELD!	#FIELD!	#FIELD!	#FIELD!	#FIELD!	#FIELD!	#FIELD!	#FIELD!	#FIELD!	#FIELD!	#FIELD!	#FIELD!	#FIELD!	#FIELD!	#FIELD!	#FIELD!	#FIELD!	#FIELD!	#FIELD!	#FIELD!	#FIELD!	#FIELD!	#FIELD!	#FIELD!
																									#FIELD!	#FIELD!	#FIELD!	#FIELD!	#FIELD!	#FIELD!	#FIELD!	#FIELD!	#FIELD!	#FIELD!	#FIELD!	#FIELD!	#FIELD!	#FIELD!	#FIELD!	#FIELD!	#FIELD!	#FIELD!	#FIELD!	#FIELD!	#FIELD!	#FIELD!	#FIELD!	#FIELD!	#FIELD!
																									#FIELD!	#FIELD!	#FIELD!	#FIELD!	#FIELD!	#FIELD!	#FIELD!	#FIELD!	#FIELD!	#FIELD!	#FIELD!	#FIELD!	#FIELD!	#FIELD!	#FIELD!	#FIELD!	#FIELD!	#FIELD!	#FIELD!	#FIELD!	#FIELD!	#FIELD!	#FIELD!	#FIELD!	#FIELD!
																									#FIELD!	#FIELD!	#FIELD!	#FIELD!	#FIELD!	#FIELD!	#FIELD!	#FIELD!	#FIELD!	#FIELD!	#FIELD!	#FIELD!	#FIELD!	#FIELD!	#FIELD!	#FIELD!	#FIELD!	#FIELD!	#FIELD!	#FIELD!	#FIELD!	#FIELD!	#FIELD!	#FIELD!	#FIELD!
																									#FIELD!	#FIELD!	#FIELD!	#FIELD!	#FIELD!	#FIELD!	#FIELD!	#FIELD!	#FIELD!	#FIELD!	#FIELD!	#FIELD!	#FIELD!	#FIELD!	#FIELD!	#FIELD!	#FIELD!	#FIELD!	#FIELD!	#FIELD!	#FIELD!	#FIELD!	#FIELD!	#FIELD!	#FIELD!
																									#FIELD!	#FIELD!	#FIELD!	#FIELD!	#FIELD!	#FIELD!	#FIELD!	#FIELD!	#FIELD!	#FIELD!	#FIELD!	#FIELD!	#FIELD!	#FIELD!	#FIELD!	#FIELD!	#FIELD!	#FIELD!	#FIELD!	#FIELD!	#FIELD!	#FIELD!	#FIELD!	#FIELD!	#FIELD!
																									#FIELD!	#FIELD!	#FIELD!	#FIELD!	#FIELD!	#FIELD!	#FIELD!	#FIELD!	#FIELD!	#FIELD!	#FIELD!	#FIELD!	#FIELD!	#FIELD!	#FIELD!	#FIELD!	#FIELD!	#FIELD!	#FIELD!	#FIELD!	#FIELD!	#FIELD!	#FIELD!	#FIELD!	#FIELD!
																									#FIELD!	#FIELD!	#FIELD!	#FIELD!	#FIELD!	#FIELD!	#FIELD!	#FIELD!	#FIELD!	#FIELD!	#FIELD!	#FIELD!	#FIELD!	#FIELD!	#FIELD!	#FIELD!	#FIELD!	#FIELD!	#FIELD!	#FIELD!	#FIELD!	#FIELD!	#FIELD!	#FIELD!	#FIELD!
																									#FIELD!	#FIELD!	#FIELD!	#FIELD!	#FIELD!	#FIELD!	#FIELD!	#FIELD!	#FIELD!	#FIELD!	#FIELD!	#FIELD!	#FIELD!	#FIELD!	#FIELD!	#FIELD!	#FIELD!	#FIELD!	#FIELD!	#FIELD!	#FIELD!	#FIELD!	#FIELD!	#FIELD!	#FIELD!
																									#FIELD!	#FIELD!	#FIELD!	#FIELD!	#FIELD!	#FIELD!	#FIELD!	#FIELD!	#FIELD!	#FIELD!	#FIELD!	#FIELD!	#FIELD!	#FIELD!	#FIELD!	#FIELD!	#FIELD!	#FIELD!	#FIELD!	#FIELD!	#FIELD!	#FIELD!	#FIELD!	#FIELD!	#FIELD!
																									#FIELD!	#FIELD!	#FIELD!	#FIELD!	#FIELD!	#FIELD!	#FIELD!	#FIELD!	#FIELD!	#FIELD!	#FIELD!	#FIELD!	#FIELD!	#FIELD!	#FIELD!	#FIELD!	#FIELD!	#FIELD!	#FIELD!	#FIELD!	#FIELD!	#FIELD!	#FIELD!	#FIELD!	#FIELD!
																									#FIELD!	#FIELD!	#FIELD!	#FIELD!	#FIELD!	#FIELD!	#FIELD!	#FIELD!	#FIELD!	#FIELD!	#FIELD!	#FIELD!	#FIELD!	#FIELD!	#FIELD!	#FIELD!	#FIELD!	#FIELD!	#FIELD!	#FIELD!	#FIELD!	#FIELD!	#FIELD!	#FIELD!	#FIELD!
																									#FIELD!	#FIELD!	#FIELD!	#FIELD!	#FIELD!	#FIELD!	#FIELD!	#FIELD!	#FIELD!	#FIELD!	#FIELD!	#FIELD!	#FIELD!	#FIELD!	#FIELD!	#FIELD!	#FIELD!	#FIELD!	#FIELD!	#FIELD!	#FIELD!	#FIELD!	#FIELD!	#FIELD!	#FIELD!
																									#FIELD!	#FIELD!	#FIELD!	#FIELD!	#FIELD!	#FIELD!	#FIELD!	#FIELD!	#FIELD!	#FIELD!	#FIELD!	#FIELD!	#FIELD!	#FIELD!	#FIELD!	#FIELD!	#FIELD!	#FIELD!	#FIELD!	#FIELD!	#FIELD!	#FIELD!	#FIELD!	#FIELD!	#FIELD!
																									#FIELD!	#FIELD!	#FIELD!	#FIELD!	#FIELD!	#FIELD!	#FIELD!	#FIELD!	#FIELD!	#FIELD!	#FIELD!	#FIELD!	#FIELD!	#FIELD!	#FIELD!	#FIELD!	#FIELD!	#FIELD!	#FIELD!	#FIELD!	#FIELD!	#FIELD!	#FIELD!	#FIELD!	#FIELD!
																									#FIELD!	#FIELD!	#FIELD!	#FIELD!	#FIELD!	#FIELD!	#FIELD!	#FIELD!	#FIELD!	#FIELD!	#FIELD!	#FIELD!	#FIELD!	#FIELD!	#FIELD!	#FIELD!	#FIELD!	#FIELD!	#FIELD!	#FIELD!	#FIELD!	#FIELD!	#FIELD!	#FIELD!	#FIELD!
																									#FIELD!	#FIELD!	#FIELD!	#FIELD!	#FIELD!	#FIELD!	#FIELD!	#FIELD!	#FIELD!	#FIELD!	#FIELD!	#FIELD!	#FIELD!	#FIELD!	#FIELD!	#FIELD!	#FIELD!	#FIELD!	#FIELD!	#FIELD!	#FIELD!	#FIELD!	#FIELD!	#FIELD!	#FIELD!
																									#FIELD!	#FIELD!	#FIELD!	#FIELD!	#FIELD!	#FIELD!	#FIELD!	#FIELD!	#FIELD!	#FIELD!	#FIELD!	#FIELD!	#FIELD!	#FIELD!	#FIELD!	#FIELD!	#FIELD!	#FIELD!	#FIELD!	#FIELD!	#FIELD!	#FIELD!	#FIELD!	#FIELD!	#FIELD!
																									#FIELD!	#FIELD!	#FIELD!	#FIELD!	#FIELD!	#FIELD!	#FIELD!	#FIELD!	#FIELD!	#FIELD!	#FIELD!	#FIELD!	#FIELD!	#FIELD!	#FIELD!	#FIELD!	#FIELD!	#FIELD!	#FIELD!	#FIELD!	#FIELD!	#FIELD!	#FIELD!	#FIELD!	#FIELD!
																									#FIELD!	#FIELD!	#FIELD!	#FIELD!	#FIELD!	#FIELD!	#FIELD!	#FIELD!	#FIELD!	#FIELD!	#FIELD!	#FIELD!	#FIELD!	#FIELD!	#FIELD!	#FIELD!	#FIELD!	#FIELD!	#FIELD!	#FIELD!	#FIELD!	#FIELD!	#FIELD!	#FIELD!	#FIELD!
																									#FIELD!	#FIELD!	#FIELD!	#FIELD!	#FIELD!	#FIELD!	#FIELD!	#FIELD!	#FIELD!	#FIELD!	#FIELD!	#FIELD!	#FIELD!	#FIELD!	#FIELD!	#FIELD!	#FIELD!	#FIELD!	#FIELD!	#FIELD!	#FIELD!	#FIELD!	#FIELD!	#FIELD!	#FIELD!
																									#FIELD!	#FIELD!	#FIELD!	#FIELD!	#FIELD!	#FIELD!	#FIELD!	#FIELD!	#FIELD!	#FIELD!	#FIELD!	#FIELD!	#FIELD!	#FIELD!	#FIELD!	#FIELD!	#FIELD!	#FIELD!	#FIELD!	#FIELD!	#FIELD!	#FIELD!	#FIELD!	#FIELD!	#FIELD!
																									#FIELD!	#FIELD!	#FIELD!	#FIELD!	#FIELD!	#FIELD!	#FIELD!	#FIELD!	#FIELD!	#FIELD!	#FIELD!	#FIELD!	#FIELD!	#FIELD!	#FIELD!	#FIELD!	#FIELD!	#FIELD!	#FIELD!	#FIELD!	#FIELD!	#FIELD!	#FIELD!	#FIELD!	#FIELD!
																									#FIELD!	#FIELD!	#FIELD!	#FIELD!	#FIELD!	#FIELD!	#FIELD!	#FIELD!	#FIELD!	#FIELD!	#FIELD!	#FIELD!	#FIELD!	#FIELD!	#FIELD!	#FIELD!	#FIELD!	#FIELD!	#FIELD!	#FIELD!	#FIELD!	#FIELD!	#FIELD!	#FIELD!	#FIELD!
																									#FIELD!	#FIELD!	#FIELD!	#FIELD!	#FIELD!	#FIELD!	#FIELD!	#FIELD!	#FIELD!	#FIELD!	#FIELD!	#FIELD!	#FIELD!	#FIELD!	#FIELD!	#FIELD!	#FIELD!	#FIELD!	#FIELD!	#FIELD!	#FIELD!	#FIELD!	#FIELD!	#FIELD!	#FIELD!
																									#FIELD!	#FIELD!	#FIELD!	#FIELD!	#FIELD!	#FIELD!	#FIELD!	#FIELD!	#FIELD!	#FIELD!	#FIELD!	#FIELD!	#FIELD!	#FIELD!	#FIELD!	#FIELD!	#FIELD!	#FIELD!	#FIELD!	#FIELD!	#FIELD!	#FIELD!	#FIELD!	#FIELD!	#FIELD!
																									#FIELD!	#FIELD!	#FIELD!	#FIELD!	#FIELD!	#FIELD!	#FIELD!	#FIELD!	#FIELD!	#FIELD!	#FIELD!	#FIELD!	#FIELD!	#FIELD!	#FIELD!	#FIELD!	#FIELD!	#FIELD!	#FIELD!	#FIELD!	#FIELD!	#FIELD!	#FIELD!	#FIELD!	#FIELD!
																									#FIELD!	#FIELD!	#FIELD!	#FIELD!	#FIELD!	#FIELD!	#FIELD!	#FIELD!	#FIELD!	#FIELD!	#FIELD!	#FIELD!	#FIELD!	#FIELD!	#FIELD!	#FIELD!	#FIELD!	#FIELD!	#FIELD!	#FIELD!	#FIELD!	#FIELD!	#FIELD!	#FIELD!	#FIELD!
																									#FIELD!	#FIELD!	#FIELD!	#FIELD!	#FIELD!	#FIELD!	#FIELD!	#FIELD!	#FIELD!	#FIELD!	#FIELD!	#FIELD!	#FIELD!	#FIELD!	#FIELD!	#FIELD!	#FIELD!	#FIELD!	#FIELD!	#FIELD!	#FIELD!	#FIELD!	#FIELD!	#FIELD!	#FIELD!
																									#FIELD!	#FIELD!	#FIELD!	#FIELD!	#FIELD!	#FIELD!	#FIELD!	#FIELD!	#FIELD!	#FIELD!	#FIELD!	#FIELD!	#FIELD!	#FIELD!	#FIELD!	#FIELD!	#FIELD!	#FIELD!	#FIELD!	#FIELD!	#FIELD!	#FIELD!	#FIELD!	#FIELD!	#FIELD!
																									#FIELD!	#FIELD!	#FIELD!	#FIELD!	#FIELD!	#FIELD!	#FIELD!	#FIELD!	#FIELD!	#FIELD!	#FIELD!	#FIELD!	#FIELD!	#FIELD!	#FIELD!	#FIELD!	#FIELD!	#FIELD!	#FIELD!	#FIELD!	#FIELD!	#FIELD!	#FIELD!	#FIELD!	#FIELD!
																									#FIELD!	#FIELD!	#FIELD!	#FIELD!	#FIELD!	#FIELD!	#FIELD!	#FIELD!	#FIELD!	#FIELD!	#FIELD!	#FIELD!	#FIELD!	#FIELD!	#FIELD!	#FIELD!	#FIELD!	#FIELD!	#FIELD!	#FIELD!	#FIELD!	#FIELD!	#FIELD!	#FIELD!	#FIELD!
																									#FIELD!	#FIELD!	#FIELD!	#FIELD!	#FIELD!	#FIELD!	#FIELD!	#FIELD!	#FIELD!	#FIELD!	#FIELD!	#FIELD!	#FIELD!	#FIELD!	#FIELD!	#FIELD!	#FIELD!	#FIELD!	#FIELD!	#FIELD!	#FIELD!	#FIELD!	#FIELD!	#FIELD!	#FIELD!
																									#FIELD!	#FIELD!	#FIELD!	#FIELD!	#FIELD!	#FIELD!	#FIELD!	#FIELD!	#FIELD!	#FIELD!	#FIELD!	#FIELD!	#FIELD!	#FIELD!	#FIELD!	#FIELD!	#FIELD!	#FIELD!	#FIELD!	#FIELD!	#FIELD!	#FIELD!	#FIELD!	#FIELD!	#FIELD!
																									#FIELD!	#FIELD!	#FIELD!	#FIELD!	#FIELD!	#FIELD!	#FIELD!	#FIELD!	#FIELD!	#FIELD!	#FIELD!	#FIELD!	#FIELD!	#FIELD!	#FIELD!	#FIELD!	#FIELD!	#FIELD!	#FIELD!	#FIELD!	#FIELD!	#FIELD!	#FIELD!	#FIELD!	#FIELD!
																									#FIELD!	#FIELD!	#FIELD!	#FIELD!	#FIELD!	#FIELD!	#FIELD!	#FIELD!	#FIELD!	#FIELD!	#FIELD!	#FIELD!	#FIELD!	#FIELD!	#FIELD!	#FIELD!	#FIELD!	#FIELD!	#FIELD!	#FIELD!	#FIELD!	#FIELD!	#FIELD!	#FIELD!	#FIELD!
																									#FIELD!	#FIELD!	#FIELD!	#FIELD!	#FIELD!	#FIELD!	#FIELD!	#FIELD!	#FIELD!	#FIELD!	#FIELD!	#FIELD!	#FIELD!	#FIELD!	#FIELD!	#FIELD!	#FIELD!	#FIELD!	#FIELD!	#FIELD!	#FIELD!	#FIELD!	#FIELD!	#FIELD!	#FIELD!
[truncated: 1 more columns]
