# Supplementary material for: Atypical sideways recognition of CD1a by autoreactive γδ T cell receptors
Source: Nat Commun. 2022 Jul 5;13:3872. doi: 10.1038/s41467-022-31443-9 (PMC9256601; doi:10.1038/s41467-022-31443-9)
Supplement: Supplementary file 3 — Source Data [file 41467_2022_31443_MOESM3_ESM.zip › Raw data_cluster analysis/Unactivated (ICAM-1) CO22-pCD3zeta cluster analysis summary statistics.csv]

Unactivated (ICAM-1) CO22-pCD3zeta cluster analysis summary statistics
	File name	ROI area (um^2)	Number of localisations	DBSCAN epsilon	DBSCAN min points	Cluster number	Percent of localisations in clusters	Median cluster area (nm^2)	Mean cluster area (nm^2)	SD cluster area (nm^2)	Median density (locs/um^2)	Mean density (locs/um^2)	SD density (locs/um^2)	Median localisations per cluster	Mean localisations per cluster	SD localisations per cluster	Total cluster area (um^2)	Median cluster overlap proportion with channel 0 clusters (nm)	Mean cluster overlap proportion with channel 0 clusters (nm)	SD cluster overlap proportion with channel 0 clusters (nm)	Proportion of localisations above DoC threshold compared with channel 0	Proportion of clustered localisations above DoC threshold compared with channel 0	Proportion of unclustered localisations above DoC threshold compared with channel 0		Clusters per area
0	Sample2_1 - Copy (2).txt	163.9073	5434	20	3	89	91.406	2338	4603.9775	6080.7402	3189	6589.6854	10102.1942	7	55.809	143.5912	4.0975	0	0.0092	0.09	0.0901	0.0589	0.1355		0.542989849
1	Sample2_1 - Copy (3).txt	50.2486	1273	20	3	27	87.5098	3604	6311.1481	5554.7652	4483	5365.1111	2983.3929	25	41.2593	60.7665	1.704	0	0.0122	0.0901	0.0651	0.0527	0.0794		0.537328403
2	Sample2_1 - Copy (4).txt	91.9742	2499	20	3	52	86.8747	2260	4695.5962	5352.9085	3082	4595.8846	4254.8565	6.5	41.75	99.3717	2.4417	0	0.004	0.0542	0.0649	0.0336	0.116		0.565375942
3	Sample2_1 - Copy (5).txt	120.5468	3932	20	3	65	92.2177	1953	4306.5538	5741.7055	3041	6734.1231	11430.0596	5	55.7846	140.3293	2.7993	0	0.0122	0.1036	0.0839	0.0525	0.1297		0.539209668
4	Sample2_1 - Copy (6).txt	114.5843	3051	20	3	63	88.4628	2630	4596.254	5780.4029	3470	5558.6825	4678.8743	9	42.8413	110.9061	2.8956	0	0.013	0.1077	0.0949	0.0626	0.1382		0.549813543
5	Sample2_1 - Copy.txt	113.2957	2577	20	3	71	84.6721	2425	4272.338	4961.138	2886	4426.7746	4641.0309	7	30.7324	72.3598	3.0334	0	0.0045	0.05	0.0746	0.0417	0.1395		0.626678682
6	Sample2_1.txt	33.5092	538	20	3	23	82.8996	2078	3749.4348	4022.8808	2867	4055.2609	2701.1949	6	19.3913	35.9949	0.8624	0	0	0	0.0734	0.031	0.1307		0.686378666
7	Sample2_2 - Copy (2).txt	117.4425	2607	20	3	75	81.6647	2479	4046.8533	3360.0862	3140	5040.9733	5504.1036	8	28.3867	51.2747	3.0351	0	0.0008	0.011	0.113	0.0794	0.1832		0.638610384
8	Sample2_2 - Copy (3).txt	61.6891	674	20	3	22	74.6291	1989.5	3935.7727	6386.2049	3046	3425.4091	1951.4485	5	22.8636	62.0435	0.8659	0	0	0	0.0574	0.0301	0.1146		0.356627022
9	Sample2_2 - Copy (4).txt	49.8348	1054	20	3	49	71.8216	1993	3777.3469	4469.4471	2760	3531.4694	1953.1228	6	15.449	21.5568	1.8509	0	0.003	0.0387	0.1399	0.0959	0.2304		0.983248654
10	Sample2_2 - Copy (5).txt	61.6337	4729	20	3	71	93.0218	1968	5972.6056	7726.4261	2814	6306.3803	9936.2275	5	61.9577	141.4895	4.2405	0	0.0183	0.1268	0.1353	0.1024	0.2075		1.151967187
11	Sample2_2 - Copy (6).txt	48.4622	644	20	3	20	79.1925	2039	4308.75	6619.8552	3167.5	3604.35	2012.5264	6.5	25.5	64.6007	0.8618	0	0	0	0.0574	0.0284	0.113		0.412692779
12	Sample2_2 - Copy.txt	54.1019	1289	20	3	51	74.2436	2681	3695	3302.834	3131	4095.7255	2650.5134	9	18.7647	24.7557	1.8844	0	0.0003	0.0047	0.1391	0.0859	0.2293		0.9426656
13	Sample2_2.txt	87.1494	2141	20	3	60	81.8309	2807.5	4237.3333	3530.684	2928	4940.1	5748.3677	8	29.2	53.9901	2.5424	0	0.001	0.0126	0.1126	0.0783	0.1848		0.688472898
14	Sample2_3 - Copy (2).txt	134.2553	3165	20	3	93	82.0853	2172	4246.1505	5851.517	2988	4615.7419	4612.527	6	27.9355	55.8921	3.9489	0	0.0006	0.01	0.1227	0.0878	0.207		0.692710083
15	Sample2_3 - Copy (3).txt	42.0819	800	20	3	38	81.875	2296.5	3546.3421	3392.6087	2834	3544.5	2664.2845	6	17.2368	31.4897	1.3476	0	0.0112	0.0953	0.1035	0.0673	0.1892		0.903001053
16	Sample2_3 - Copy (4).txt	134.4301	4017	20	3	127	82.2255	2399	3860.1732	4229.6764	2941	4350.2047	3342.1768	7	26.0079	61.0052	4.9024	0	0.0037	0.0477	0.1109	0.0732	0.1766		0.944728896
17	Sample2_3 - Copy (5).txt	47.6763	1601	20	3	38	85.0094	2239	5300.7368	8262.8107	3682.5	4990.6053	3474.2198	8.5	35.8158	65.6525	2.0143	0	0.0036	0.0585	0.1655	0.1236	0.25		0.797041717
18	Sample2_3 - Copy (6).txt	63.6396	920	20	3	44	66.413	2321	3489.4773	3469.3504	3250.5	3684.1591	2295.3674	6	13.8864	15.6223	1.5354	0	0.0031	0.0434	0.1183	0.0845	0.2288		0.691393409
19	Sample2_3 - Copy.txt	90.1789	2275	20	3	66	81.9341	2117	4455.6515	6692.3778	2875.5	4279.6515	3254.2323	5.5	28.2424	59.1444	2.9407	0	0.0008	0.0118	0.1382	0.1032	0.223		0.731878521
20	Sample2_3.txt	79.93	2981	20	3	69	88.6615	2385	4948.5942	7554.1507	2739	3921.6522	3497.8141	6	38.3043	116.2889	3.4145	0	0.0139	0.1166	0.1172	0.0768	0.1882		0.863255348
21	Sample2_4 - Copy (2).txt	140.1081	4642	20	3	121	90.9953	2157	4311.0661	5099.8502	3301	4795.1736	4957.7609	9	34.9091	95.08	5.2164	0	0.0077	0.0743	0.113	0.0896	0.1549		0.863618877
22	Sample2_4 - Copy (3).txt	85.3195	1084	20	3	32	85.6089	2081	3842.8125	4091.4729	3513.5	5689.3125	6139.9292	9	29	64.3511	1.2297	0	0.004	0.0569	0.0565	0.0416	0.0884		0.375060801
23	Sample2_4 - Copy (4).txt	64.4761	795	20	3	41	79.7484	2163	3327.2927	2818.457	3607	4279.1951	2493.445	7	15.4634	17.618	1.3642	0	0.0007	0.0097	0.0788	0.0547	0.1382		0.635894541
24	Sample2_4 - Copy (5).txt	51.4899	343	20	3	13	76.9679	1707	3357.1538	3965.2455	5783	6028.5385	3163.0007	9	20.3077	26.1663	0.4364	0	0.0009	0.0135	0.0588	0.041	0.099		0.252476699
25	Sample2_4 - Copy (6).txt	91.1564	4160	20	3	87	93.726	1943	4471.1839	5722.341	3412	5956.5402	8509.7719	8	44.8161	112.8065	3.8899	0	0.0086	0.0775	0.1048	0.0831	0.144		0.95440364
26	Sample2_4 - Copy.txt	38.8841	426	20	3	19	84.507	2037	2995.4211	2241.4064	3251	4917.7895	3874.0405	8	18.9474	27.0661	0.5691	0	0.0005	0.004	0.0847	0.0592	0.1339		0.4886316
27	Sample2_4.txt	65.2965	968	20	3	24	87.5	2149.5	4428.0833	4522.6764	4095.5	6355.8333	6842.225	11.5	35.2917	72.7596	1.0627	0	0.0054	0.0657	0.0611	0.0507	0.0831		0.367554157
28	Sample2_5 - Copy (2).txt	114.7476	1594	20	3	77	81.9322	2073	3047.8052	2569.1647	3739	4751.1039	3374.4598	7	16.961	23.8706	2.3468	0	0.0009	0.018	0.0826	0.0551	0.1269		0.671038
29	Sample2_5 - Copy (3).txt	109.9214	1974	20	3	69	86.3222	1792	3331.029	3816.5243	3634	4999.9565	4410.5561	6	24.6957	58.2103	2.2984	0	0.0013	0.0169	0.0788	0.0494	0.1386		0.627721263
30	Sample2_5 - Copy (4).txt	20.813	157	20	3	11	74.5223	1899	2361.3636	1844.9177	4065	5492.3636	5502.4912	7	10.6364	8.9165	0.2597	0	0.0099	0.0712	0.0833	0.0761	0.0974		0.528515831
31	Sample2_5 - Copy (5).txt	94.4689	1771	20	3	46	88.8763	2158.5	3976.5217	5308.4345	3541	4591.3913	3696.7398	7	34.2174	95.0478	1.8292	0	0.0003	0.0044	0.0647	0.0327	0.1212		0.486932737
32	Sample2_5 - Copy (6).txt	44.0794	379	20	3	24	71.2401	2233.5	2459.125	1299.8939	3114	4476.125	2493.5149	7	11.25	9.4703	0.5902	0	0.0022	0.0233	0.0644	0.03	0.1302		0.544472021
33	Sample2_5 - Copy.txt	86.3072	1702	20	3	56	88.3079	1787.5	3392.5536	4077.1565	3675.5	5269.9286	4745.3098	6	26.8393	63.5893	1.8998	0	0.0015	0.0185	0.0758	0.0427	0.1427		0.648845056
34	Sample2_5.txt	53.5449	1744	20	3	47	87.9587	2064	4266.766	5343.5106	3670	5360.9787	3756.6885	7	32.6383	63.791	2.0054	0	0.0065	0.0736	0.0956	0.0646	0.1623		0.877768004
