# Supplementary material for: Atypical sideways recognition of CD1a by autoreactive γδ T cell receptors
Source: Nat Commun. 2022 Jul 5;13:3872. doi: 10.1038/s41467-022-31443-9 (PMC9256601; doi:10.1038/s41467-022-31443-9)
Supplement: Supplementary file 3 — Source Data [file 41467_2022_31443_MOESM3_ESM.zip › Raw data_cluster analysis/Unactivated (ICAM-1) CO22-TCR cluster analysis summary statistics.csv]

Unactivated (ICAM-1) CO22-TCR cluster analysis summary statistics
	File name	ROI area (um^2)	Number of localisations	DBSCAN epsilon	DBSCAN min points	Cluster number	Percent of localisations in clusters	Median cluster area (nm^2)	Mean cluster area (nm^2)	SD cluster area (nm^2)	Median density (locs/um^2)	Mean density (locs/um^2)	SD density (locs/um^2)	Median localisations per cluster	Mean localisations per cluster	SD localisations per cluster	Total cluster area (um^2)	Median cluster overlap proportion with channel 1 clusters (nm)	Mean cluster overlap proportion with channel 1 clusters (nm)	SD cluster overlap proportion with channel 1 clusters (nm)	Proportion of localisations above DoC threshold compared with channel 1	Proportion of clustered localisations above DoC threshold compared with channel 1	Proportion of unclustered localisations above DoC threshold compared with channel 1		Clusters per area
0	Sample2_1 - Copy (2).txt	163.9073	5626	20	3	554	59.1895	1720	2022.9747	1050.8287	2636.5	2814.1245	915.9463	4	6.0108	5.3438	11.2073	0	0.0167	0.0784	0.3364	0.3306	0.3983		3.379959282
1	Sample2_1 - Copy (3).txt	50.2486	1843	20	3	165	53.554	1783	2033.1515	962.513	2643	2819.7333	873.6686	4	5.9818	4.8008	3.3547	0	0.0225	0.0843	0.447	0.4587	0.3648		3.283673575
2	Sample2_1 - Copy (4).txt	91.9742	4317	20	3	367	62.057	1913	2326.9782	1347.593	2669	2915.3134	1307.2225	5	7.2997	7.522	8.54	0	0.0083	0.0385	0.1317	0.1	0.3415		3.99024944
3	Sample2_1 - Copy (5).txt	120.5468	4172	20	3	416	59.348	1720	2011.2188	1040.0158	2610	2794.5841	931.522	4	5.9519	5.5068	8.3667	0	0.0228	0.091	0.2892	0.2783	0.4183		3.450941875
4	Sample2_1 - Copy (6).txt	114.5843	4046	20	3	384	57.2417	1740.5	2028.375	1032.219	2605	2812.1068	967.2732	4	6.0312	5.5065	7.789	0	0.023	0.0924	0.4539	0.4642	0.375		3.351244455
5	Sample2_1 - Copy.txt	113.2957	5660	20	3	436	66.4488	1936	2415.672	1434.4612	2615.5	2996.1858	2039.3645	5	8.6261	21.4309	10.5323	0	0.0313	0.1542	0.118	0.0752	0.3544		3.848336698
6	Sample2_1.txt	33.5092	1403	20	3	132	57.4483	1696.5	2064.75	1012.7546	2567	2792.1591	962.4598	4	6.1061	4.8792	2.7255	0	0	0	0.1729	0.1368	0.3478		3.939216693
7	Sample2_2 - Copy (2).txt	117.4425	5963	20	3	523	67.6002	2012	2269.5468	1159.0592	2760	3071.4321	1305.1303	5	7.7075	11.0699	11.8697	0	0.0049	0.0267	0.1135	0.062	0.3431		4.453243076
8	Sample2_2 - Copy (3).txt	61.6891	2995	20	3	262	67.6461	2106.5	2345.4466	1067.03	2835	3101.5725	1104.4043	6	7.7328	5.6573	6.1451	0	0	0	0.2255	0.1571	0.4269		4.247103621
9	Sample2_2 - Copy (4).txt	49.8348	2852	20	3	258	67.2861	1982	2219.7287	937.8469	2860.5	3157.9225	1126.2662	6	7.438	5.2899	5.7269	0	0.0028	0.0195	0.2941	0.2444	0.4209		5.177105155
10	Sample2_2 - Copy (5).txt	61.6337	3510	20	3	264	68.6895	2193	2554.0682	1308.0424	2966	3345.5947	1310.0038	6.5	9.1326	6.8828	6.7427	0	0.0288	0.1231	0.2258	0.2078	0.4667		4.283370948
11	Sample2_2 - Copy (6).txt	48.4622	2405	20	3	205	65.7796	2054	2349.161	1091.0116	2811	3098.561	1138.2939	6	7.7171	5.6911	4.8158	0	0	0	0.1972	0.1431	0.403		4.230100986
12	Sample2_2 - Copy.txt	54.1019	2667	20	3	207	62.8796	1854	2402.8841	1682.0728	2754	3035.6184	1158.8883	5	8.1014	9.9765	4.974	0	0.0004	0.0026	0.1241	0.046	0.3494		3.826113316
13	Sample2_2.txt	87.1494	4761	20	3	401	67.8429	2014	2290.3217	1231.1642	2752	3101.4389	1430.02	5	8.0549	12.6831	9.1842	0	0.0061	0.0297	0.1121	0.0674	0.3136		4.60129387
14	Sample2_3 - Copy (2).txt	134.2553	9024	20	3	782	70.7668	1964	2273.133	1174.1933	2815.5	3184.3453	1667.4134	6	8.1662	14.2296	17.7759	0	0.0037	0.0233	0.3011	0.2733	0.4286		5.824723493
15	Sample2_3 - Copy (3).txt	42.0819	3237	20	3	265	70.2811	2042	2453.0038	1597.7787	2785	3152.8981	1433.2415	6	8.5849	10.5645	6.5005	0	0.0519	0.1606	0.4775	0.4931	0.4069		6.297244183
16	Sample2_3 - Copy (4).txt	134.4301	9840	20	3	777	63.5772	2029	2450.0463	1489.2072	2729	2975.2059	1062.8173	5	8.0515	9.3357	19.0369	0	0.0088	0.0454	0.3774	0.3751	0.388		5.779955531
17	Sample2_3 - Copy (5).txt	47.6763	2833	20	3	263	66.8196	2012	2272.2814	1032.0119	2785	3038.616	1035.6254	6	7.1977	4.9175	5.9761	0	0.0011	0.0068	0.2399	0.1969	0.4833		5.516367671
18	Sample2_3 - Copy (6).txt	63.6396	4389	20	3	289	76.6006	2060	2495.526	1765.0694	2792	3346.7647	2820.7507	6	11.6332	53.9162	7.2121	0	0.022	0.1443	0.2457	0.1751	0.3851		4.541197619
19	Sample2_3 - Copy.txt	90.1789	6416	20	3	543	70.7138	1943	2308.6832	1257.4908	2814	3172.0589	1633.4452	6	8.3554	15.6576	12.5361	0	0.0066	0.0314	0.331	0.3058	0.4453		6.021364199
20	Sample2_3.txt	79.93	3515	20	3	285	63.7269	1972	2378.4246	1374.6683	2869	3076.3509	1070.0843	5	7.8596	7.0657	6.7785	0	0.0122	0.0701	0.4921	0.4979	0.4467		3.565619917
21	Sample2_4 - Copy (2).txt	140.1081	11820	20	3	1153	64.1117	1879	2159.5663	1023.4975	2737	2941.0885	981.952	5	6.5724	4.4708	24.8998	0	0.0195	0.0571	0.6101	0.6259	0.4498		8.229360044
22	Sample2_4 - Copy (3).txt	85.3195	2830	20	3	282	68.0212	1943.5	2182.2872	938.5079	2830.5	2985.844	977.1733	5	6.8262	4.6504	6.154	0	0.0055	0.0307	0.1559	0.1282	0.3205		3.305223308
23	Sample2_4 - Copy (4).txt	64.4761	2106	20	3	188	71.1301	2058	2249.4202	929.9987	2959	3328.1064	1490.9866	6	7.9681	7.0174	4.2289	0	0.0044	0.0281	0.1459	0.1088	0.2919		2.915809114
24	Sample2_4 - Copy (5).txt	51.4899	2328	20	3	238	69.201	1811.5	2065.9496	912.8796	2924	3108.8529	1012.163	5	6.7689	5.4988	4.917	0	0.0172	0.0592	0.4752	0.5379	0.2658		4.622265726
25	Sample2_4 - Copy (6).txt	91.1564	9326	20	3	896	64.4864	1911	2216.5424	1137.021	2704.5	2915.4866	1001.2376	5	6.7121	4.8964	19.8602	0	0.0224	0.0612	0.6123	0.624	0.4368		9.82926048
26	Sample2_4 - Copy.txt	38.8841	1310	20	3	131	65.8015	1842	2121.229	970.7768	2726	2973.1679	1028.1505	5	6.5802	4.6822	2.7788	0	0.0051	0.0155	0.1221	0.0778	0.3636		3.368986295
27	Sample2_4.txt	65.2965	2113	20	3	211	68.1022	1960	2209.0427	989.7966	2759	2939.4976	1001.8738	5	6.8199	4.8889	4.6611	0	0.0073	0.0352	0.1601	0.1358	0.3306		3.231413629
28	Sample2_5 - Copy (2).txt	114.7476	6662	20	3	660	61.7983	1801.5	2064.4455	1000.3185	2697.5	2899.0015	865.1982	5	6.2379	5.6474	13.6253	0	0.0018	0.0103	0.3281	0.3247	0.3438		5.751754285
29	Sample2_5 - Copy (3).txt	109.9214	4620	20	3	482	67.0563	1848.5	2080.4627	874.1743	2785	2990.8631	896.1313	5	6.4274	3.9572	10.0278	0	0.003	0.0158	0.2381	0.2095	0.4185		4.384951429
30	Sample2_5 - Copy (4).txt	20.813	1045	20	3	99	66.6029	1865	2206.0707	1071.0528	2741	3061.1212	1098.9221	5	7.0303	4.9593	2.184	0	0.0625	0.1384	0.3822	0.3846	0.375		4.756642483
31	Sample2_5 - Copy (5).txt	94.4689	1917	20	3	187	63.8498	1968	2101.4759	823.0103	2801	3025.0642	994.0172	5	6.5455	3.9288	3.9298	0	0.0011	0.0077	0.1745	0.1639	0.2589		1.979487429
32	Sample2_5 - Copy (6).txt	44.0794	1118	20	3	118	65.653	1874.5	2060.2797	823.3081	2814.5	2950.4068	869.0123	5	6.2203	3.6129	2.4311	0	0.0047	0.0224	0.2296	0.2111	0.2752		2.676987436
33	Sample2_5 - Copy.txt	86.3072	3956	20	3	403	66.8857	1866	2111.5533	895.9085	2811	3002.8536	915.3722	5	6.5658	4.1147	8.5096	0	0.0037	0.0175	0.2656	0.2448	0.4221		4.669367098
34	Sample2_5.txt	53.5449	3034	20	3	266	68.3256	2215.5	2444.1805	1124.5265	2824.5	3027.1992	968.4165	6	7.7932	5.5805	6.5015	0	0.0052	0.0279	0.3916	0.3924	0.3857		4.967793385
