# Supplementary material for: Atypical sideways recognition of CD1a by autoreactive γδ T cell receptors
Source: Nat Commun. 2022 Jul 5;13:3872. doi: 10.1038/s41467-022-31443-9 (PMC9256601; doi:10.1038/s41467-022-31443-9)
Supplement: Supplementary file 3 — Source Data [file 41467_2022_31443_MOESM3_ESM.zip › Raw data_cluster analysis/Unactivated (ICAM-1) CO3-pCD3zeta cluster analysis summary statistics.csv]

Unactivated (ICAM-1) CO3-pCD3zeta cluster analysis summary statistics
	File name	ROI area (um^2)	Number of localisations	DBSCAN epsilon	DBSCAN min points	Cluster number	Percent of localisations in clusters	Median cluster area (nm^2)	Mean cluster area (nm^2)	SD cluster area (nm^2)	Median density (locs/um^2)	Mean density (locs/um^2)	SD density (locs/um^2)	Median localisations per cluster	Mean localisations per cluster	SD localisations per cluster	Total cluster area (um^2)	Median cluster overlap proportion with channel 0 clusters (nm)	Mean cluster overlap proportion with channel 0 clusters (nm)	SD cluster overlap proportion with channel 0 clusters (nm)	Proportion of localisations above DoC threshold compared with channel 0	Proportion of clustered localisations above DoC threshold compared with channel 0	Proportion of unclustered localisations above DoC threshold compared with channel 0		Clusters per area
0	Sample3_1 - Copy (2).txt	299.6585	3318	20	3	121	83.8156	2798	3681.2314	2725.5196	3106	5070.7934	4710.0096	9	22.9835	36.7718	4.4543	0	0.0026	0.0396	0.0355	0.0238	0.06		0.403792984
1	Sample3_1 - Copy (3).txt	167.5647	1463	20	3	60	80.3828	3299.5	3890.8	2593.2433	3109	4341.5833	2841.3423	12	19.6	23.7699	2.3345	0	0.0063	0.0635	0.0432	0.0348	0.0598		0.358070644
2	Sample3_1 - Copy.txt	144.5926	1827	20	3	68	83.8533	2742.5	3412.1912	2340.675	3037.5	5300.1324	5451.8672	8.5	22.5294	41.1855	2.3203	0	0.0038	0.0476	0.0489	0.0372	0.0724		0.470286861
3	Sample3_1.txt	23.1273	314	20	3	15	86.3057	3427	3853.3333	1765.9587	4029	4536.9333	2094.1254	16	18.0667	12.8451	0.578	0	0.0006	0.0043	0.0231	0.0067	0.0688		0.648584141
4	Sample3_10 - Copy (2).txt	148.0127	4329	20	3	127	70.3165	2288	4085.2756	3874.4035	2660	3810.9291	4732.4595	5	23.9685	65.166	5.1883	0	0.0043	0.0429	0.1538	0.0992	0.2547		0.858034479
5	Sample3_10 - Copy (3).txt	181.8626	7767	20	3	215	82.4643	2420	4898.5256	5513.4877	2766	3773.3674	2938.2979	6	29.7907	68.5654	10.5318	0	0.0105	0.0869	0.1203	0.0861	0.1999		1.182211186
6	Sample3_10 - Copy.txt	61.9784	2139	20	3	68	74.6143	2545	4332.7059	4335.0016	2554	3600.7206	2803.4641	7	23.4706	42.2498	2.9462	0	0.0027	0.0337	0.1019	0.0645	0.2053		1.097156429
7	Sample3_10.txt	68.068	2252	20	3	38	83.0817	2681	4857.4474	7130.0198	2948	4696.6579	4524.8296	8.5	49.2368	134.715	1.8458	0	0.0095	0.0744	0.2066	0.2039	0.2144		0.558265264
8	Sample3_11 - Copy (2).txt	90.4674	2880	20	3	65	83.8542	2621	4973.6154	6002.4615	2677	4501.7692	4178.1338	7	37.1538	78.9625	3.2329	0	0.0028	0.0524	0.081	0.0474	0.1753		0.71849086
9	Sample3_11 - Copy (3).txt	64.5979	3358	20	3	53	88.7731	2431	5075.7925	5830.2764	3062	5457.5849	6014.6867	7	56.2453	149.8087	2.6902	0	0.0035	0.0367	0.0837	0.0489	0.167		0.820460108
10	Sample3_11 - Copy.txt	208.1594	10276	20	3	132	91.1055	2377.5	4422.5303	5277.2564	2861	5615.3333	14414.0885	6	70.9242	400.277	5.8377	0	0.0067	0.0651	0.3088	0.3542	0.1663		0.634129422
11	Sample3_11.txt	57.1682	987	20	3	36	68.997	2287.5	3698.0278	3465.1341	2661	3740.8333	2489.7343	6	18.9167	28.7599	1.3313	0	0	0	0.1075	0.0573	0.2034		0.629720719
12	Sample3_2 - Copy (2).txt	186.6762	3258	20	3	99	83.9472	2866	4639.4747	4707.0649	3372	4976.4343	4734.0958	12	27.6263	38.8253	4.5931	0	0.0015	0.0244	0.0942	0.084	0.1151		0.530330058
13	Sample3_2 - Copy (3).txt	58.8042	534	20	3	19	83.8951	2679	3820.3684	2761.9411	3655	4535.8947	2893.5745	10	23.5789	31.3525	0.7259	0	0.0067	0.0569	0.0422	0.0385	0.0497		0.323106173
14	Sample3_2 - Copy.txt	45.1888	669	20	3	22	89.3871	2127.5	3901.1364	3603.4881	2897.5	5130.8636	5565.8235	7	27.1818	46.048	0.8582	0	0.0032	0.0446	0.0361	0.0295	0.0505		0.486846298
15	Sample3_2.txt	41.9321	238	20	3	15	67.6471	1979	2469.4	1310.7439	2423	4143.8	5023.4011	6	10.7333	13.6551	0.3704	0	0	0	0.039	0.0149	0.0918		0.357721173
16	Sample3_3 - Copy (2).txt	73.4132	2016	20	3	50	88.1448	3515	5319.42	4449.8498	3855	5631.94	4962.1295	18.5	35.54	43.6789	2.6597	0	0.0015	0.0181	0.0309	0.0156	0.0909		0.681076428
17	Sample3_3 - Copy (3).txt	106.4977	6195	20	3	121	89.1041	2865	5548.9835	6494.2232	3021	4851.438	4720.2606	8	45.6198	99.907	6.7143	0	0.0095	0.0843	0.1194	0.0868	0.1978		1.136174772
18	Sample3_3 - Copy.txt	49.2817	2579	20	3	45	91.0818	3181	5363.4667	5465.8774	2944	5409.7556	6442.8996	9	52.2	143.0662	2.4136	0	0.0057	0.0516	0.0692	0.0448	0.1491		0.913117851
19	Sample3_3.txt	38.7521	1581	20	3	32	82.7324	2157	4336.7188	5719.1694	2722.5	4452.8438	5637.4248	6.5	40.875	111.6515	1.3878	0	0.0017	0.0218	0.0946	0.0743	0.157		0.825761701
20	Sample3_4 - Copy (2).txt	114.9193	5253	20	3	77	85.2275	2072	5149.8312	7435.3264	2672	4884.7143	7820.5156	6	58.1429	208.5323	3.9654	0	0.0049	0.0658	0.1043	0.0761	0.173		0.670035407
21	Sample3_4 - Copy (3).txt	76.4369	3395	20	3	79	78.1443	2435	5155.1139	5849.1116	2802	4000.4937	3827.9423	7	33.5823	80.1738	4.0725	0	0.006	0.0551	0.1613	0.1221	0.2547		1.033532234
22	Sample3_4 - Copy.txt	59.4317	1638	20	3	70	70.3907	2405	3693.0286	3359.5848	2288.5	3241.8	2504.7024	5.5	16.4714	27.4225	2.5851	0	0.0063	0.0701	0.1188	0.0738	0.2449		1.17782261
23	Sample3_4.txt	88.8304	3744	20	3	63	79.8611	2539	5410.254	6183.8056	2585	4232.7937	4741.0847	6	47.4603	132.8683	3.4085	0	0.0109	0.09	0.1188	0.0819	0.2284		0.709216665
24	Sample3_6 - Copy (2).txt	171.739	5357	20	3	179	65.1857	2337	3871.5698	3541.1899	2565	3617.3911	3483.9684	6	19.5084	38.8964	6.9301	0	0.0077	0.0727	0.161	0.1217	0.2555		1.042279273
25	Sample3_6 - Copy (3).txt	125.0427	12822	20	3	138	88.8941	2439.5	5415.4493	7881.113	2567	4648.3696	9319.8983	6	82.5942	435.9222	7.4733	0	0.0092	0.0781	0.2438	0.2258	0.3287		1.103623002
26	Sample3_6 - Copy.txt	88.8426	3914	20	3	135	64.9719	2174	3852.4444	4484.8289	2399	3258.9556	2122.7912	5	18.837	42.3627	5.2008	0	0.01	0.0838	0.2125	0.1701	0.3259		1.519541301
27	Sample3_6.txt	62.8743	1865	20	3	55	68.7936	2698	4252.3091	3812.739	2762	3883.1818	2956.2368	7	23.3273	38.1462	2.3388	0	0.0062	0.0646	0.136	0.0895	0.2508		0.87476123
28	Sample3_7 - Copy (2).txt	79.1809	6759	20	3	133	82.2015	2289	4354.9699	5523.7143	2776	4188.0376	5308.2458	6	41.7744	239.6587	5.7921	0	0.0093	0.0792	0.2986	0.2832	0.3403		1.679698008
29	Sample3_7 - Copy (3).txt	125.8821	5750	20	3	109	80.3304	2761	5820.0092	7749.6175	2686	4265.3303	4507.71	7	42.3761	101.8543	6.3438	0	0.0105	0.0941	0.1542	0.1214	0.2234		0.86588959
30	Sample3_7 - Copy.txt	68.0639	4763	20	3	127	82.9099	2124	4527.0551	5796.7782	2596	3648.1024	4075.0549	5	31.0945	100.3338	5.7494	0	0.013	0.0979	0.226	0.2071	0.2702		1.865893668
31	Sample3_7.txt	58.6729	2249	20	3	60	77.1009	2778.5	5256.5667	6800.5941	2780.5	3618.7167	2246.65	7	28.9	66.5867	3.1539	0	0.0044	0.0325	0.1345	0.1137	0.188		1.022618619
32	sample3_8 - Copy (2).txt	122.4213	4421	20	3	151	68.4913	2277	3902.4834	3886.6441	2585	3454.4967	2633.1107	6	20.053	40.6004	5.8928	0	0.0034	0.0434	0.1641	0.1171	0.2772		1.233445487
33	sample3_8 - Copy (3).txt	91.9972	6742	20	3	121	85.7164	2191	5496.9504	8272.266	2651	4005.8264	5584.5986	5	47.7603	224.4907	6.6513	0	0.003	0.037	0.3972	0.4236	0.2964		1.315257421
34	sample3_8 - Copy.txt	51.9293	2343	20	3	63	75.3735	2495	3767.7302	3563.6228	2666	4284.2857	4590.453	6	28.0317	71.8568	2.3737	0	0	0	0.1216	0.0905	0.2343		1.213187931
35	sample3_8.txt	42.3624	1759	20	3	51	77.942	2923	4648.9412	4727.6635	3100	4188.1176	2869.3936	11	26.8824	43.5335	2.371	0	0.0159	0.1082	0.1501	0.1051	0.2804		1.203897796
36	sample3_9 - Copy (2).txt	83.1471	2008	20	3	58	74.8008	1999.5	3809.1897	4246.6178	2650	3770.9655	3475.5297	5	25.8966	63.685	2.2093	0	0	0	0.0766	0.0434	0.1637		0.697558905
37	sample3_9 - Copy (3).txt	57.9835	3127	20	3	39	90.1503	2133	5148.7949	6728.0445	2605	4975.4872	7452.9097	5	72.2821	304.4857	2.008	0	0.0065	0.0521	0.1483	0.1424	0.1661		0.672605138
38	sample3_9 - Copy.txt	65.8334	6695	20	3	73	92.1733	2291	5574.8356	7519.1437	2812	5392.589	8947.3991	6	84.5342	344.3416	4.0696	0	0.006	0.041	0.1845	0.1647	0.2443		1.108859637
39	sample3_9.txt	37.0669	3352	20	3	57	87.3807	2028	5781.5614	11034.1703	2770	4115.1404	4186.3185	5	51.386	154.1611	3.2955	0	0.029	0.1617	0.1726	0.1294	0.2608		1.537760104
