# Supplementary material for: Atypical sideways recognition of CD1a by autoreactive γδ T cell receptors
Source: Nat Commun. 2022 Jul 5;13:3872. doi: 10.1038/s41467-022-31443-9 (PMC9256601; doi:10.1038/s41467-022-31443-9)
Supplement: Supplementary file 3 — Source Data [file 41467_2022_31443_MOESM3_ESM.zip › Raw data_cluster analysis/Unactivated (ICAM-1) CO3-TCR cluster analysis summary statistics.csv]

Unactivated (ICAM-1) CO3-TCR cluster analysis summary statistics
	File name	ROI area (um^2)	Number of localisations	DBSCAN epsilon	DBSCAN min points	Cluster number	Percent of localisations in clusters	Median cluster area (nm^2)	Mean cluster area (nm^2)	SD cluster area (nm^2)	Median density (locs/um^2)	Mean density (locs/um^2)	SD density (locs/um^2)	Median localisations per cluster	Mean localisations per cluster	SD localisations per cluster	Total cluster area (um^2)	Median cluster overlap proportion with channel 1 clusters (nm)	Mean cluster overlap proportion with channel 1 clusters (nm)	SD cluster overlap proportion with channel 1 clusters (nm)	Proportion of localisations above DoC threshold compared with channel 1	Proportion of clustered localisations above DoC threshold compared with channel 1	Proportion of unclustered localisations above DoC threshold compared with channel 1		Clusters per area
0	Sample3_1 - Copy (2).txt	299.6585	11170	20	3	972	67.744	2051	2430.001	1254.215	2672.5	2960.1214	1084.1066	5	7.785	6.8087	23.6196	0	0.0124	0.0746	0.1395	0.1187	0.2477		3.243692403
1	Sample3_1 - Copy (3).txt	167.5647	4234	20	3	368	66.4384	2014	2418.7174	1252.382	2621	2926.3804	1074.1036	5	7.644	6.768	8.9009	0	0.0224	0.1033	0.2139	0.21	0.23		2.196166615
2	Sample3_1 - Copy.txt	144.5926	7590	20	3	671	66.8643	2032	2384.6259	1212.5686	2642	2926.1475	1093.5746	5	7.5633	6.7871	16.0008	0	0.0221	0.0984	0.1653	0.1338	0.3288		4.640624762
3	Sample3_1.txt	23.1273	605	20	3	46	73.5537	2104	2633.6304	1503.2623	2638.5	3204.6739	1389.9693	5	9.6739	9.5327	1.2115	0	0.0004	0.0015	0.1688	0.1513	0.2791		1.988991365
4	Sample3_10 - Copy (2).txt	148.0127	5871	20	3	327	64.8952	2555	3074.0642	1841.1616	2851	3377.9052	1687.1629	7	11.6514	11.6141	10.0522	0	0.0049	0.0352	0.292	0.253	0.3844		2.20926988
5	Sample3_10 - Copy (3).txt	181.8626	9987	20	3	697	70.001	2295	2772.8149	1570.0356	2812	3199.9053	1436.7575	6	10.0301	11.7438	19.3265	0	0.0221	0.1049	0.3082	0.2966	0.3627		3.832563705
6	Sample3_10 - Copy.txt	61.9784	5219	20	3	289	73.4049	2463	3117.8893	2094.3929	3031	3558.3426	2018.1695	8	13.2561	18.817	9.0107	0	0.0055	0.0348	0.2235	0.1585	0.4144		4.662914822
7	Sample3_10.txt	68.068	2575	20	3	152	74.0971	2571.5	3188.0658	2362.2701	2756.5	3213.9408	1422.8586	7	12.5526	20.3634	4.8459	0	0.0422	0.1368	0.5702	0.6152	0.3491		2.233061057
8	Sample3_11 - Copy (2).txt	90.4674	5495	20	3	363	73.7398	2565	2966.4022	1737.0202	2862	3261.6474	1426.8254	8	11.1625	13.0092	10.768	0	0.0009	0.0066	0.3854	0.3859	0.3828		4.012495109
9	Sample3_11 - Copy (3).txt	64.5979	3214	20	3	224	70.5663	2524	2894.3438	1601.5426	2969	3239.2188	1264.0908	7	10.125	7.8951	6.4833	0	0.007	0.0445	0.1504	0.1241	0.3581		3.467604984
10	Sample3_11 - Copy.txt	208.1594	14250	20	3	690	75.8175	2260.5	3010.6116	3195.9265	2660.5	3042.2812	2419.2914	6	15.658	152.5434	20.7732	0	0.0305	0.1458	0.6037	0.6276	0.3589		3.314767433
11	Sample3_11.txt	57.1682	3218	20	3	219	65.6308	2215	2748.589	1642.0187	2761	3121.2603	1384.7429	6	9.6438	9.2179	6.0194	0	0	0	0.1986	0.1028	0.4118		3.83080104
12	Sample3_2 - Copy (2).txt	186.6762	12170	20	3	972	67.3131	2063	2517.1358	2014.8875	2657.5	3003.9167	1251.6934	5	8.428	13.3522	24.4666	0	0.0197	0.1162	0.3161	0.3042	0.3786		5.206876934
13	Sample3_2 - Copy (3).txt	58.8042	1752	20	3	145	66.6667	2191	2522.1172	1184.0718	2696	2978.9517	1011.0797	6	8.0552	6.0376	3.6571	0	0.0482	0.1566	0.161	0.1585	0.1744		2.465810265
14	Sample3_2 - Copy.txt	45.1888	2577	20	3	197	68.4905	2166	2639.3756	1651.6807	2781	3085.9848	1050.7411	6	8.9594	8.7566	5.1996	0	0.032	0.1465	0.0942	0.0468	0.493		4.359487307
15	Sample3_2.txt	41.9321	1667	20	3	138	68.6263	2241.5	2634.4058	1468.6774	2730	2918.0797	1012.3263	6	8.2899	7.4115	3.6355	0	0	0	0.0672	0	0.2078		3.291034792
16	Sample3_3 - Copy (2).txt	73.4132	2490	20	3	142	79.6787	3008	3223.8099	1643.8421	3215	3836.3662	1958.9824	10	13.9718	14.1873	4.5778	0	0.0026	0.0179	0.0605	0.0315	0.2762		1.934257055
17	Sample3_3 - Copy (3).txt	106.4977	8486	20	3	585	70.6222	2462	2876.4308	1534.7362	2867	3207.5778	1320.1699	7	10.2444	9.7117	16.8271	0	0.0302	0.1125	0.4512	0.4543	0.4252		5.493076376
18	Sample3_3 - Copy.txt	49.2817	1662	20	3	102	76.5945	2666.5	3154.7353	1863.3985	2859	3406.5588	1482.2352	8	12.4804	13.2885	3.2178	0	0.0165	0.0954	0.0663	0.0413	0.3217		2.069733796
19	Sample3_3.txt	38.7521	2760	20	3	163	75.5435	2760	3402.8712	2624.9255	3021	3279.5092	1281.5298	8	12.7914	13.6766	5.5467	0	0.0284	0.1579	0.0531	0.0054	0.2821		4.206223663
20	Sample3_4 - Copy (2).txt	114.9193	3872	20	3	221	70.8936	2802	3256.9593	2169.7858	2933	3375.4072	1492.6336	8	12.4208	12.2319	7.1979	0	0.0111	0.0737	0.3337	0.333	0.3376		1.923088637
21	Sample3_4 - Copy (3).txt	76.4369	8587	20	3	567	70.467	2369	2886.5785	1791.7282	2871	3245.1199	1608.8952	7	10.672	16.3296	16.3669	0	0.0315	0.1097	0.2003	0.1278	0.4596		7.417883247
22	Sample3_4 - Copy.txt	59.4317	5802	20	3	334	73.7504	2763.5	3262.0838	1955.5143	2941	3414.9162	1532.801	8	12.8114	12.8033	10.8954	0	0.0144	0.0695	0.2527	0.1995	0.3794		5.619896453
23	Sample3_4.txt	88.8304	6036	20	3	343	74.8343	2673	3237.3557	2031.3298	2921	3499.2915	1835.954	8	13.1691	13.5298	11.1041	0	0.0299	0.1026	0.3718	0.3629	0.4072		3.861290729
24	Sample3_6 - Copy (2).txt	171.739	9809	20	3	594	70.629	2388	2979.5825	2150.6675	2762.5	3242.2929	1543.9692	6	11.6633	18.7241	17.6987	0	0.0181	0.0846	0.2716	0.209	0.3887		3.458736804
25	Sample3_6 - Copy (3).txt	125.0427	14001	20	3	512	82.5084	2491	3360.1641	4075.1902	2866.5	3630.4297	3939.1566	7	22.5625	135.6234	17.204	0	0.0239	0.1144	0.3451	0.328	0.4817		4.094601284
26	Sample3_6 - Copy.txt	88.8426	7053	20	3	442	72.7634	2644.5	3141.1109	2026.5556	2826.5	3253.5973	1335.7639	8	11.6109	12.1381	13.8837	0	0.0254	0.1292	0.3518	0.328	0.3961		4.975090779
27	Sample3_6.txt	62.8743	4236	20	3	267	71.1992	2355	2962.5019	2077.6155	2738	3191.2472	1380.7789	6	11.2959	15.7981	7.9099	0	0.0143	0.0691	0.1512	0.067	0.3368		4.246568153
28	Sample3_7 - Copy (2).txt	79.1809	6575	20	3	318	73.1407	2162.5	3272.2547	4044.6342	2615.5	3091.0409	1669.636	6	15.1226	67.5313	10.4058	0	0.0103	0.0532	0.5255	0.5301	0.5046		4.016120049
29	Sample3_7 - Copy (3).txt	125.8821	8015	20	3	513	67.8353	2219	2950.1072	2098.302	2655	3032.0097	1455.7819	6	10.5984	15.5552	15.1341	0	0.0047	0.0238	0.3301	0.3126	0.4014		4.075241833
30	Sample3_7 - Copy.txt	68.0639	6079	20	3	384	70.0444	2232	2825.8568	1949.0679	2594	3066.9427	2491.1335	6	11.0885	37.045	10.8513	0	0.0235	0.1148	0.3124	0.2965	0.3894		5.641757231
31	Sample3_7.txt	58.6729	2565	20	3	158	72.0078	2402	3238.6835	2200.6989	2712.5	3087.8671	1319.3548	7	11.6899	14.1993	5.1171	0	0.0167	0.0883	0.1401	0.0796	0.3437		2.692895698
32	sample3_8 - Copy (2).txt	122.4213	11330	20	3	708	70.6708	2377	2968.7867	1898.5584	2819.5	3255.2218	1564.6701	7	11.3093	14.4177	21.019	0	0.0235	0.1334	0.2823	0.2081	0.4436		5.783307317
33	sample3_8 - Copy (3).txt	91.9972	8041	20	3	371	79.2314	2329	3117.5013	4238.4231	2830	3303.1482	2008.0076	7	17.1725	122.5987	11.5659	0	0.0299	0.1606	0.4665	0.4764	0.4071		4.032731431
34	sample3_8 - Copy.txt	51.9293	3677	20	3	234	78.4063	2617.5	3128.6368	1758.4246	3111	3536.5214	1536.8331	8	12.3205	10.3095	7.321	0	0	0	0.1157	0.0419	0.3414		4.506126599
35	sample3_8.txt	42.3624	2725	20	3	158	74.3486	2398.5	3091.1835	1888.0461	3056	3529.7025	1641.1091	7	12.8228	12.9133	4.8841	0	0.0151	0.0642	0.3167	0.2969	0.3866		3.729722584
36	sample3_9 - Copy (2).txt	83.1471	2834	20	3	180	72.4065	2404.5	3024.1389	1892.1288	2729	3268.9056	1494.4995	6.5	11.4	11.5838	5.4435	0	0	0	0.2087	0.1964	0.2451		2.16483798
37	sample3_9 - Copy (3).txt	57.9835	3493	20	3	216	75.0072	2562	3122.7269	2176.7499	2886	3298.9815	1445.5562	7	12.1296	15.2783	6.7451	0	0.0107	0.0311	0.7199	0.7513	0.4318		3.725197686
38	sample3_9 - Copy.txt	65.8334	5582	20	3	314	75.0627	2424.5	3083.4777	3304.1673	2772.5	3277.7675	1617.0061	7	13.3439	42.9233	9.6821	0	0.0254	0.1273	0.6596	0.6769	0.4561		4.769615423
39	sample3_9.txt	37.0669	2393	20	3	151	67.1542	2366	2929.7285	2035.5771	2949	3181.8675	1235.5219	6	10.6424	11.5566	4.4239	0	0.038	0.1307	0.2112	0.1751	0.461		4.073715363
