# Supplementary material for: Atypical sideways recognition of CD1a by autoreactive γδ T cell receptors
Source: Nat Commun. 2022 Jul 5;13:3872. doi: 10.1038/s41467-022-31443-9 (PMC9256601; doi:10.1038/s41467-022-31443-9)
Supplement: Supplementary file 3 — Source Data [file 41467_2022_31443_MOESM3_ESM.zip › Wegrecki_nc_Source_Data_File.xlsx]

## Sheet: Figure 2a-LEFT
Figure 2a	CO3-CD1a sensorgrams		hybrid TCR (red)																													CO3-CD1a sensorgrams		wilde-type TCR (black)
time (s)
19.0797	0.0215	-0.0008	0.1097	0.0671	-0.1119	0.122	0.0441	-0.0153	0.0834	0.1391	0.0772	0.0514	0.1587	0.1242	0.1051	0.0966	0.1401	0.0982	0.082	0.1176	0.11	0.1211						-0.4635				time (s)
19.1797	0.0245	-0.0011	0.1116	0.0674	-0.1122	0.1228	0.0442	-0.013	0.0811	0.1347	0.0708	0.0547	0.1617	0.1248	0.106	0.0944	0.1329	0.0883	0.0794	0.1266	0.106	0.1163						-0.565				19.0797	-0.0819	0.0403	0.0057	0.0712	0.0962	0.0596	0.0165	0.0159	-0.0405	-0.0427	-0.1197	-0.0582	0.087	0.0542	0.1297	0.1113	0.1048
19.2797	0.0197	-0.0088	0.1114	0.0748	-0.1122	0.1323	0.047	-0.0222	0.0812	0.1263	0.0737	0.0599	0.1623	0.1265	0.1063	0.0949	0.1344	0.0913	0.0801	0.1256	0.1012	0.1104						-0.5157				19.1797	-0.0819	0.0409	0.0075	0.0627	0.0959	0.061	0.0198	0.0167	-0.0402	-0.0437	-0.1338	-0.0549	0.0777	0.0538	0.1417	0.1118	0.1059
19.3797	0.0137	-0.0082	0.114	0.0749	-0.1092	0.1359	0.0448	-0.0266	0.0768	0.1287	0.0802	0.0629	0.1623	0.1289	0.1045	0.0986	0.1357	0.0777	0.0761	0.1302	0.0851	0.1185						-0.3987				19.2797	-0.0812	0.0451	0.0134	0.0624	0.0894	0.0639	0.0103	0.0092	-0.0429	-0.049	-0.1316	-0.0595	0.0811	0.0661	0.142	0.1054	0.109
19.4797	0.024	-0.0065	0.1156	0.0779	-0.1078	0.129	0.045	-0.0239	0.0621	0.1328	0.092	0.0628	0.1639	0.129	0.1044	0.0983	0.1374	0.0774	0.0713	0.1259	0.0768	0.1229						-0.3224				19.3797	-0.0924	0.0436	0.0152	0.062	0.0897	0.0641	0.0183	0.0066	-0.0382	-0.0517	-0.1395	-0.0572	0.081	0.0679	0.1399	0.1035	0.1091
19.5797	0.0251	-0.003	0.116	0.0696	-0.1147	0.1271	0.0522	-0.0235	0.0631	0.1268	0.0916	0.0681	0.1657	0.128	0.1053	0.1014	0.1349	0.0759	0.0551	0.1265	0.0765	0.1273						-0.2933				19.4797	-0.1012	0.0462	0.011	0.0603	0.0923	0.0668	0.0029	0.0073	-0.0531	-0.0609	-0.1356	-0.0566	0.0793	0.0682	0.1402	0.1167	0.1119
19.6797	0.0164	0.0045	0.124	0.0712	-0.1144	0.127	0.0374	-0.0298	0.0567	0.1306	0.0881	0.077	0.1582	0.1268	0.1006	0.0996	0.141	0.0705	0.0566	0.1196	0.0681	0.1314						-0.2592				19.5797	-0.1063	0.0453	0.017	0.0625	0.0921	0.0694	0.0013	0.0034	-0.0524	-0.058	-0.132	-0.062	0.0842	0.0665	0.144	0.1165	0.1097
19.7797	0.0178	-0.004	0.1138	0.0717	-0.1167	0.1312	0.0322	-0.0382	0.0593	0.1317	0.0852	0.0805	0.1687	0.1294	0.1082	0.109	0.1411	0.0694	0.0401	0.1141	0.0654	0.1331						-0.238				19.6797	-0.1204	0.0491	0.019	0.0682	0.0807	0.0697	0.0009	0.0042	-0.0474	-0.0537	-0.1467	-0.0549	0.0852	0.0661	0.1437	0.1161	0.1099
19.8797	0.0172	0.0047	0.1265	0.0695	-0.1141	0.1296	0.0287	-0.045	0.0547	0.1499	0.0997	0.0885	0.1689	0.1307	0.11	0.1076	0.1266	0.0664	0.0412	0.1081	0.0604	0.1287						-0.2237				19.7797	-0.1254	0.038	0.0203	0.075	0.0804	0.062	-0.0039	0.0077	-0.0528	-0.0497	-0.1346	-0.0513	0.0951	0.0786	0.1526	0.0948	0.1074
19.9797	0.0133	0.0159	0.1174	0.0696	-0.1088	0.1249	0.0263	-0.0447	0.0478	0.1454	0.096	0.092	0.1765	0.1322	0.1087	0.1022	0.1353	0.0598	0.0388	0.1115	0.0615	0.126						-0.2082				19.8797	-0.1186	0.0383	0.0232	0.0773	0.0757	0.057	-0.0083	0.0091	-0.0488	-0.0446	-0.1291	-0.0524	0.0887	0.0795	0.1549	0.0979	0.1023
20.0797	0.0311	0.0184	0.1198	0.0741	-0.1166	0.1156	0.0209	-0.0462	0.0486	0.1516	0.0923	0.0832	0.1803	0.1418	0.1081	0.0979	0.1313	0.0544	0.0368	0.1127	0.062	0.1222						-0.1941				19.9797	-0.1211	0.0363	0.0234	0.0747	0.0712	0.0468	-0.0122	0.0176	-0.0369	-0.0531	-0.1424	-0.0599	0.0856	0.0723	0.1544	0.0952	0.0971
20.1797	0.031	0.0286	0.1103	0.0703	-0.1264	0.1151	0.0205	-0.049	0.0543	0.1463	0.0962	0.0746	0.1815	0.141	0.1031	0.0884	0.1303	0.0517	0.0349	0.1104	0.063	0.1192						-0.1903				20.0797	-0.1201	0.0365	0.0222	0.0719	0.063	0.0427	-0.0143	0.0275	-0.0553	-0.0457	-0.1466	-0.0596	0.085	0.0722	0.159	0.0759	0.0783
20.2797	0.0292	0.0182	0.1083	0.0628	-0.1318	0.1072	0.0228	-0.0447	0.0606	0.1413	0.0975	0.0814	0.1821	0.1334	0.089	0.0818	0.1194	0.0546	0.0383	0.1067	0.0628	0.1133						-0.1711				20.1797	-0.1134	0.0401	0.0238	0.0619	0.0554	0.0312	-0.02	0.0267	-0.0481	-0.0431	-0.1411	-0.0601	0.088	0.0797	0.1576	0.0693	0.0717
20.3797	0.031	0.017	0.1083	0.0548	-0.1359	0.0976	0.0257	-0.0378	0.0658	0.1342	0.097	0.0818	0.1758	0.1275	0.0975	0.0861	0.1192	0.0565	0.0364	0.1139	0.0638	0.1065						-0.1425				20.2797	-0.1203	0.04	0.0242	0.0474	0.0498	0.0356	-0.0215	0.0123	-0.0441	-0.0538	-0.1372	-0.0614	0.0886	0.0799	0.1592	0.0639	0.071
20.4797	0.0238	0.026	0.094	0.0489	-0.1377	0.0967	0.033	-0.0335	0.0627	0.1352	0.0946	0.0758	0.1723	0.1228	0.1	0.0801	0.1149	0.0608	0.0405	0.1175	0.0612	0.0996						-0.1262				20.3797	-0.1178	0.0429	0.0213	0.0412	0.0535	0.0395	-0.0221	0.0166	-0.0467	-0.0518	-0.1436	-0.061	0.091	0.0845	0.1536	0.0663	0.0604
20.5797	0.0242	0.0229	0.0992	0.043	-0.143	0.0927	0.0315	-0.0443	0.0658	0.1286	0.0858	0.0755	0.1726	0.1241	0.0968	0.0831	0.1154	0.058	0.0553	0.1033	0.0528	0.0992						-0.1105				20.4797	-0.1097	0.0417	0.0223	0.0364	0.0477	0.0416	-0.0264	0.0235	-0.0529	-0.0548	-0.1522	-0.067	0.0797	0.0898	0.147	0.0608	0.0577
20.6797	0.0267	0.0268	0.0915	0.0465	-0.144	0.0905	0.0343	-0.0326	0.069	0.1236	0.0791	0.0793	0.1684	0.1176	0.0898	0.075	0.1166	0.0623	0.043	0.1053	0.0444	0.0962						-0.1032				20.5797	-0.1073	0.0408	0.0207	0.0357	0.0486	0.0458	-0.0146	0.0278	-0.0461	-0.0528	-0.1494	-0.0566	0.0858	0.0817	0.1416	0.0431	0.0606
20.7797	0.0241	0.0211	0.0934	0.0383	-0.1516	0.0907	0.0379	-0.0404	0.0617	0.1161	0.0829	0.0866	0.1723	0.1076	0.094	0.0729	0.1225	0.0591	0.0409	0.1062	0.0478	0.0979						-0.0975				20.6797	-0.0957	0.0399	0.0177	0.0341	0.0549	0.054	-0.0074	0.0342	-0.0446	-0.0534	-0.1427	-0.0623	0.0874	0.0839	0.1355	0.0592	0.0631
20.8797	0.0163	0.023	0.0994	0.0342	-0.1533	0.092	0.0341	-0.0445	0.0549	0.1175	0.0837	0.0862	0.1751	0.1199	0.0951	0.0669	0.1155	0.0644	0.036	0.1002	0.0351	0.0909						-0.0879				20.7797	-0.0882	0.0416	0.0149	0.0388	0.0507	0.0531	-0.0065	0.0384	-0.0631	-0.0676	-0.15	-0.064	0.0829	0.0786	0.1289	0.0545	0.0523
20.9797	0.0213	0.0281	0.1032	0.0415	-0.151	0.0819	0.0365	-0.0475	0.0516	0.1116	0.0809	0.0857	0.167	0.1293	0.0946	0.0764	0.1101	0.053	0.0317	0.1049	0.033	0.0929						-0.0794				20.8797	-0.0957	0.0471	0.0095	0.038	0.0469	0.0553	-0.002	0.0369	-0.0583	-0.0626	-0.1486	-0.0555	0.09	0.074	0.1264	0.0607	0.0595
21.0797	0.0177	0.0323	0.1073	0.0281	-0.1519	0.081	0.032	-0.0409	0.0527	0.0943	0.0764	0.0893	0.1705	0.1171	0.0873	0.07	0.1039	0.0482	0.0247	0.0971	0.0304	0.0872						-0.0825				20.9797	-0.0953	0.0477	-0.0001	0.0397	0.0534	0.0442	0.0028	0.0395	-0.0546	-0.059	-0.1443	-0.0656	0.0741	0.0781	0.1284	0.0542	0.064
21.1797	0.0215	0.0364	0.1081	0.0424	-0.1448	0.079	0.0325	-0.0372	0.0541	0.1019	0.0765	0.0858	0.1747	0.1236	0.0963	0.0753	0.1021	0.0504	0.0225	0.0888	0.0232	0.0829						-0.071				21.0797	-0.0945	0.052	0.002	0.0393	0.0485	0.0441	0.0009	0.0395	-0.0627	-0.0575	-0.1314	-0.0621	0.053	0.0692	0.1281	0.0511	0.0749
21.2797	0.0227	0.0266	0.1139	0.0469	-0.1607	0.0836	0.0308	-0.036	0.0497	0.1098	0.0816	0.0853	0.1787	0.1342	0.0882	0.0673	0.0991	0.0483	0.0102	0.0829	0.0268	0.0796						-0.0635				21.1797	-0.0881	0.0568	0.0051	0.0375	0.0415	0.0407	-0.0033	0.0418	-0.0602	-0.0537	-0.125	-0.0663	0.0554	0.0662	0.1299	0.0515	0.0617
21.3797	0.0257	0.023	0.1005	0.05	-0.1657	0.0843	0.0281	-0.0377	0.0517	0.1055	0.0851	0.0794	0.1614	0.1175	0.0859	0.0682	0.1003	0.0468	0.0031	0.0779	0.0258	0.0781						-0.0501				21.2797	-0.0818	0.0605	0.0135	0.044	0.0425	0.0369	-0.0143	0.04	-0.057	-0.0504	-0.1206	-0.0563	0.051	0.0713	0.139	0.044	0.0579
21.4797	0.0301	0.0296	0.0962	0.0511	-0.174	0.0824	0.0252	-0.0277	0.0579	0.1023	0.0814	0.0837	0.1568	0.1136	0.0785	0.0626	0.0876	0.0388	0.0066	0.083	0.0239	0.0733						-0.0495				21.3797	-0.0814	0.0542	0.0124	0.0481	0.0261	0.032	-0.0149	0.037	-0.0412	-0.0536	-0.1233	-0.0629	0.0439	0.0679	0.1444	0.0286	0.0529
21.5797	0.0247	0.0344	0.1012	0.0538	-0.1681	0.0817	0.0241	-0.0207	0.053	0.0969	0.0865	0.0874	0.1536	0.1163	0.0771	0.067	0.0847	0.036	0.0057	0.0821	0.0193	0.0691						-0.0363				21.4797	-0.0836	0.0583	0.0156	0.0522	0.0211	0.0307	-0.0127	0.0408	-0.0556	-0.0563	-0.1056	-0.0586	0.0447	0.0605	0.1404	0.0233	0.0516
21.6797	0.0269	0.0402	0.0961	0.0399	-0.1632	0.0783	0.0302	-0.0155	0.0511	0.0839	0.0836	0.0898	0.159	0.1117	0.0732	0.0591	0.083	0.0414	0.0037	0.077	0.0149	0.0652						-0.03				21.5797	-0.0739	0.0531	0.0036	0.0401	0.0233	0.0176	-0.0112	0.0434	-0.0353	-0.0517	-0.1012	-0.0639	0.0422	0.0652	0.1275	0.0238	0.0485
21.7797	0.0222	0.0351	0.0991	0.0326	-0.1596	0.0721	0.0351	-0.0075	0.0561	0.0792	0.0749	0.0825	0.165	0.1032	0.0681	0.0412	0.0816	0.043	0.0055	0.0856	0.0111	0.0607						-0.0342				21.6797	-0.0791	0.0572	-0.0073	0.0352	0.0247	0.0204	-0.0118	0.0503	-0.0306	-0.0451	-0.0949	-0.0615	0.0567	0.0679	0.1258	0.017	0.0558
21.8797	0.028	0.0391	0.1002	0.0332	-0.1678	0.074	0.0439	-0.0023	0.0605	0.0821	0.0619	0.092	0.1607	0.0954	0.0678	0.0449	0.073	0.0326	0.0045	0.0804	0.0001	0.0558						-0.0454				21.7797	-0.0722	0.0644	-0.0057	0.0407	0.0189	0.0185	-0.013	0.0556	-0.0246	-0.0405	-0.099	-0.0583	0.062	0.069	0.1206	0.0194	0.0542
21.9797	0.0236	0.0329	0.0932	0.0185	-0.1641	0.0728	0.0496	-0.0076	0.0583	0.0784	0.0708	0.095	0.163	0.0908	0.0522	0.0404	0.0746	0.0272	0.0008	0.087	-0.0019	0.0409						-0.034				21.8797	-0.075	0.068	-0.0048	0.0302	0.0228	0.02	-0.0065	0.0636	-0.0095	-0.0336	-0.0866	-0.069	0.0589	0.0628	0.1127	0.0163	0.0553
22.0797	0.0206	0.0337	0.0883	0.012	-0.16	0.0721	0.0565	-0.0062	0.054	0.0838	0.0788	0.0838	0.1556	0.0918	0.0536	0.0355	0.0765	0.037	-0.0039	0.0818	-0.0165	0.0444						-0.0393				21.9797	-0.0723	0.0664	0.0002	0.0261	0.0285	0.026	-0.002	0.0687	-0.0133	-0.0274	-0.0908	-0.0662	0.0619	0.0689	0.0997	0.0114	0.0555
22.1797	0.0233	0.0389	0.0926	0.0174	-0.1489	0.0826	0.0619	-0.0054	0.0475	0.0821	0.0787	0.0863	0.148	0.085	0.0506	0.0351	0.0723	0.0386	0.0008	0.0749	-0.0147	0.0424						-0.0426				22.0797	-0.0692	0.0656	0.0038	0.0309	0.0382	0.0258	-0.0018	0.0752	0.001	-0.0246	-0.085	-0.0586	0.0567	0.062	0.1043	0.0193	0.0545
22.2797	0.0191	0.0415	0.0842	0.0164	-0.139	0.0732	0.0622	-0.0006	0.0432	0.0801	0.081	0.0827	0.1519	0.0872	0.055	0.0393	0.0732	0.0352	-0.0054	0.0717	-0.0146	0.0412						-0.0399				22.1797	-0.0581	0.0679	0.0053	0.0299	0.0439	0.0255	0.0048	0.0821	-0.0056	-0.018	-0.0851	-0.0651	0.0564	0.0532	0.1036	0.0151	0.0493
22.3797	0.0205	0.0417	0.0785	0.014	-0.1255	0.0684	0.0626	-0.0026	0.0409	0.0769	0.0774	0.0837	0.1643	0.0821	0.0565	0.0362	0.0681	0.0298	-0.0089	0.0673	-0.0129	0.0391						-0.0374				22.2797	-0.0517	0.0722	0.0092	0.0307	0.0504	0.0267	0.0092	0.0719	0.0028	-0.0127	-0.0775	-0.0686	0.0626	0.0479	0.0987	0.012	0.0359
22.4797	0.0313	0.037	0.082	0.0196	-0.1159	0.0648	0.0656	-0.0006	0.0387	0.0711	0.0811	0.0756	0.157	0.0789	0.0422	0.0409	0.0649	0.023	-0.0119	0.0755	-0.0265	0.0338						-0.0359				22.3797	-0.0542	0.0671	0.0131	0.0359	0.0549	0.0322	0.0254	0.0724	0.0087	-0.0059	-0.0704	-0.0676	0.0576	0.0513	0.104	0.007	0.0412
22.5797	0.0366	0.0302	0.0783	0.0149	-0.109	0.0596	0.0667	0.0005	0.0366	0.0755	0.082	0.0789	0.1598	0.0752	0.0463	0.0182	0.0539	0.02	-0.0135	0.0834	-0.0205	0.0465						-0.03				22.4797	-0.0406	0.0789	0.0194	0.0404	0.0612	0.0378	0.026	0.0759	0.0074	-0.0063	-0.0667	-0.0667	0.0386	0.0473	0.1025	0.0037	0.0373
22.6797	0.04	0.037	0.0854	0.0204	-0.1025	0.0527	0.0683	-0.001	0.0425	0.0517	0.0829	0.0744	0.1444	0.0727	0.0459	0.0225	0.0481	0.0189	-0.0091	0.0895	-0.0376	0.0336						-0.0351				22.5797	-0.0289	0.0734	0.0146	0.0295	0.0664	0.0376	0.0237	0.0821	0.0152	-0.01	-0.0814	-0.0833	0.0401	0.0549	0.0994	-0.0017	0.0322
22.7797	0.0431	0.0449	0.0819	0.0071	-0.0871	0.0497	0.0713	0.0088	0.0381	0.0634	0.081	0.0666	0.1509	0.0686	0.0475	0.0059	0.0501	0.0338	-0.0113	0.0835	-0.0419	0.0423						-0.0338				22.6797	-0.0195	0.0744	0.0232	0.0448	0.0695	0.0359	0.0251	0.0833	0.0202	-0.0077	-0.0752	-0.0796	0.0362	0.0514	0.1001	-0.0086	0.0254
22.8797	0.0464	0.0509	0.0785	0.0096	-0.0824	0.0454	0.0693	0.0087	0.0328	0.0574	0.0751	0.0673	0.1474	0.0718	0.0451	-0.0068	0.0515	0.0319	-0.0168	0.0785	-0.0506	0.0464						-0.0335				22.7797	-0.0207	0.0792	0.0279	0.0471	0.0752	0.0424	0.0254	0.0873	0.0244	-0.0112	-0.0825	-0.0777	0.0298	0.0574	0.1009	-0.0115	0.027
22.9797	0.0491	0.048	0.0731	0.0147	-0.0744	0.0442	0.0646	0.0013	0.0294	0.0539	0.0801	0.0621	0.1447	0.0699	0.031	0.0081	0.0553	0.0278	-0.0147	0.0765	-0.0543	0.0506						-0.0369				22.8797	-0.0081	0.0774	0.0339	0.0327	0.0711	0.0484	0.0289	0.0896	0.0294	-0.0015	-0.06	-0.0744	0.0261	0.0525	0.0955	-0.0257	0.0281
23.0797	0.0462	0.0529	0.0697	0.0206	-0.063	0.0422	0.0644	0.0013	0.0215	0.0569	0.0854	0.0665	0.1408	0.0573	0.0248	0.0069	0.0574	0.0252	-0.0102	0.0789	-0.0483	0.0564						-0.0384				22.9797	-0.0001	0.0834	0.0296	0.0314	0.0789	0.0579	0.0268	0.0743	0.0503	0.0221	-0.0543	-0.0794	0.0234	0.0491	0.0885	-0.027	0.0268
23.1797	0.0513	0.0579	0.0652	0.029	-0.0512	0.044	0.0694	0.0022	0.0165	0.0638	0.083	0.0616	0.1358	0.058	0.0206	-0.0048	0.0517	0.0267	-0.0075	0.0828	-0.0478	0.0525						-0.0414				23.0797	-0.0025	0.0812	0.0353	0.0311	0.0886	0.0666	0.0184	0.0743	0.0531	0.0327	-0.0702	-0.084	0.0185	0.0538	0.0856	-0.0188	0.0249
23.2797	0.0595	0.0545	0.0489	0.0359	-0.0368	0.0418	0.0732	0.0048	0.0212	0.0596	0.0923	0.0504	0.1322	0.0541	0.0189	-0.0088	0.053	0.0157	-0.0015	0.0795	-0.0504	0.0386						-0.0541				23.1797	0.0082	0.085	0.0412	0.0215	0.0954	0.0714	0.0179	0.0645	0.0678	0.0407	-0.064	-0.089	0.0166	0.0476	0.0869	-0.0115	0.0249
23.3797	0.0644	0.0574	0.0543	0.0341	-0.029	0.037	0.0759	0.0108	0.0246	0.0668	0.1049	0.0548	0.1278	0.0424	0.0169	-0.0148	0.0443	0.015	0.0024	0.0725	-0.0473	0.0255						-0.0599				23.2797	0.0084	0.0728	0.045	0.0245	0.0993	0.0657	0.0181	0.0653	0.0731	0.0501	-0.0582	-0.0902	0.0014	0.0435	0.0895	-0.0272	0.0242
23.4797	0.0689	0.0519	0.06	0.0283	-0.0193	0.0421	0.071	0.0147	0.0209	0.0567	0.1213	0.0409	0.1219	0.0381	0.0209	-0.0197	0.0388	0.0194	0.0075	0.0703	-0.0515	0.0235						-0.054				23.3797	0.0235	0.0779	0.0515	0.023	0.1039	0.0612	0.0315	0.068	0.067	0.048	-0.0612	-0.0949	-0.002	0.0394	0.0876	-0.0322	0.0242
23.5797	0.0662	0.0494	0.058	0.023	-0.0102	0.0483	0.0764	0.0197	0.0369	0.0589	0.1239	0.0367	0.1263	0.0362	0.0077	-0.0212	0.0367	0.0352	0.0083	0.0753	-0.0487	0.0242						-0.0526				23.4797	0.0321	0.0762	0.0575	0.0255	0.1109	0.0658	0.0185	0.0739	0.065	0.0334	-0.0712	-0.089	0.0019	0.0468	0.0837	-0.0335	0.0287
23.6797	0.0703	0.0456	0.056	0.0287	-0.0051	0.0528	0.08	0.0171	0.0435	0.068	0.1275	0.0443	0.1312	0.0341	0.0026	-0.0089	0.0371	0.0316	0.0104	0.0733	-0.0575	0.0252						-0.0537				23.5797	0.0453	0.0693	0.0601	0.0273	0.113	0.0734	0.0158	0.0681	0.0602	0.0314	-0.0598	-0.0933	-0.0031	0.0452	0.0835	-0.031	0.0314
23.7797	0.0668	0.045	0.063	0.0403	-0.0054	0.0587	0.0932	0.0226	0.0427	0.0487	0.1301	0.0513	0.1212	0.0284	0.0002	0.0051	0.0213	0.0362	0.0036	0.0731	-0.0569	0.0157						-0.0437				23.6797	0.0507	0.0758	0.064	0.0157	0.1167	0.0736	0.0221	0.0731	0.0688	0.0211	-0.06	-0.1063	-0.0077	0.0423	0.0727	-0.0365	0.0218
23.8797	0.0717	0.0525	0.0767	0.0446	0.0071	0.0558	0.0926	0.022	0.0527	0.0489	0.1301	0.0417	0.1268	0.023	0.0097	-0.008	0.0169	0.0312	0.0109	0.0734	-0.0497	0.0092						-0.0359				23.7797	0.0597	0.0783	0.063	0.0175	0.1326	0.0836	0.0207	0.0803	0.0672	0.0234	-0.069	-0.1027	-0.0034	0.0364	0.0711	-0.0302	0.0221
23.9797	0.0769	0.0554	0.0617	0.0614	0.0278	0.0441	0.0959	0.0327	0.0623	0.0515	0.1308	0.0396	0.117	0.0272	0.0159	-0.0053	0.014	0.033	0.0149	0.0609	-0.0526	0.0077						-0.0431				23.8797	0.0716	0.0796	0.0633	0.0218	0.126	0.0923	0.0266	0.0858	0.0689	0.0308	-0.068	-0.0991	0.0058	0.0405	0.0794	-0.019	0.021
24.0797	0.0723	0.0512	0.0683	0.0559	0.0534	0.0452	0.1016	0.0432	0.0726	0.0567	0.1306	0.044	0.1188	0.0383	0.0051	-0.0071	0.0101	0.0296	0.0157	0.0608	-0.0616	0.0114						-0.0341				23.9797	0.0696	0.0777	0.0625	0.0343	0.1209	0.1	0.0376	0.0895	0.0883	0.0239	-0.066	-0.1117	0.0037	0.0382	0.0816	-0.0279	0.019
24.1797	0.0636	0.0574	0.08	0.062	0.0622	0.0536	0.1131	0.0384	0.0653	0.0582	0.1288	0.0427	0.1146	0.0333	0.0056	-0.0025	-0.0002	0.045	0.0318	0.0503	-0.0646	0.013						-0.0429				24.0797	0.0798	0.081	0.0583	0.0463	0.1267	0.1049	0.0447	0.0861	0.0853	0.0314	-0.0812	-0.1066	0.0093	0.0402	0.0744	-0.0148	0.0188
24.2797	0.0713	0.0677	0.0933	0.0575	0.0698	0.0634	0.1227	0.038	0.0577	0.0668	0.1321	0.0409	0.1022	0.0393	0.0054	0.0057	0.0011	0.0474	0.0458	0.0533	-0.047	0.0235						-0.0507				24.1797	0.0867	0.0848	0.0649	0.0406	0.1241	0.107	0.0497	0.091	0.0945	0.0328	-0.0803	-0.1087	0.005	0.0345	0.077	-0.0066	0.0228
24.3797	0.0746	0.0507	0.0994	0.0739	0.0797	0.0691	0.1241	0.0441	0.0608	0.0609	0.1472	0.0369	0.1112	0.0268	-0.0014	0.0153	0.0003	0.0646	0.0495	0.0496	-0.0619	0.0157						-0.069				24.2797	0.0947	0.0826	0.0699	0.0418	0.1334	0.117	0.0563	0.082	0.0785	0.0307	-0.0715	-0.1097	-0.0002	0.0305	0.0791	0.0031	0.0278
24.4797	0.0703	0.0567	0.0928	0.0734	0.0885	0.0747	0.1138	0.052	0.0732	0.0705	0.1424	0.0309	0.1166	0.0289	0.007	0.0178	0.0155	0.0637	0.0541	0.0534	-0.0553	0.0233						-0.0708				24.3797	0.0999	0.0876	0.0751	0.0429	0.1355	0.1234	0.0611	0.0872	0.0773	0.0428	-0.0881	-0.1047	0.0048	0.0336	0.0701	0.0051	0.0247
24.5797	0.0756	0.0603	0.0893	0.0751	0.1084	0.0767	0.1129	0.0669	0.0645	0.0583	0.1401	0.0259	0.1204	0.0357	0.0037	0.0266	0.0073	0.0636	0.0492	0.0518	-0.0493	0.0225						-0.0576				24.4797	0.0913	0.0997	0.0789	0.0446	0.1351	0.1284	0.0657	0.092	0.0803	0.0397	-0.0979	-0.101	0.0164	0.0403	0.0723	-0.0044	0.0246
24.6797	0.0845	0.0561	0.0759	0.0937	0.1197	0.0746	0.1269	0.0533	0.067	0.0546	0.1393	0.0236	0.1165	0.0434	0.0157	0.026	-0.0055	0.0603	0.0459	0.0566	-0.0498	0.0111						-0.0625				24.5797	0.0984	0.0967	0.0768	0.0477	0.145	0.1151	0.066	0.0901	0.0692	0.0332	-0.1028	-0.1051	0.0132	0.027	0.0721	-0.0164	0.0265
24.7797	0.0872	0.0628	0.0729	0.0852	0.1344	0.0809	0.1385	0.0543	0.0683	0.0443	0.126	0.0074	0.1124	0.0412	0.0175	0.0151	-0.0059	0.0627	0.054	0.0663	-0.0417	-0.0108						-0.0781				24.6797	0.1095	0.1031	0.0818	0.0547	0.1357	0.1148	0.0685	0.0812	0.065	0.0246	-0.1142	-0.1076	0.008	0.0242	0.0648	-0.0272	0.0212
24.8797	0.0928	0.0677	0.0725	0.0863	0.1309	0.0855	0.1372	0.0558	0.0824	0.0352	0.1149	0.0107	0.1092	0.0443	0.0201	0.0183	-0.0057	0.0577	0.0541	0.0524	-0.0504	-0.0213						-0.0876				24.7797	0.115	0.1059	0.0847	0.0547	0.1382	0.1281	0.0648	0.0828	0.054	0.0095	-0.1339	-0.0953	0.003	0.0331	0.0639	-0.0253	0.0196
24.9797	0.0973	0.0586	0.0841	0.0967	0.1159	0.0785	0.1446	0.0536	0.0736	0.0189	0.1181	-0.0016	0.1056	0.0445	0.015	0.0251	-0.0089	0.067	0.0532	0.0502	-0.0554	-0.0323						-0.0977				24.8797	0.114	0.1135	0.091	0.0542	0.1529	0.1222	0.0672	0.076	0.0426	-0.004	-0.1239	-0.0993	-0.0005	0.045	0.0624	-0.0183	0.0378
25.0797	0.1006	0.0687	0.0741	0.1019	0.1194	0.0769	0.1531	0.0514	0.0709	0.0115	0.1169	0.0011	0.1138	0.0533	0.0178	0.0193	-0.0026	0.073	0.0468	0.0308	-0.0782	-0.0463						-0.1131				24.9797	0.1234	0.1115	0.1022	0.0583	0.1561	0.1251	0.0672	0.0802	0.0286	-0.0206	-0.1512	-0.1034	0.0041	0.045	0.0508	-0.0132	0.0352
25.1797	0.0995	0.07	0.0745	0.0964	0.1332	0.0834	0.1558	0.0394	0.0634	0.0398	0.1519	0.009	0.1164	0.0574	0.0233	0.0058	0.0054	0.0672	0.0406	0.0196	-0.1079	-0.0513						-0.1139				25.0797	0.1196	0.1095	0.1062	0.0526	0.1554	0.1237	0.0655	0.0666	-0.0096	-0.0248	-0.1488	-0.1008	0.0025	0.0355	0.0499	-0.0149	0.0281
25.2797	0.1045	0.0805	0.0637	0.0953	0.135	0.0863	0.1469	0.0201	0.0583	0.0507	0.1605	0.0137	0.1062	0.0571	0.0219	0.0211	-0.0081	0.0537	0.0322	-0.0248	-0.1151	-0.0338						-0.0963				25.1797	0.1235	0.1093	0.1028	0.0526	0.1472	0.1162	0.0743	0.0614	-0.0315	-0.0501	-0.1727	-0.1115	0.0021	0.0262	0.0466	-0.0124	0.0305
25.3797	0.1008	0.084	0.066	0.0889	0.1279	0.0784	0.1426	-0.0021	0.0484	0.0951	0.1645	0.0218	0.1054	0.0611	0.0256	0.0307	-0.0155	0.0406	0.0195	-0.0212	-0.1201	-0.0096						-0.0859				25.2797	0.1157	0.1116	0.118	0.057	0.1568	0.1184	0.0761	0.0525	-0.0559	-0.069	-0.1424	-0.1077	0.004	0.0282	0.0547	0.0101	0.039
25.4797	0.1015	0.0941	0.0607	0.1068	0.1407	0.0773	0.1269	0.0012	0.0467	0.1002	0.1542	0.0305	0.1065	0.0727	0.0321	0.019	-0.0273	0.0134	-0.0004	-0.0331	-0.0888	0.0023						-0.0841				25.3797	0.1101	0.1011	0.1176	0.0551	0.1544	0.1266	0.0601	0.026	-0.0309	-0.0826	-0.1213	-0.1086	0.012	0.0332	0.0528	-0.0006	0.0471
25.5797	0.1036	0.0852	0.0539	0.1146	0.1441	0.0784	0.1112	0.0169	0.0726	0.1081	0.1402	0.0222	0.1081	0.075	0.0516	0.0166	-0.0425	0.0015	-0.0036	-0.0324	-0.0791	0.0078						-0.0341				25.4797	0.1021	0.1093	0.1245	0.0547	0.143	0.1194	0.0498	0.0102	-0.0224	-0.0609	-0.1341	-0.1088	0.0124	0.0363	0.0483	-0.0046	0.0539
25.6797	0.1031	0.0871	0.0534	0.1033	0.1377	0.0649	0.1116	0.0167	0.1008	0.0757	0.1314	0.0303	0.1121	0.0681	0.0477	0.0269	-0.0653	0.0193	0.011	-0.0109	-0.0758	0.0258						0.0446				25.5797	0.0986	0.115	0.1214	0.0604	0.1307	0.1046	0.0399	-0.0028	-0.0039	-0.0478	-0.099	-0.116	0.0115	0.0361	0.0522	-0.0209	0.0439
25.7797	0.1091	0.0876	0.0464	0.0833	0.1295	0.0425	0.1275	0.0298	0.1237	0.0522	0.1198	0.0305	0.1251	0.0759	0.0478	-0.0137	-0.0881	0.0319	0.0223	0.0033	-0.0633	-0.0021						0.0913				25.6797	0.0995	0.1179	0.1163	0.0572	0.1315	0.0787	0.0245	0.0132	0.01	-0.0434	-0.1304	-0.117	0.004	0.0394	0.0404	-0.0335	0.0385
25.8797	0.1219	0.0889	0.0444	0.0718	0.1294	0.0395	0.1406	0.0222	0.1334	0.0281	0.1397	0.0391	0.1169	0.0632	0.0573	-0.0389	-0.0801	0.0447	0.0414	-0.0073	-0.0668	-0.017						0.0726				25.7797	0.1001	0.1171	0.123	0.0549	0.0959	0.0584	0.0113	0.0447	0.0051	-0.0375	-0.1578	-0.1173	-0.008	0.038	0.031	-0.0776	0.0191
25.9797	0.1214	0.0973	0.0417	0.0401	0.1191	0.0498	0.1247	0.0182	0.1429	0.0319	0.1061	0.0416	0.1086	0.0819	0.0506	-0.0558	-0.0583	0.0605	0.0506	-0.0308	-0.1028	-0.0388						-0.003				25.8797	0.0942	0.1209	0.1089	0.0587	0.0683	0.0536	0.0085	0.0649	0.0262	-0.0629	-0.1634	-0.1193	-0.015	0.0446	0.017	-0.067	0.0092
26.0797	0.1213	0.0944	0.0306	-0.0093	0.0939	0.0483	0.1197	0.008	0.1208	0.0065	0.0642	0.0385	0.117	0.0721	0.0101	-0.0361	-0.0137	0.0551	0.0509	-0.0737	-0.0843	-0.0298						-0.0971				25.9797	0.0948	0.1124	0.1034	0.0539	0.0866	0.0691	0.0323	0.0608	0.0041	-0.0878	-0.1592	-0.1251	-0.0251	0.0528	-0.0001	-0.0656	0.0038
26.1797	0.1218	0.0915	0.0296	-0.0043	0.0938	0.0631	0.1097	-0.0091	0.0942	-0.0577	-0.0049	0.0432	0.1137	0.0713	-0.0098	-0.0375	0.0039	0.0645	0.044	-0.0992	-0.0601	-0.0384						-0.1376				26.0797	0.0888	0.1046	0.0882	0.0443	0.0971	0.097	0.0677	0.0521	0.003	-0.1112	-0.1914	-0.1194	-0.0142	0.0433	-0.0167	-0.0685	0.0067
26.2797	0.1314	0.091	0.0285	-0.0047	0.1093	0.0517	0.1069	-0.028	0.0986	-0.0372	-0.0263	0.0504	0.1135	0.0568	0.0003	-0.0074	0.0087	0.0533	0.0389	-0.112	-0.0677	-0.0628						-0.1296				26.1797	0.0924	0.1074	0.0903	0.0199	0.123	0.0954	0.0846	0.0572	-0.0291	-0.1127	-0.2011	-0.1261	-0.0045	0.0324	-0.0377	-0.0712	-0.0194
26.3797	0.1202	0.1019	0.0049	0.0131	0.1372	0.0513	0.0956	-0.0704	0.1295	-0.0476	-0.0678	0.0551	0.1107	0.0572	0.0127	0.0066	0.0298	0.0419	0.0476	-0.139	-0.1146	-0.0696						-0.1282				26.2797	0.0898	0.1038	0.0839	0.02	0.1284	0.0954	0.0829	0.0454	-0.0054	-0.127	-0.2217	-0.1281	-0.0088	0.0274	-0.0268	-0.0696	-0.0187
26.4797	0.1265	0.1076	-0.004	0.0086	0.1649	0.0478	0.0841	-0.0888	0.11	-0.0741	-0.123	0.0451	0.1119	0.0386	0.0367	0.0257	0.0231	0.0424	0.0458	-0.1626	-0.1058	-0.1079						-0.1254				26.3797	0.09	0.1079	0.0682	0.0197	0.1673	0.105	0.071	0.0274	-0.0042	-0.1269	-0.2799	-0.113	0.0173	0.0197	-0.0106	-0.0784	0.0016
26.5797	0.1369	0.1036	0.0025	0.0354	0.1746	0.0674	0.0841	-0.0951	0.0657	-0.0429	-0.187	0.042	0.1071	0.0425	0.0553	0.0313	0.0255	0.048	0.0233	-0.1694	-0.1024	-0.0536						-0.1185				26.4797	0.0869	0.104	0.0752	0.0237	0.1725	0.1025	0.0659	0.0157	-0.0116	-0.1241	-0.27	-0.113	0.011	0.0261	-0.0086	-0.0825	-0.0034
26.6797	0.1357	0.0815	0.0032	0.0439	0.1998	0.0566	0.0962	-0.1057	0.0737	-0.0499	0.2072	0.0486	0.0874	0.0535	0.0642	0.0211	0.0327	0.0056	0.0117	-0.1995	-0.0623	-0.0513						-0.0951				26.5797	0.0895	0.1046	0.1053	0.0109	0.1582	0.0938	0.0674	-0.0006	-0.0167	-0.1167	-0.1342	-0.1232	0.0186	0.008	-0.0162	-0.0829	-0.0019
26.7797	0.1424	0.0858	0.0121	0.0464	0.2082	0.0525	0.0766	-0.1129	0.0377	-0.0192	-2.9648	0.0499	0.0941	0.0592	0.0536	0.018	0.0265	-0.0344	0.005	-0.195	-0.3256	0.3406						-0.0969				26.6797	0.0936	0.1101	0.1118	0.0092	0.1632	0.0729	0.0603	0.0137	-0.0318	-0.1527	0.1485	-0.1292	0.0162	0.0323	-0.0282	-0.093	-0.0284
26.8797	0.1351	0.1071	-0.0016	0.0613	0.1888	0.0501	0.0794	-0.1509	0.0452	-0.0938	-19.2224	0.0592	0.1132	0.064	0.0502	0.0035	0.008	-0.0145	-0.0059	-0.2036	0.2439	-0.1692						-0.0958				26.7797	0.0829	0.1112	0.1036	0.01	0.1588	0.0611	0.065	0.0386	0.0101	-0.0406	-0.0087	-0.1297	-0.0276	0.0377	-0.0405	-0.0964	-0.0203
26.9797	0.1493	0.0984	0.0058	0.0567	0.1777	0.0311	0.1025	-0.1984	0.0992	-0.0575	100.237	0.0534	0.1248	0.0822	0.0492	0.0259	0.01	0.0342	0.034	-0.3055	-0.201	-0.757						-0.0785				26.8797	0.0898	0.1104	0.1045	0.0177	0.1444	0.0356	0.0552	-0.0055	-0.0078	-0.224	-1.0833	-0.1392	-0.0438	0.0455	-0.0472	-0.1346	-0.0531
27.0797	0.1618	0.1025	0.0131	0.053	0.1764	0.0283	0.1021	-0.1013	0.1101	32.957	237.094	0.0546	0.1386	0.0888	0.0663	0.0135	0.0225	0.0385	0.0499	0.0488	-0.6202	1.9854						-0.0506				26.9797	0.0801	0.1096	0.118	0.0067	0.1881	0.0183	0.0624	-0.0532	0.2892	0.1192	-1.7623	-0.145	-0.0713	0.0222	-0.0527	-0.1647	-0.0607
27.1797	0.1514	0.1024	-0.0027	0.0464	0.1611	0.0249	0.0584	0.268	-0.0209	145.684	327.73	0.036	0.1282	0.0745	0.0712	-0.0325	0.0442	0.0449	0.2746	-0.0267	9.0998	94.8166						-0.034				27.0797	0.0842	0.1221	0.1215	0.0079	0.209	0.0241	-0.0342	-0.0372	-0.2363	-0.9295	16.4701	-0.1602	-0.0747	0.0263	-0.065	-0.1728	-0.0516
27.2797	0.1311	0.1003	-0.0508	0.0092	0.1602	0.0087	0.0161	0.1316	-0.0505	255.738	414.79	0.0396	0.1527	0.0839	0.0285	-0.0408	0.1051	0.1333	-0.3738	1.5542	103.6	226.806						-0.023				27.1797	0.0914	0.132	0.1243	-0.0032	0.17	0.0299	-0.1348	0.1436	-1.3362	-6.5679	13.9324	-0.1611	-0.0831	0.0037	-0.0677	-0.1585	-0.0165
27.3797	0.1359	0.0829	-0.0754	0.018	0.1602	-0.0085	0.4947	-0.3423	16.4331	339.004	484.856	0.0594	0.148	0.0845	0.0266	-0.1255	0.2123	0.2574	7.9501	32.956	217.425	299.355						-0.0188				27.2797	0.0882	0.1306	0.1071	-0.0299	0.1715	0.0251	-0.0271	0.1346	4.9258	36.2329	38.6479	-0.1791	-0.0774	-0.0017	-0.0708	-0.1385	-0.0561
27.4797	0.1376	0.0663	-0.1179	0.0395	0.0892	-0.0669	0.105	6.3147	88.7487	401.137	532.504	0.0733	0.1247	0.077	0.0377	-0.1475	0.3558	-0.2175	47.2873	113.229	287.512	364.011						-0.0284				27.3797	0.0908	0.1376	0.1041	-0.0251	0.0524	0.0117	0.366	-0.6332	45.3675	131.591	104.578	-0.1835	-0.0584	-0.0151	-0.0642	-0.1845	-0.0782
27.5797	0.1191	0.0467	-0.1456	0.0314	0.0911	0.0464	2.7766	44.6448	178.249	443.589	562.774	0.1014	0.0867	0.0829	0.021	-0.1794	0.0179	0.9257	102.924	203.213	341.683	423.848						-0.0292				27.4797	0.093	0.1442	0.0819	0.0189	0.0113	-0.0402	0.4016	-0.6956	112.545	226.294	190.273	-0.1891	-0.0548	-0.0517	-0.0403	-0.2526	-0.057
27.6797	0.109	0.0338	-0.1649	-0.0158	0.1712	0.1293	20.9039	97.7619	249.745	470.979	581.64	0.1054	0.0827	0.1143	0.0343	-0.1761	-0.1982	13.7831	153.138	273.947	385.896	473.53						-0.035				27.5797	0.1046	0.1347	0.0778	0.0668	0.5197	0.5661	-0.4837	5.9118	180.175	307.951	275.054	-0.1992	-0.0587	-0.0905	-0.0318	-0.3968	0.4469
27.7797	0.1192	0.0132	-0.1968	-0.1971	0.2895	0.773	52.0551	145.324	302.104	487.733	593.494	0.0935	0.0657	0.1284	0.0602	0.4555	0.9819	36.1299	194.108	322.164	420.122	511.525						-0.0376				27.6797	0.1007	0.138	0.0662	0.1084	0.5787	0.0745	0.3017	37.65	235.506	371.775	348.764	-0.1858	-0.0462	-0.0607	-0.0772	0.309	0.0965
27.8797	0.1283	0.0456	-0.2065	0.2204	0.3954	7.12	84.0694	184.953	337.004	497.944	600.623	0.0795	0.0455	0.1644	0.4864	0.0617	8.5694	61.1353	223.682	352.269	445.423	539.722						-0.0287				27.7797	0.1019	0.1444	0.0816	0.1331	0.5046	1.86	8.8591	78.7181	277.813	417.04	407.787	-0.1937	-0.0937	-0.0776	-0.0992	-0.0913	1.3293
27.9797	0.1273	0.0032	-0.2035	0.7908	-0.1974	21.179	113.69	215.267	359.072	503.929	605.341	0.066	0.0004	0.1357	-0.3375	1.7235	21.0775	86.3068	243.657	369.776	463.588	560.151						-0.0223				27.8797	0.1125	0.163	0.0777	0.1405	4.5536	11.0288	31.0262	115.982	308.229	447.585	453.726	-0.1973	-0.113	-0.113	0.4422	2.1195	8.8327
28.0797	0.1165	0.0042	-0.2977	0.9819	0.6671	37.8718	136.747	237.251	372.864	507.621	608.365	0.0596	-0.0394	0.1333	-0.0939	2.9677	37.1899	108.809	257.098	380.092	476.404	574.773						-0.0242				27.9797	0.1041	0.1721	0.1055	0.4525	10.4613	26.5014	55.2828	149.136	329.649	467.141	487.979	-0.2303	-0.0802	-0.1367	-0.2732	5.9359	20.618
28.1797	0.0919	0.1384	-0.5596	3.0889	3.8051	55.6819	152.828	252.513	381.713	510.149	610.394	0.0735	-0.141	0.2112	-1.2917	12.395	52.8093	126.859	265.814	386.275	485.508	584.998						-0.0176				28.0797	0.0967	0.1905	0.0354	0.278	16.4524	41.6376	78.3859	177.342	344.385	480.216	513.243	-0.222	-0.089	-0.456	0.0774	12.6663	33.3839
28.2797	0.0991	-0.2356	0.3046	5.3207	9.1551	70.8676	163.687	262.724	387.174	511.729	611.856	0.0377	-0.3183	-0.1952	-0.5499	23.2353	65.9972	140.89	271.589	389.959	491.949	592.704						-0.0168				28.1797	0.1129	0.2035	0.0101	0.513	22.47	56.3306	99.4467	199.503	354.926	488.706	531.331	-0.2035	-0.0794	0.5755	0.2032	21.3135	46.9624
28.3797	0.1154	0.0113	0.3263	10.1797	16.0653	82.361	170.631	269.566	390.818	512.913	612.777	0.0464	-0.3044	0.2335	2.3236	33.1076	76.6593	151.476	275.146	392.187	496.904	598.163						-0.0063				28.2797	0.1213	0.1901	0.3554	3.3302	28.6605	69.0015	116.75	216.686	362.009	494.525	544.426	-0.1774	-0.0493	0.078	2.469	29.3295	59.3337
28.4797	0.1619	0.7801	1.3494	15.4931	24.3558	90.7559	175.162	274.011	393.18	513.686	613.418	0.0611	0.272	-3.123	6.8421	41.09	85.0682	159.212	277.527	393.8	500.541	601.841						-0.0109				28.3797	0.1347	0.1897	0.3023	6.0666	34.4931	78.6705	130.467	229.556	367.307	498.457	554.086	-0.2129	0.0548	0.7139	4.2453	36.4044	69.5421
28.5797	0.1763	-0.6545	0.1433	19.6913	32.1791	96.6325	178.272	277.166	394.822	514.386	614.045	0.0267	0.3614	-1.9538	11.0721	47.1032	91.5625	165.085	279.178	394.807	503.28	604.586						-0.0155				28.4797	0.1303	0.1032	1.5299	9.0907	39.2289	85.3474	140.644	238.821	371.117	500.918	561.074	-0.2984	0.1163	-0.1989	7.2943	41.4743	77.4573
28.6797	0.0917	0.6793	0.2716	22.9932	38.9653	100.628	180.325	279.247	396.025	514.845	614.147	0.0238	0.636	0.6913	15.0192	51.1449	96.2441	169.466	280.337	395.36	505.514	606.415						-0.0125				28.5797	0.1339	0.2301	3.5523	12.4438	42.984	90.17	148.431	245.707	373.992	502.773	566.324	-0.2432	0.0745	1.8611	10.9525	45.2201	83.0191
28.7797	0.0284	0.2741	2.9612	25.7205	44.65	103.363	181.541	280.6	396.709	515.231	614.393	-0.0341	0.8399	4.1022	18.6282	53.9842	99.8671	172.527	280.95	395.773	506.724	607.68						-0.0047				28.6797	0.1295	0.3768	3.9864	15.7331	45.9784	93.1156	154.032	250.794	376.115	504.236	570.166	-0.1926	-0.0784	3.6375	13.9626	47.6919	87.2129
28.8797	0.4479	1.311	5.5165	27.7096	48.9055	105.251	182.581	281.694	397.538	515.596	614.546	0.2377	-0.4355	6.894	21.1496	55.9245	102.496	175.053	281.696	396.15	507.74	608.669						-0.0046				28.7797	0.1206	0.1987	5.4815	18.6529	48.2584	95.0797	158.158	254.434	377.571	505.196	573.193	-0.2154	0.1672	5.5849	16.6754	49.7048	89.9589
28.9797	-0.2883	2.7051	7.7726	29.0778	52.176	106.612	183.298	282.299	397.912	515.836	614.575	-0.4905	-0.3466	9.0358	23.5576	57.5164	104.136	176.833	282.211	396.515	508.533	609.462						0.0089				28.8797	0.154	1.379	6.9515	21.0206	49.9447	96.5247	161.107	257.421	378.715	506.048	575.864	-0.1809	-0.2207	7.2085	19.1006	50.7834	91.9629
29.0797	0.3098	3.7833	9.6132	29.8348	54.38	107.56	183.567	282.967	398.176	516.071	614.594	-0.2182	0.8789	10.7132	25.35	58.3594	105.433	178.189	282.452	396.61	508.985	610.3						0.0067				28.9797	0.2631	1.7743	8.2395	23.0243	51.4029	97.5528	163.354	259.65	379.566	506.8	578.037	-0.241	0.049	8.6851	21.1225	51.5506	93.4336
29.1797	-0.2234	4.8521	11.2072	30.4617	56.2849	108.169	184.021	283.346	398.46	516.249	614.498	-2.2983	2.2619	12.2956	26.7403	58.9686	106.571	179.266	282.708	396.808	509.335	610.803						0.0024				29.0797	0.1827	2.6364	9.5607	24.444	52.4638	98.3724	165.115	261.185	380.435	507.24	579.948	0.2279	1.2981	9.8958	22.7778	52.191	94.4573
29.2797	-0.2528	5.6726	12.6226	30.8681	57.5406	108.695	184.377	283.626	398.739	516.357	614.409	-1.401	4.047	13.3322	27.7657	59.4369	107.443	180.014	282.952	396.957	509.699	611.221						-0.0058				29.1797	0.2166	3.1677	10.7438	25.5813	52.9865	98.7523	166.122	262.419	381.034	507.759	581.359	-0.1549	2.1741	10.8569	23.8418	52.6994	95.2521
29.3797	-0.6647	6.2374	13.5532	31.2885	58.3465	109.042	184.64	283.88	398.981	516.475	614.279	-0.4727	5.0451	14.0193	28.4819	59.7807	107.877	180.836	283.16	396.994	510.078	611.678						-0.0144				29.2797	1.2791	3.3442	11.6559	26.4146	53.8573	99.2767	167.101	263.495	381.73	508.266	582.719	0.4737	2.493	11.6369	24.8974	53.1129	95.8898
29.4797	-0.9612	6.503	14.2339	31.5684	58.8474	109.336	184.823	283.998	399.059	516.586	614.118	0.1935	6.0986	14.6077	29.0487	60.0412	108.236	181.155	283.117	397.01	510.314	612.032						-0.0219				29.3797	1.3283	3.8402	12.303	26.9117	54.1864	99.7124	167.994	264.181	382.258	508.763	583.816	0.815	3.2438	12.1869	25.6591	53.2941	96.23
29.5797	-1.3362	6.8564	14.8111	31.7677	59.2711	109.453	185.028	284.051	399.108	516.668	613.981	1.4115	6.6646	14.8979	29.4395	60.2326	108.542	181.653	283.168	397.041	510.518	612.182						-0.0271				29.4797	0.4355	4.3697	12.7642	27.4941	54.5635	100.05	168.43	264.731	382.813	509.211	584.88	1.1245	3.8042	12.6449	26.2109	53.4845	96.5774
29.6797	-1.4657	7.1165	15.1318	31.9331	59.6765	109.553	185.165	284.143	399.182	516.769	613.88	2.1313	7.0631	15.101	30.0185	60.3487	108.815	181.867	283.224	397.021	510.729	612.29						-0.0253				29.5797	-0.162	4.7865	13.0658	27.7338	54.9077	100.244	168.83	265.284	383.286	509.567	585.964	1.484	4.0235	13.0435	26.7809	53.6527	96.9052
29.7797	-1.5611	7.257	15.2716	32.0424	59.9458	109.645	185.173	284.18	399.122	516.833	613.744	2.778	7.43	15.2933	30.1746	60.4465	109.056	182.012	283.204	397.021	510.881	612.411						-0.0311				29.6797	-0.3382	5.0501	13.3501	28.0483	55.2349	100.492	169.184	265.746	383.68	509.889	586.879	1.7598	4.338	13.3464	27.0566	53.8069	97.194
29.8797	-1.6119	7.3605	15.2822	32.1259	60.1547	109.697	185.226	284.192	399.124	516.935	613.625	3.2266	7.7171	15.4428	30.3119	60.4695	109.141	182.153	283.174	397.001	510.927	612.53						-0.0403				29.7797	-0.8902	5.3027	13.5744	28.3514	55.395	100.664	169.563	266.095	383.986	510.253	587.891	2.0006	4.7066	13.608	27.3785	53.9496	97.394
29.9797	-1.662	7.3962	15.3491	32.1956	60.2775	109.752	185.25	284.16	399.106	516.986	613.51	3.5549	7.882	15.5041	30.3837	60.4979	109.226	182.207	283.157	396.991	510.988	612.66						-0.041				29.8797	-1.2945	5.5414	13.8351	28.7118	55.5781	100.871	169.904	266.383	384.327	510.592	588.952	1.9927	4.8805	13.8072	27.7246	54.0545	97.6009
30.0797	-1.6466	7.4639	15.3943	32.2996	60.3833	109.775	185.231	284.137	399.074	517.058	613.461	3.7574	8.0333	15.5733	30.4947	60.5034	109.307	182.249	283.178	396.999	511.044	612.777						-0.0362				29.9797	-1.5269	5.7693	13.9736	28.7196	55.7157	101.018	170.171	266.625	384.594	510.908	590.049	2.0434	5.0193	13.9647	28.0977	54.1695	97.7591
30.1797	-1.5876	7.4748	15.4202	32.3265	60.4461	109.779	185.236	284.144	399.059	517.133	613.436	3.7815	8.1673	15.6358	30.5744	60.5163	109.353	182.225	283.156	396.97	511.07	612.884						-0.0346				30.0797	-1.6987	5.9514	14.1177	28.8214	55.8156	101.173	170.317	266.884	384.837	511.281	591.151	2.0524	5.1242	13.999	28.1064	54.2631	97.9378
30.2797	-1.5638	7.5227	15.4338	32.3758	60.5173	109.821	185.242	284.139	399.038	517.161	613.463	3.8499	8.2997	15.6616	30.6129	60.5421	109.374	182.193	283.15	396.93	511.107	613.001						-0.0354				30.1797	-1.8034	6.1612	14.232	28.9016	55.9121	101.285	170.413	267.144	385.024	511.64	592.186	2.0965	5.286	14.0759	28.2576	54.3265	98.0607
30.3797	-1.5314	7.5204	15.4547	32.4019	60.6368	109.833	185.229	284.087	398.983	517.197	613.444	3.8976	8.399	15.6833	30.618	60.5349	109.392	182.155	283.082	396.915	511.155	613.111						-0.034				30.2797	-1.8805	6.2413	14.304	28.9438	55.9843	101.392	170.588	267.37	385.218	512.015	593.227	2.1168	5.4102	14.1456	28.3939	54.4305	98.1966
30.4797	-1.4775	7.5296	15.4668	32.4337	60.6958	109.837	185.203	284.032	398.965	517.231	613.444	3.9399	8.5308	15.6987	30.635	60.5062	109.422	182.117	283.05	396.884	511.224	613.228						-0.037				30.3797	-1.9396	6.3555	14.3411	28.9948	56.0562	101.484	170.713	267.502	385.426	512.386	594.229	2.0947	5.529	14.248	28.5199	54.5072	98.2985
30.5797	-1.4419	7.5332	15.4935	32.4741	60.7368	109.848	185.186	283.97	398.939	517.264	613.405	4.0308	8.6023	15.7345	30.6411	60.489	109.484	182.078	283.002	396.854	511.293	613.359						-0.0328				30.4797	-1.9712	6.4121	14.3825	29.0598	56.1862	101.588	170.834	267.626	385.56	512.757	595.272	2.0698	5.4742	14.3157	28.6202	54.5722	98.3876
30.6797	-1.4003	7.5689	15.495	32.4855	60.8023	109.849	185.131	283.905	398.916	517.332	613.416	4.0418	8.6827	15.7541	30.6753	60.4935	109.541	182.033	282.95	396.807	511.35	613.463						-0.0313				30.5797	-1.997	6.4331	14.437	29.1319	56.278	101.679	170.962	267.789	385.692	513.144	596.292	2.0176	5.4863	14.3556	28.7705	54.625	98.5105
30.7797	-1.3801	7.5976	15.5096	32.5362	60.8542	109.841	185.09	283.869	398.935	517.378	613.392	4.0279	8.711	15.764	30.7227	60.4727	109.569	182.002	282.914	396.776	511.416	613.571						-0.0389				30.6797	-2.0365	6.4914	14.503	29.2125	56.3617	101.77	171.1	267.941	385.836	513.55	597.236	1.9801	5.6364	14.4126	28.9031	54.6748	98.5552
30.8797	-1.344	7.6049	15.5111	32.5446	60.916	109.817	185.021	283.798	398.948	517.413	613.281	4.0172	8.77	15.7742	30.7495	60.4448	109.612	181.921	282.883	396.74	511.495	613.676						-0.0429				30.7797	-2.0679	6.5132	14.5679	29.2689	56.4141	101.812	171.23	268.075	385.953	513.919	598.134	1.9954	5.7001	14.4459	28.9802	54.7169	98.5821
30.9797	-1.3177	7.6177	15.5144	32.5506	60.9654	109.79	184.972	283.727	398.927	517.448	613.191	4.0167	8.7868	15.7908	30.7863	60.3996	109.637	181.847	282.834	396.718	511.601	613.808						-0.0477				30.8797	-2.0831	6.5455	14.6115	29.3197	56.4669	101.889	171.317	268.217	386.126	514.333	598.982	1.9667	5.7137	14.5058	29.0901	54.769	98.6385
31.0797	-1.291	7.6475	15.5136	32.5833	61.0072	109.757	184.923	283.684	398.951	517.495	612.964	4.0056	8.8153	15.8035	30.8293	60.3913	109.681	181.786	282.823	396.673	511.69	613.919						-0.0446				30.9797	-2.069	6.5755	14.6567	29.3702	56.5296	101.952	171.366	268.348	386.295	514.737	599.513	1.9377	5.7424	14.527	29.1511	54.8109	98.697
31.1797	-1.2824	7.6761	15.5244	32.6077	61.0337	109.729	184.868	283.625	399.01	517.543	612.728	4.0292	8.8478	15.8285	30.8508	60.3614	109.739	181.735	282.803	396.628	511.788	614.03						-0.0499				31.0797	-2.0606	6.6357	14.6959	29.417	56.5783	101.999	171.46	268.478	386.467	515.123	599.794	1.9061	5.8046	14.5772	29.2369	54.8395	98.7225
31.2797	-1.2592	7.718	15.5314	32.5975	61.0621	109.698	184.812	283.57	399.094	517.554	612.471	4.0333	8.8679	15.847	30.8852	60.3529	109.76	181.662	282.743	396.593	511.88	614.101						-0.0451				31.1797	-2.0735	6.6508	14.742	29.4701	56.6215	102.024	171.564	268.609	386.63	515.514	599.997	1.8618	5.7939	14.6239	29.3193	54.8627	98.7547
31.3797	-1.2351	7.7356	15.5499	32.6118	61.0772	109.669	184.766	283.5	399.174	517.575	612.214	4.0092	8.8672	15.8523	30.9149	60.3029	109.785	181.613	282.697	396.567	511.959	614.195						-0.0479				31.2797	-2.0777	6.6907	14.7897	29.5293	56.6497	102.063	171.639	268.724	386.828	515.898	600.028	1.8157	5.7992	14.6433	29.3906	54.8905	98.7744
31.4797	-1.2202	7.7549	15.5536	32.6205	61.0983	109.632	184.713	283.439	399.293	517.597	611.962	4.0009	8.8766	15.8801	30.9414	60.2445	109.819	181.548	282.66	396.486	512.028	614.252						-0.0482				31.3797	-2.0694	6.7301	14.8126	29.5881	56.6807	102.065	171.714	268.825	387.019	516.231	599.979	1.7992	5.7162	14.667	29.4338	54.9208	98.814
31.5797	-1.2093	7.7586	15.5655	32.6113	61.1096	109.606	184.67	283.373	399.392	517.612	611.689	3.9812	8.8551	15.8927	30.9841	60.1802	109.843	181.487	282.637	396.424	512.052	614.305						-0.049				31.4797	-2.0616	6.7745	14.8324	29.6139	56.6911	102.074	171.788	268.923	387.19	516.562	599.86	1.7824	5.781	14.7189	29.5141	54.9497	98.8389
31.6797	-1.2219	7.7688	15.5754	32.6279	61.134	109.566	184.609	283.292	399.578	517.616	611.443	3.9549	8.8476	15.9178	31.0295	60.1465	109.845	181.428	282.626	396.381	512.082	614.383						-0.062				31.5797	-2.0618	6.7685	14.8482	29.6447	56.6937	102.103	171.854	269.025	387.367	516.828	599.735	1.7636	5.9229	14.7183	29.5375	54.9661	98.8741
31.7797	-1.212	7.7693	15.5605	32.623	61.1527	109.537	184.543	283.226	399.708	517.644	611.186	3.9478	8.8583	15.9551	31.0356	60.111	109.857	181.385	282.613	396.35	512.106	614.439						-0.0609				31.6797	-2.0678	6.7942	14.8836	29.6608	56.7112	102.117	171.93	269.153	387.53	517.052	599.62	1.7772	6.0725	14.7529	29.562	54.9587	98.9008
31.8797	-1.223	7.7831	15.5787	32.6202	61.1778	109.497	184.495	283.158	399.992	517.666	610.987	3.9495	8.8702	15.9475	31.0405	60.1056	109.865	181.331	282.597	396.283	512.12	614.497						-0.0669				31.7797	-2.0493	6.8248	14.8941	29.6914	56.6955	102.113	171.999	269.276	387.711	517.286	599.523	1.7533	6.2883	14.7698	29.5943	54.9845	98.9571
31.9797	-1.2312	7.7838	15.559	32.5971	61.1758	109.457	184.434	283.104	400.209	517.701	610.877	3.9413	8.8557	15.9749	31.0521	60.0814	109.874	181.286	282.549	396.209	512.13	614.559						-0.0626				31.8797	-2.0354	6.8431	14.8926	29.716	56.6913	102.127	172.074	269.367	387.882	517.454	599.499	1.7507	6.3508	14.793	29.6278	54.9991	98.9813
32.0797	-1.2238	7.8019	15.5673	32.592	61.1873	109.414	184.38	283.041	400.426	517.75	610.819	3.9258	8.8425	15.9973	31.0682	60.0603	109.865	181.247	282.553	396.177	512.119	614.615						-0.0526				31.9797	-2.0292	6.8428	14.9025	29.7243	56.7025	102.109	172.154	269.458	388.034	517.577	599.644	1.7447	6.4316	14.8092	29.6406	54.9996	99.0053
32.1797	-1.2361	7.8142	15.5619	32.5734	61.1808	109.368	184.325	283.018	400.431	517.794	610.732	3.9171	8.8238	16.0276	31.0682	60.037	109.862	181.215	282.561	396.171	512.122	614.644						-0.0431				32.0797	-2.0093	6.8572	14.9203	29.7342	56.6899	102.11	172.213	269.568	388.191	517.672	599.893	1.7277	6.4847	14.8249	29.6723	54.9973	99.0333
32.2797	-1.2451	7.8162	15.5685	32.5625	61.1787	109.312	184.293	282.97	400.529	517.837	610.77	3.8956	8.8231	16.0419	31.0918	60.0327	109.861	181.183	282.561	396.224	512.125	614.721						-0.0427				32.1797	-2.0062	6.8289	14.9227	29.7361	56.6959	102.118	172.248	269.67	388.343	517.833	600.145	1.7208	6.5391	14.8412	29.6822	55.0025	99.0709
32.3797	-1.2531	7.7948	15.5641	32.5454	61.17	109.271	184.271	282.961	400.599	517.911	610.861	3.8884	8.8333	16.0608	31.1317	60.0232	109.838	181.208	282.58	396.264	512.116	614.753						-0.034				32.2797	-1.992	6.8247	14.9366	29.7426	56.6946	102.097	172.273	269.773	388.501	518.011	600.442	1.7197	6.6178	14.8562	29.678	54.9918	99.0982
32.4797	-1.2627	7.7994	15.5482	32.5274	61.1529	109.219	184.262	282.939	400.65	517.977	610.939	3.8668	8.8417	16.0703	31.1768	60.0357	109.841	181.263	282.572	396.349	512.118	614.773						-0.0293				32.3797	-1.9765	6.8032	14.9686	29.7412	56.6806	102.086	172.3	269.895	388.647	518.164	600.746	1.7136	6.6311	14.862	29.6939	54.9745	99.129
32.5797	-1.2626	7.7954	15.5481	32.5019	61.1472	109.192	184.224	282.941	400.704	518.044	611.006	3.8386	8.8125	16.0776	31.1782	60.0132	109.859	181.345	282.553	396.451	512.099	614.825						-0.0181				32.4797	-1.9811	6.8037	14.9805	29.7417	56.6943	102.085	172.349	270.014	388.779	518.339	601.073	1.729	6.6891	14.852	29.7083	54.9703	99.1505
32.6797	-1.2655	7.7964	15.528	32.4688	61.1422	109.164	184.176	282.912	400.751	518.112	611.135	3.8163	8.7947	16.0843	31.203	60.0625	109.876	181.381	282.557	396.86	512.111	614.871						-0.0078				32.5797	-1.9713	6.7997	14.9883	29.7627	56.6819	102.091	172.397	270.113	388.923	518.53	601.39	1.7329	6.7482	14.8609	29.684	54.9902	99.2029
32.7797	-1.2788	7.785	15.4932	32.4518	61.1291	109.136	184.154	282.918	400.783	518.176	611.234	3.7925	8.777	16.076	31.1919	60.101	109.916	181.438	282.541	397.289	512.132	614.903						-0.0043				32.6797	-1.9598	6.819	14.9824	29.7774	56.6828	102.098	172.453	270.194	389.074	518.722	601.767	1.761	6.7619	14.8554	29.7008	55.0014	99.2326
32.8797	-1.2671	7.7716	15.4744	32.4438	61.1157	109.108	184.163	282.941	400.832	518.266	611.365	3.7647	8.7541	16.06	31.1971	60.1294	109.936	181.57	282.519	397.633	512.177	614.935						-0.0041				32.7797	-1.9612	6.8439	14.9997	29.7856	56.6965	102.116	172.487	270.262	389.201	518.931	602.141	1.7595	6.7884	14.8554	29.6881	55.0162	99.2913
32.9797	-1.2806	7.7517	15.4488	32.4277	61.0962	109.086	184.158	282.972	400.886	518.335	611.528	3.7212	8.7208	16.0763	31.2171	60.1188	109.97	181.704	282.516	397.876	512.214	614.951						0.0046				32.8797	-1.9657	6.8426	15.0136	29.8013	56.7375	102.144	172.52	270.337	389.304	519.18	602.491	1.7705	6.8084	14.8512	29.686	55.0364	99.3434
33.0797	-1.2889	7.7269	15.4157	32.4275	61.0696	109.063	184.165	282.996	400.928	518.405	611.677	3.6854	8.681	16.0867	31.234	60.141	109.977	181.859	282.827	397.767	512.262	615.003						-0.0029				32.9797	-1.9554	6.8545	15.0064	29.8141	56.7505	102.166	172.555	270.411	389.449	519.414	602.904	1.757	6.844	14.846	29.6875	55.0389	99.3969
33.1797	-1.301	7.7225	15.3982	32.422	61.0521	109.034	184.184	283.032	401.006	518.446	611.838	3.6545	8.6531	16.1287	31.2607	60.1354	110.017	181.989	283.162	397.768	512.323	615.047						0.0006				33.0797	-1.9387	6.8833	15.0158	29.8242	56.764	102.194	172.576	270.477	389.56	519.678	603.284	1.7622	6.8611	14.8429	29.6828	55.0611	99.4217
33.2797	-1.3342	7.7231	15.3918	32.4061	61.035	108.992	184.207	283.06	401.049	518.513	611.981	3.6332	8.6247	16.1503	31.2613	60.0856	110.037	182.12	283.44	397.801	512.393	615.103						0.0009				33.1797	-1.9131	6.9002	15.0404	29.8616	56.7761	102.215	172.594	270.529	389.683	519.969	603.695	1.7794	6.8701	14.8436	29.6931	55.0652	99.4392
33.3797	-1.3617	7.718	15.3852	32.4072	61.0355	108.987	184.197	283.111	401.106	518.575	612.056	3.5952	8.624	16.1782	31.269	60.0244	110.064	182.214	283.808	397.856	512.454	615.152						-0.0036				33.2797	-1.9044	6.9293	15.0443	29.8946	56.7953	102.241	172.634	270.592	389.822	520.229	604.098	1.8179	6.8756	14.8566	29.6945	55.0803	99.4807
33.4797	-1.387	7.709	15.3837	32.3862	61.0244	108.964	184.23	283.151	401.17	518.616	612.301	3.557	8.64	16.1842	31.3055	60.1211	110.104	182.352	284.087	397.77	512.526	615.221						0.0002				33.3797	-1.9049	6.9318	15.05	29.9302	56.8211	102.256	172.692	270.661	389.969	520.504	604.492	1.869	6.8736	14.8592	29.6995	55.0957	99.5281
33.5797	-1.411	7.7106	15.387	32.3816	61.0112	108.931	184.25	283.193	401.225	518.657	613.11	3.5104	8.6317	16.2073	31.3051	60.2118	110.133	182.484	284.303	397.725	512.578	615.282						0.0007				33.4797	-1.8913	6.9462	15.0629	29.9553	56.8517	102.313	172.742	270.713	390.122	520.802	604.911	1.9296	6.8854	14.8699	29.7104	55.119	99.5698
33.6797	-1.4332	7.7149	15.3809	32.3918	60.9919	108.905	184.275	283.256	401.266	518.681	614.207	3.4784	8.6437	16.2337	31.3119	60.2724	110.135	182.632	284.51	397.76	512.678	615.324						-0.0029				33.5797	-1.8869	6.9348	15.072	29.9884	56.8435	102.361	172.791	270.783	390.251	521.1	605.355	1.9744	6.8939	14.8735	29.7234	55.1275	99.6114
33.7797	-1.4453	7.7083	15.3641	32.3856	60.9917	108.876	184.319	283.281	401.324	518.701	615.561	3.4548	8.6472	16.2386	31.3241	60.3321	110.15	182.713	284.7	397.768	512.758	615.381						-0.0042				33.6797	-1.9008	6.9661	15.0794	29.99	56.842	102.397	172.843	270.87	390.372	521.351	605.692	2.0288	6.9149	14.8856	29.7319	55.1418	99.6485
33.8797	-1.4473	7.7019	15.362	32.3832	60.9907	108.842	184.353	283.347	401.373	518.713	616.639	3.4165	8.6321	16.2642	31.3069	60.304	110.177	182.739	284.735	397.761	512.829	615.418						0.0054				33.7797	-1.8907	6.9935	15.0909	30.0095	56.8754	102.418	172.891	270.962	390.522	521.627	606.029	2.038	6.9529	14.8951	29.7516	55.1414	99.6936
33.9797	-1.4561	7.6974	15.3485	32.4059	61.0113	108.816	184.383	283.396	401.44	518.764	617.527	3.3721	8.6332	16.2702	31.3056	60.2322	110.214	182.803	284.633	397.804	512.898	615.479						0.0076				33.8797	-1.8843	7.0074	15.096	30.0119	56.8934	102.427	172.933	271.058	390.651	521.887	606.334	2.0182	6.9691	14.9013	29.7449	55.1581	99.7215
34.0797	-1.4602	7.675	15.3472	32.405	61.0269	108.808	184.417	283.414	401.461	518.822	618.285	3.3329	8.6509	16.2883	31.3155	60.2525	110.239	182.909	284.583	397.85	512.987	615.6						0.0238				33.9797	-1.8658	7.0015	15.1023	30.0093	56.9142	102.426	172.976	271.119	390.772	522.144	606.799	2.0341	6.9615	14.908	29.7535	55.1721	99.7516
34.1797	-1.4606	7.6836	15.3227	32.424	61.0609	108.781	184.446	283.446	401.506	518.838	618.726	3.3043	8.658	16.3116	31.3164	60.2588	110.275	183.011	284.591	397.877	513.105	615.648						0.0236				34.0797	-1.8481	6.9974	15.1099	30.0218	56.9719	102.44	173.011	271.188	390.865	522.381	607.261	1.9945	6.9641	14.9327	29.7579	55.1591	99.7898
34.2797	-1.4725	7.6806	15.3201	32.4518	61.0565	108.76	184.462	283.478	401.566	518.878	618.962	3.2782	8.6671	16.2999	31.3177	60.3029	110.292	183.095	284.669	397.985	513.173	615.699						0.0273				34.1797	-1.838	7.0102	15.1021	30.0318	57.0147	102.467	173.079	271.267	390.982	522.666	607.772	1.9783	6.9799	14.9317	29.7557	55.1719	99.8319
34.3797	-1.4734	7.6578	15.3129	32.4634	61.0455	108.749	184.495	283.536	401.647	518.891	619.088	3.2292	8.6736	16.3147	31.3116	60.3423	110.287	183.185	284.793	398.049	513.206	615.733						0.0299				34.2797	-1.8201	7.0069	15.0971	30.0409	57.0726	102.472	173.127	271.341	391.156	522.913	608.321	1.9591	6.9778	14.9244	29.7647	55.1773	99.8713
34.4797	-1.4775	7.6604	15.3015	32.4842	61.1019	108.72	184.571	283.582	401.675	518.901	619.24	3.1897	8.6791	16.3238	31.3144	60.3331	110.295	183.308	284.873	398.095	513.247	615.759						0.0245				34.3797	-1.8087	7.0243	15.0983	30.0491	57.1039	102.46	173.147	271.401	391.283	523.153	608.875	1.9593	6.9761	14.9414	29.7541	55.1888	99.8954
34.5797	-1.476	7.6475	15.293	32.4963	61.1309	108.686	184.668	283.664	401.703	518.895	619.147	3.1821	8.6946	16.3018	31.316	60.3238	110.298	183.497	284.923	398.139	513.304	615.756						0.0213				34.4797	-1.8015	7.03	15.1001	30.0607	57.0993	102.441	173.161	271.485	391.375	523.341	609.357	1.9559	6.9699	14.9548	29.7624	55.1914	99.9029
34.6797	-1.4698	7.6387	15.2806	32.5016	61.1287	108.674	184.773	283.692	401.716	518.927	619.162	3.1168	8.7117	16.312	31.3153	60.3453	110.322	183.641	285.023	398.182	513.331	615.776						0.0267				34.5797	-1.7929	7.0386	15.1093	30.0848	57.0897	102.418	173.19	271.609	391.461	523.536	609.873	1.9633	6.9886	14.9422	29.7628	55.1832	99.9289
34.7797	-1.4777	7.6452	15.2702	32.4999	61.0919	108.712	184.85	283.909	401.756	518.937	619.184	3.1151	8.7139	16.3109	31.3096	60.3623	110.379	183.812	285.075	398.224	513.359	615.812						0.0306				34.6797	-1.7775	7.0427	15.1021	30.0926	57.1332	102.398	173.269	271.699	391.555	523.756	610.463	1.9654	6.9928	14.9537	29.7655	55.1898	99.9363
34.8797	-1.4752	7.6261	15.2603	32.5048	61.1394	108.771	184.94	284.156	401.762	518.955	619.214	3.0966	8.6933	16.3237	31.3	60.4444	110.389	184.016	285.13	398.246	513.406	615.803						0.0329				34.7797	-1.7726	7.0472	15.1026	30.0855	57.1819	102.413	173.339	271.777	391.643	523.948	611.03	1.9555	6.9979	14.9514	29.7455	55.252	99.9957
34.9797	-1.475	7.6278	15.2522	32.5477	61.1669	108.751	185.026	284.374	401.774	518.973	619.278	3.0793	8.6916	16.3339	31.3154	60.4534	110.379	184.184	285.187	398.312	513.421	615.808						0.0352				34.8797	-1.7588	7.0416	15.0976	30.0598	57.2215	102.434	173.366	271.815	391.704	524.164	611.492	1.9556	7.0202	14.9542	29.7349	55.3004	100.035
35.0797	-1.4763	7.6287	15.2098	32.5994	61.2172	108.776	185.103	284.642	401.762	519	619.326	3.0682	8.6932	16.3278	31.3585	60.4561	110.379	184.308	285.23	398.326	513.441	615.83						0.0281				34.9797	-1.7483	7.0396	15.0955	30.0505	57.2461	102.431	173.387	271.889	391.822	524.369	611.834	1.9393	7.0454	14.9502	29.7486	55.331	100.046
35.1797	-1.4691	7.6161	15.1878	32.6178	61.2921	108.814	185.186	284.882	401.782	519.024	619.327	3.0589	8.7128	16.3314	31.3844	60.4611	110.381	184.383	285.26	398.353	513.475	615.835						0.0295				35.0797	-1.7423	7.0293	15.0683	30.0806	57.2358	102.426	173.417	271.955	391.921	524.555	611.927	1.9371	7.0578	14.9371	29.8089	55.3387	100.087
35.2797	-1.4761	7.6041	15.1532	32.6458	61.345	108.824	185.298	285.065	401.789	519.038	619.42	3.0544	8.721	16.3881	31.3989	60.4681	110.377	184.508	285.267	398.398	513.525	615.849						0.0331				35.1797	-1.724	7.0328	15.0623	30.1133	57.2289	102.449	173.453	272.027	392.034	524.772	612.041	1.9168	7.0613	14.9412	29.8345	55.354	100.101
35.3797	-1.4567	7.5871	15.1881	32.6414	61.4108	108.965	185.379	285.249	401.785	519.057	619.495	3.0266	8.6987	16.4235	31.3987	60.457	110.365	184.667	285.303	398.413	513.572	615.877						0.0229				35.2797	-1.7136	7.0116	15.0748	30.1252	57.2384	102.453	173.491	272.083	392.162	524.991	612.133	1.9132	7.0794	14.9891	29.8482	55.3624	100.117
35.4797	-1.4567	7.6062	15.2083	32.6509	61.4497	109.126	185.469	285.412	401.806	519.061	619.578	3.0153	8.6729	16.4344	31.3821	60.4359	110.368	184.779	285.326	398.446	513.641	615.875						0.0237				35.3797	-1.7086	7.0003	15.1059	30.1384	57.2238	102.447	173.519	272.134	392.272	525.199	612.196	1.9165	7.0877	15.0174	29.8447	55.3546	100.111
35.5797	-1.4726	7.6394	15.2146	32.647	61.4835	109.293	185.595	285.604	401.858	519.083	619.679	2.9992	8.6887	16.4442	31.3719	60.4466	110.355	184.816	285.367	398.482	513.701	615.907						0.0234				35.4797	-1.7085	6.9831	15.1211	30.1387	57.208	102.462	173.531	272.194	392.381	525.403	612.307	1.9141	7.0851	15.0246	29.848	55.3534	100.127
35.6797	-1.4872	7.6613	15.2031	32.6485	61.5012	109.425	185.706	285.788	401.897	519.134	619.75	3.0706	8.7117	16.4386	31.3486	60.4291	110.329	184.864	285.408	398.498	513.758	615.919						0.0217				35.5797	-1.7174	6.9789	15.1127	30.1352	57.2243	102.477	173.547	272.277	392.507	525.625	612.498	1.9168	7.0991	15.0334	29.8429	55.344	100.127
35.7797	-1.4944	7.6588	15.1883	32.6563	61.5416	109.608	185.816	285.899	401.946	519.156	619.896	3.1162	8.7125	16.4402	31.3402	60.4052	110.329	184.901	285.418	398.524	513.799	615.949						0.0223				35.6797	-1.7167	7.0232	15.0975	30.1222	57.2254	102.5	173.571	272.331	392.644	525.856	612.703	1.8987	7.1428	15.0289	29.8238	55.3225	100.116
35.8797	-1.4788	7.6447	15.1787	32.6289	61.5574	109.783	185.941	285.954	401.982	519.178	620.007	3.1029	8.7096	16.4259	31.3187	60.3921	110.321	184.933	285.451	398.545	513.863	615.977						0.0263				35.7797	-1.7108	7.0584	15.0915	30.1198	57.2322	102.54	173.603	272.407	392.756	526.059	612.997	1.8979	7.1833	15.0192	29.8342	55.3286	100.125
35.9797	-1.4373	7.6361	15.153	32.6126	61.5839	109.947	186.025	285.947	402.003	519.189	620.048	2.8543	8.7042	16.4128	31.2796	60.3744	110.327	184.98	285.469	398.558	513.907	615.997						0.0179				35.8797	-1.7196	7.0724	15.0697	30.1135	57.2571	102.607	173.629	272.479	392.888	526.27	613.389	1.9056	7.1955	15.0021	29.8309	55.3205	100.147
36.0797	-1.4135	7.6317	15.1356	32.6162	61.6203	110.023	186.055	285.98	402.016	519.201	620.052	2.7364	8.7135	16.4142	31.252	60.3792	110.344	185.016	285.464	398.556	513.969	616.039						0.0138				35.9797	-1.7359	7.0671	15.0532	30.103	57.2721	102.666	173.662	272.569	393.009	526.467	613.824	1.938	7.2033	14.9963	29.8149	55.326	100.172
36.1797	-1.4115	7.6294	15.1045	32.6206	61.6225	110.063	186.07	286.009	402.047	519.222	620.098	2.7323	8.6822	16.3814	31.233	60.387	110.343	185.024	285.469	398.614	514.022	616.065						0.0013				36.0797	-1.7224	7.0646	15.04	30.0855	57.3048	102.736	173.692	272.621	393.113	526.656	614.212	1.9586	7.2147	14.9837	29.8147	55.3414	100.196
36.2797	-1.4075	7.6218	15.0581	32.6257	61.6463	110.097	186.152	286.045	402.067	519.249	620.141	2.743	8.6879	16.3604	31.2098	60.3748	110.348	185.086	285.485	398.62	514.09	616.097						-0.0005				36.1797	-1.6758	7.0414	15.0099	30.0811	57.3164	102.773	173.724	272.673	393.226	526.853	614.601	1.9527	7.1971	14.9366	29.8167	55.3488	100.204
36.3797	-1.4142	7.5953	15.0529	32.6266	61.6716	110.152	186.119	286.087	402.101	519.299	620.188	2.7666	8.6801	16.3572	31.2115	60.3653	110.361	185.128	285.487	398.645	514.126	616.133						-0.0013				36.2797	-1.6534	7.023	14.9813	30.0839	57.3468	102.788	173.757	272.767	393.346	527.047	615.011	1.9453	7.1911	14.9328	29.8134	55.3707	100.222
36.4797	-1.4257	7.5779	15.0568	32.6265	61.6698	110.215	186.105	286.139	402.151	519.336	620.222	2.8218	8.6723	16.3493	31.1936	60.369	110.362	185.188	285.505	398.655	514.154	616.181						-0.0024				36.3797	-1.659	7.0232	14.972	30.0855	57.3699	102.844	173.764	272.826	393.459	527.243	615.416	1.9309	7.2028	14.9155	29.8191	55.3861	100.23
36.5797	-1.4322	7.5827	15.04	32.6396	61.6728	110.277	186.144	286.197	402.168	519.392	620.253	2.9194	8.6719	16.3501	31.1951	60.3627	110.364	185.246	285.514	398.693	514.188	616.232						-0.01				36.4797	-1.6581	6.9948	14.9586	30.0831	57.3832	102.876	173.78	272.9	393.582	527.475	615.816	1.92	7.2114	14.9004	29.8168	55.3889	100.252
36.6797	-1.4467	7.5863	15.0426	32.6414	61.669	110.339	186.198	286.278	402.206	519.44	620.264	2.938	8.6691	16.3426	31.1986	60.3702	110.377	185.286	285.538	398.702	514.225	616.249						-0.0067				36.5797	-1.6654	6.953	14.9531	30.088	57.4017	102.897	173.809	272.97	393.688	527.684	616.173	1.8919	7.1863	14.9038	29.8092	55.3972	100.258
36.7797	-1.477	7.5893	15.0236	32.6525	61.6752	110.402	186.266	286.356	402.225	519.479	620.286	3.0534	8.6907	16.352	31.1978	60.3664	110.376	185.338	285.559	398.7	514.264	616.277						-0.0081				36.6797	-1.6854	6.9534	14.952	30.0816	57.4247	102.913	173.852	273.013	393.818	527.892	616.482	1.881	7.1789	14.9037	29.8129	55.403	100.269
36.8797	-1.4935	7.5982	15.0049	32.6549	61.6806	110.454	186.338	286.439	402.243	519.496	620.286	3.2018	8.6756	16.3574	31.1935	60.374	110.377	185.395	285.573	398.698	514.315	616.297						-0.0023				36.7797	-1.6922	6.9419	14.9502	30.0841	57.4443	102.929	173.884	273.092	393.933	528.06	616.76	1.8639	7.1832	14.9049	29.7949	55.4204	100.3
36.9797	-1.5053	7.6005	14.9769	32.6627	61.6823	110.512	186.393	286.488	402.261	519.525	620.292	3.2375	8.6756	16.3659	31.1927	60.3681	110.388	185.451	285.591	398.716	514.325	616.315						-0.004				36.8797	-1.705	6.9257	14.9434	30.0891	57.4484	102.946	173.932	273.155	394.043	528.27	617.065	1.841	7.1876	14.9083	29.7948	55.4425	100.33
37.0797	-1.504	7.6143	14.9396	32.6673	61.6986	110.587	186.462	286.549	402.271	519.559	620.316	3.2607	8.6856	16.3691	31.1932	60.3808	110.401	185.479	285.621	398.753	514.354	616.34						-0.0036				36.9797	-1.7215	6.9307	14.9367	30.106	57.4693	102.981	173.968	273.217	394.159	528.465	617.274	1.8264	7.2097	14.91	29.8003	55.4565	100.348
37.1797	-1.4963	7.6174	14.9214	32.6775	61.6998	110.651	186.519	286.601	402.305	519.586	620.322	3.2674	8.6881	16.3606	31.206	60.3671	110.405	185.496	285.631	398.773	514.364	616.335						-0.0121				37.0797	-1.7412	6.9193	14.9342	30.117	57.4764	102.995	174.012	273.282	394.279	528.651	617.468	1.8372	7.2202	14.9012	29.8081	55.4637	100.37
37.2797	-1.5006	7.6257	14.8947	32.695	61.7059	110.733	186.546	286.642	402.325	519.639	620.347	3.2427	8.7086	16.3686	31.2279	60.376	110.418	185.522	285.638	398.798	514.379	616.367						-0.0114				37.1797	-1.7487	6.9212	14.9385	30.1279	57.4852	103.016	174.043	273.37	394.396	528.852	617.631	1.834	7.2405	14.9045	29.8	55.4713	100.388
37.3797	-1.5033	7.6274	14.8616	32.6939	61.7078	110.795	186.598	286.687	402.341	519.697	620.362	3.2613	8.7117	16.3718	31.2326	60.3841	110.416	185.522	285.651	398.823	514.387	616.395						-0.0088				37.2797	-1.7525	6.915	14.9413	30.1345	57.5045	103.031	174.072	273.423	394.503	529.036	617.807	1.8308	7.2356	14.922	29.7972	55.4975	100.406
37.4797	-1.5086	7.6265	14.8446	32.7013	61.7161	110.818	186.643	286.738	402.355	519.722	620.383	3.2629	8.6965	16.3709	31.2439	60.3914	110.441	185.54	285.661	398.838	514.406	616.423						-0.0167				37.3797	-1.7525	6.9137	14.9419	30.1345	57.522	103.043	174.117	273.469	394.619	529.219	617.978	1.8294	7.2456	14.9263	29.7991	55.4978	100.423
37.5797	-1.5059	7.6419	14.8259	32.7093	61.7048	110.856	186.674	286.807	402.38	519.749	620.412	3.2484	8.702	16.3698	31.259	60.391	110.439	185.544	285.67	398.884	514.442	616.427						-0.0129				37.4797	-1.7521	6.9056	14.9557	30.1438	57.5289	103.072	174.16	273.519	394.732	529.416	618.143	1.8298	7.2583	14.9275	29.7983	55.496	100.442
37.6797	-1.4949	7.6497	14.8255	32.7179	61.691	110.894	186.712	286.835	402.369	519.786	620.422	3.2508	8.7068	16.3779	31.2666	60.3882	110.443	185.544	285.671	398.859	514.472	616.457						-0.0071				37.5797	-1.7501	6.9071	14.9609	30.1518	57.5468	103.094	174.187	273.577	394.84	529.603	618.325	1.8335	7.2792	14.9347	29.8063	55.5029	100.47
37.7797	-1.494	7.648	14.8031	32.7175	61.7062	110.91	186.732	286.863	402.383	519.807	620.427	3.2686	8.7056	16.3758	31.2853	60.3966	110.434	185.552	285.685	398.877	514.499	616.507						-0.0049				37.6797	-1.7481	6.9177	14.9567	30.1636	57.5535	103.117	174.224	273.637	394.954	529.761	618.505	1.8261	7.3163	14.9337	29.7981	55.503	100.489
37.8797	-1.4869	7.6464	14.8105	32.713	61.7182	110.92	186.748	286.89	402.382	519.816	620.427	3.2449	8.7227	16.3757	31.2956	60.3923	110.446	185.554	285.684	398.892	514.522	616.557						-0.0132				37.7797	-1.7474	6.9118	14.9604	30.168	57.5627	103.139	174.263	273.709	395.041	529.924	618.825	1.8153	7.3321	14.9413	29.8034	55.5187	100.505
37.9797	-1.4811	7.656	14.7971	32.7229	61.7177	110.964	186.759	286.907	402.384	519.831	620.437	3.2152	8.7223	16.3728	31.293	60.3957	110.459	185.556	285.697	398.929	514.544	616.585						-0.0137				37.8797	-1.7526	6.931	14.9686	30.1809	57.5658	103.133	174.315	273.759	395.159	530.104	619.126	1.812	7.3522	14.9491	29.8105	55.5222	100.519
38.0797	-1.4739	7.6627	14.7861	32.7259	61.7138	110.983	186.775	286.924	402.404	519.837	620.464	3.2082	8.7219	16.3816	31.292	60.4023	110.46	185.563	285.7	398.97	514.567	616.629						-0.0145				37.9797	-1.7449	6.9302	14.9704	30.1926	57.5614	103.136	174.329	273.816	395.257	530.304	619.401	1.81	7.3794	14.9593	29.8187	55.5267	100.532
38.1797	-1.4637	7.651	14.7751	32.7219	61.7184	110.998	186.791	286.943	402.407	519.869	620.483	3.1795	8.7271	16.3857	31.3024	60.3983	110.467	185.558	285.7	398.999	514.6	616.663						-0.0105				38.0797	-1.7411	6.9392	14.9759	30.1965	57.5678	103.149	174.368	273.881	395.374	530.492	619.744	1.8127	7.3898	14.9582	29.8206	55.5339	100.549
38.2797	-1.4565	7.6598	14.7716	32.7257	61.7171	111.023	186.81	286.958	402.424	519.886	620.491	3.1558	8.7355	16.3793	31.3003	60.4047	110.469	185.573	285.712	399.058	514.618	616.706						-0.0099				38.1797	-1.7321	6.9442	14.982	30.1973	57.5762	103.156	174.402	273.953	395.482	530.678	620.065	1.7952	7.4155	14.9649	29.8101	55.5527	100.567
38.3797	-1.4485	7.6556	14.7716	32.7244	61.7191	111.048	186.833	286.979	402.425	519.899	620.506	3.1246	8.7259	16.3734	31.2954	60.4007	110.481	185.575	285.71	398.967	514.651	616.737						-0.0206				38.2797	-1.7307	6.9448	14.9854	30.2022	57.5805	103.166	174.433	274.012	395.591	530.851	620.28	1.8001	7.425	14.9742	29.8079	55.5583	100.582
38.4797	-1.4499	7.6671	14.765	32.7496	61.7174	111.06	186.843	286.979	402.429	519.898	620.538	3.1025	8.7306	16.3596	31.294	60.4057	110.486	185.575	285.704	398.89	514.66	616.763						-0.0184				38.3797	-1.7212	6.9539	14.9874	30.2076	57.5856	103.184	174.456	274.068	395.694	531.01	620.443	1.7994	7.4336	14.9655	29.8088	55.5635	100.597
38.5797	-1.4421	7.6694	14.79	32.7465	61.7225	111.076	186.854	286.988	402.444	519.905	620.568	3.0885	8.722	16.3415	31.3074	60.4066	110.49	185.594	285.698	398.799	514.692	616.771						-0.0124				38.4797	-1.7136	6.9585	14.9958	30.2116	57.5933	103.212	174.496	274.131	395.775	531.208	620.601	1.7985	7.4519	14.971	29.8172	55.5721	100.623
38.6797	-1.4424	7.6764	14.804	32.7433	61.719	111.086	186.862	286.996	402.45	519.91	620.575	3.0586	8.7245	16.3479	31.3125	60.4041	110.491	185.604	285.711	398.752	514.712	616.777						-0.0211				38.5797	-1.7077	6.9593	14.9956	30.2228	57.6031	103.229	174.52	274.205	395.893	531.373	620.701	1.7933	7.4761	14.9655	29.823	55.5812	100.635
38.7797	-1.4367	7.681	14.8339	32.7532	61.7181	111.108	186.865	286.99	402.449	519.92	620.577	3.0345	8.7205	16.3468	31.3317	60.4036	110.497	185.607	285.715	398.649	514.735	616.797						-0.0177				38.6797	-1.6995	6.9577	14.9965	30.2358	57.6044	103.226	174.552	274.253	395.984	531.554	620.807	1.7946	7.489	14.974	29.8182	55.599	100.655
38.8797	-1.4271	7.6977	14.8501	32.7554	61.7133	111.111	186.881	286.979	402.464	519.929	620.577	2.9939	8.722	16.3404	31.3443	60.4003	110.501	185.623	285.709	398.656	514.758	616.803						-0.0193				38.7797	-1.7005	6.9698	14.9948	30.2367	57.6094	103.235	174.589	274.298	396.091	531.748	620.896	1.8018	7.5103	14.9705	29.8267	55.6068	100.671
38.9797	-1.4318	7.7046	14.8746	32.7597	61.7143	111.12	186.893	286.978	402.462	519.949	620.576	2.982	8.732	16.3509	31.3596	60.4033	110.505	185.635	285.709	398.615	514.764	616.818						-0.019				38.8797	-1.69	6.9664	14.9961	30.2458	57.6245	103.248	174.629	274.368	396.207	531.926	621.002	1.8003	7.5273	14.9658	29.8363	55.6098	100.674
39.0797	-1.4254	7.701	14.8919	32.7634	61.715	111.118	186.876	286.976	402.46	519.949	620.589	2.9754	8.7206	16.3473	31.3657	60.3965	110.503	185.644	285.704	398.681	514.763	616.841						-0.0136				38.9797	-1.6747	6.9566	15.0024	30.2572	57.618	103.252	174.654	274.418	396.287	532.107	621.175	1.799	7.5492	14.9735	29.8259	55.6128	100.687
39.1797	-1.4136	7.7071	14.9213	32.7458	61.7134	111.12	186.862	286.975	402.476	519.958	620.624	2.9475	8.7245	16.3332	31.3787	60.4107	110.498	185.641	285.711	398.76	514.801	616.844						-0.0198				39.0797	-1.6743	6.958	15.0112	30.253	57.6119	103.262	174.682	274.452	396.373	532.294	621.291	1.7917	7.5592	14.9735	29.8324	55.6191	100.703
39.2797	-1.4063	7.7066	14.9251	32.7594	61.7068	111.118	186.855	286.972	402.46	519.968	620.62	2.9238	8.7114	16.3346	31.4105	60.405	110.497	185.648	285.707	398.829	514.819	616.895						-0.0198				39.1797	-1.6605	6.9611	15.0123	30.2544	57.6346	103.268	174.715	274.493	396.445	532.479	621.45	1.7944	7.5656	14.9749	29.8354	55.6211	100.704
39.3797	-1.407	7.6998	14.918	32.764	61.7031	111.115	186.857	286.979	402.465	519.983	620.654	2.8939	8.7199	16.3387	31.4374	60.4129	110.489	185.643	285.712	398.899	514.839	616.921						-0.0255				39.2797	-1.6664	6.971	15.0034	30.2614	57.6336	103.293	174.738	274.531	396.535	532.662	621.627	1.7904	7.5707	14.9701	29.8286	55.6193	100.717
39.4797	-1.3936	7.7031	14.9217	32.7632	61.6991	111.112	186.863	286.977	402.475	520.004	620.669	2.8685	8.7048	16.3419	31.4487	60.3998	110.481	185.646	285.704	398.94	514.846	616.941						-0.022				39.3797	-1.6536	6.9763	15.015	30.2614	57.6307	103.303	174.76	274.553	396.604	532.826	621.957	1.7987	7.5798	14.9736	29.8349	55.616	100.719
39.5797	-1.3953	7.7074	14.9344	32.7605	61.7022	111.122	186.863	286.99	402.487	520.01	620.681	2.8648	8.7069	16.3387	31.4572	60.3973	110.473	185.648	285.714	398.982	514.87	616.968						-0.0257				39.4797	-1.6459	6.9791	15.0112	30.267	57.6281	103.312	174.785	274.606	396.696	533.016	622.254	1.8045	7.588	14.9669	29.8442	55.6038	100.726
39.6797	-1.3864	7.7106	14.9185	32.7481	61.689	111.122	186.863	287.003	402.489	520.03	620.711	2.8309	8.7027	16.3417	31.4639	60.3938	110.461	185.652	285.713	399.045	514.884	616.986						-0.0264				39.5797	-1.6379	6.9761	15.0097	30.2609	57.6263	103.314	174.812	274.648	396.786	533.18	622.693	1.7998	7.5901	14.9725	29.8375	55.6021	100.74
39.7797	-1.3805	7.7153	14.9338	32.7462	61.6773	111.138	186.859	287.015	402.503	520.042	620.755	2.8001	8.6961	16.3394	31.4628	60.3952	110.461	185.651	285.715	399.077	514.907	617.011						-0.0204				39.6797	-1.6443	6.9754	15.006	30.2555	57.6249	103.33	174.844	274.682	396.857	533.351	623.123	1.7993	7.6027	14.9661	29.8341	55.6017	100.756
39.8797	-1.38	7.7198	14.9329	32.7346	61.6701	111.13	186.861	287.011	402.521	520.057	620.78	2.789	8.6813	16.3469	31.4811	60.3857	110.453	185.648	285.708	399.115	514.904	617.021						-0.0226				39.7797	-1.6439	6.9687	15.0069	30.2555	57.6277	103.34	174.88	274.731	396.95	533.497	623.585	1.8079	7.6079	14.9651	29.8374	55.6019	100.765
39.9797	-1.3737	7.7182	14.9205	32.7357	61.6561	111.132	186.861	287.006	402.531	520.062	620.798	2.767	8.6827	16.3453	31.4799	60.3934	110.452	185.653	285.715	399.143	514.927	617.048						-0.0232				39.8797	-1.6348	6.9786	15.0052	30.2497	57.6259	103.337	174.907	274.782	397.026	533.678	624.059	1.8074	7.6192	14.9622	29.8398	55.5998	100.773
40.0797	-1.3722	7.7073	14.9179	32.7244	61.6606	111.123	186.868	287.009	402.533	520.089	620.861	2.7492	8.6736	16.3441	31.4806	60.3955	110.448	185.661	285.71	399.183	514.934	617.053						-0.017				39.9797	-1.6269	6.9778	14.9958	30.2396	57.6267	103.359	174.944	274.824	397.121	533.867	624.583	1.814	7.6278	14.9479	29.8274	55.602	100.775
40.1797	-1.3603	7.7054	14.916	32.7245	61.6473	111.124	186.851	287.007	402.544	520.111	620.877	2.7416	8.6614	16.3417	31.4953	60.4077	110.455	185.659	285.702	399.21	514.95	617.059						-0.0149				40.0797	-1.6179	6.9706	14.99	30.2471	57.6179	103.383	174.972	274.857	397.218	534.021	625.03	1.808	7.6319	14.9461	29.8277	55.5927	100.792
40.2797	-1.3641	7.7124	14.924	32.7276	61.635	111.126	186.857	287.018	402.55	520.137	620.902	2.7196	8.659	16.3411	31.4921	60.3986	110.454	185.666	285.702	399.233	514.963	617.083						-0.0191				40.1797	-1.615	6.9663	14.9818	30.2304	57.6187	103.398	174.983	274.912	397.323	534.179	625.504	1.8101	7.6311	14.9334	29.8159	55.6018	100.798
40.3797	-1.3639	7.7115	14.925	32.7188	61.6372	111.114	186.853	287.016	402.565	520.162	620.913	2.7216	8.647	16.3317	31.4998	60.4007	110.444	185.66	285.713	399.232	514.978	617.071						-0.0126				40.2797	-1.6117	6.945	14.9883	30.2389	57.6208	103.405	175.015	274.953	397.429	534.343	625.948	1.8165	7.6346	14.924	29.8179	55.6169	100.809
40.4797	-1.3754	7.7133	14.9137	32.7208	61.6284	111.12	186.841	287.028	402.578	520.167	620.92	2.7401	8.635	16.3311	31.4858	60.3982	110.444	185.674	285.714	399.263	515.003	617.102						-0.0177				40.3797	-1.6072	6.939	14.988	30.2281	57.6091	103.427	175.035	275	397.517	534.499	626.414	1.8098	7.6253	14.932	29.8107	55.6145	100.822
40.5797	-1.3886	7.712	14.914	32.7094	61.6197	111.131	186.858	287.027	402.594	520.192	620.95	2.7556	8.6265	16.3262	31.4738	60.4088	110.453	185.68	285.718	399.29	515.006	617.097						-0.0118				40.4797	-1.6005	6.9305	14.9706	30.2336	57.6289	103.434	175.077	275.069	397.627	534.684	626.716	1.7955	7.6219	14.9229	29.8112	55.6119	100.827
40.6797	-1.3915	7.7018	14.9268	32.7095	61.6178	111.132	186.859	287.027	402.608	520.225	620.992	2.7727	8.6154	16.3357	31.4708	60.3974	110.454	185.685	285.716	399.285	515.022	617.095						-0.0154				40.5797	-1.6005	6.9267	14.9789	30.2216	57.6194	103.45	175.105	275.12	397.726	534.822	627.056	1.793	7.6201	14.9259	29.8232	55.6039	100.838
40.7797	-1.4027	7.7047	14.9179	32.6999	61.6086	111.131	186.862	287.027	402.603	520.239	621.032	2.7835	8.5935	16.3356	31.4668	60.3915	110.443	185.698	285.726	399.298	515.04	617.124						-0.0141				40.6797	-1.5993	6.9203	14.9752	30.2253	57.6228	103.457	175.125	275.171	397.82	535.011	627.356	1.7896	7.6212	14.9267	29.811	55.6162	100.847
40.8797	-1.4113	7.706	14.92	32.7031	61.6005	111.141	186.869	287.038	402.621	520.265	621.059	2.8024	8.6068	16.3363	31.4529	60.399	110.433	185.696	285.725	399.315	515.079	617.148						-0.0201				40.7797	-1.5865	6.9154	14.9723	30.2204	57.6292	103.454	175.157	275.214	397.911	535.179	627.623	1.7881	7.6212	14.919	29.802	55.6134	100.858
40.9797	-1.4217	7.7064	14.9162	32.6974	61.5941	111.147	186.869	287.042	402.622	520.283	621.117	2.8224	8.5899	16.336	31.4564	60.4058	110.436	185.71	285.732	399.327	515.083	617.165						-0.0164				40.8797	-1.5945	6.9054	14.9675	30.2147	57.6365	103.471	175.198	275.271	398.022	535.342	627.928	1.7795	7.6135	14.9171	29.8022	55.6201	100.876
41.0797	-1.4232	7.6952	14.9184	32.7049	61.6007	111.141	186.872	287.053	402.627	520.307	621.139	2.8311	8.582	16.3364	31.47	60.3978	110.442	185.713	285.744	399.341	515.09	617.173						-0.0193				40.9797	-1.5809	6.9011	14.9618	30.2171	57.637	103.483	175.235	275.325	398.133	535.487	628.131	1.7799	7.6151	14.9174	29.7963	55.6121	100.883
41.1797	-1.4207	7.6849	14.9185	32.6979	61.5966	111.155	186.88	287.056	402.632	520.316	621.147	2.841	8.579	16.3372	31.4801	60.404	110.424	185.722	285.734	399.357	515.106	617.198						-0.0195				41.0797	-1.5904	6.8989	14.9525	30.2204	57.6537	103.496	175.257	275.379	398.216	535.651	628.347	1.7778	7.6257	14.9079	29.792	55.6303	100.895
41.2797	-1.4284	7.6938	14.9004	32.7133	61.5994	111.148	186.887	287.065	402.656	520.323	621.171	2.8534	8.5688	16.3522	31.4705	60.4181	110.422	185.734	285.752	399.353	515.132	617.235						-0.0195				41.1797	-1.5871	6.8941	14.9541	30.2276	57.6588	103.51	175.289	275.431	398.312	535.799	628.574	1.7612	7.6259	14.9112	29.8046	55.6363	100.915
41.3797	-1.4272	7.688	14.9162	32.7105	61.5997	111.157	186.881	287.073	402.656	520.339	621.158	2.8566	8.5691	16.36	31.478	60.4112	110.422	185.74	285.751	399.383	515.148	617.258						-0.0188				41.2797	-1.5815	6.889	14.9575	30.2287	57.6616	103.517	175.325	275.473	398.398	535.957	628.799	1.7609	7.6226	14.9059	29.8005	55.6378	100.925
41.4797	-1.4364	7.6917	14.9042	32.7099	61.5992	111.169	186.893	287.079	402.663	520.343	621.187	2.8678	8.5622	16.3637	31.4916	60.4116	110.44	185.754	285.749	399.398	515.164	617.255						-0.0145				41.3797	-1.5788	6.8799	14.9582	30.2264	57.6784	103.538	175.358	275.531	398.489	536.106	628.977	1.7615	7.6243	14.9039	29.799	55.6377	100.939
41.5797	-1.438	7.6894	14.9147	32.7172	61.5879	111.171	186.898	287.086	402.678	520.348	621.213	2.8856	8.566	16.377	31.4954	60.4239	110.428	185.759	285.752	399.416	515.173	617.28						-0.0179				41.4797	-1.577	6.8801	14.9601	30.2328	57.6998	103.568	175.383	275.599	398.584	536.303	629.14	1.745	7.6245	14.9054	29.8033	55.6401	100.969
41.6797	-1.4376	7.693	14.9232	32.7097	61.5979	111.179	186.907	287.102	402.687	520.367	621.237	2.8865	8.5734	16.3922	31.4929	60.4169	110.43	185.761	285.752	399.431	515.185	617.323						-0.0103				41.5797	-1.5822	6.8838	14.9628	30.2369	57.7072	103.566	175.415	275.645	398.67	536.467	629.32	1.7417	7.6276	14.9129	29.7944	55.6416	100.977
41.7797	-1.447	7.6995	14.9285	32.7056	61.613	111.184	186.912	287.103	402.699	520.372	621.246	2.8963	8.5565	16.4058	31.5136	60.4321	110.421	185.773	285.746	399.445	515.201	617.351						-0.0006				41.6797	-1.577	6.889	14.9641	30.2411	57.7127	103.58	175.446	275.695	398.748	536.643	629.505	1.7425	7.6432	14.918	29.8082	55.6504	100.985
41.8797	-1.4439	7.7139	14.9295	32.7104	61.6158	111.193	186.91	287.105	402.708	520.391	621.277	2.8897	8.5626	16.4129	31.5021	60.4471	110.421	185.781	285.752	399.454	515.214	617.389						0.0112				41.7797	-1.5738	6.8891	14.9646	30.2521	57.7193	103.593	175.477	275.748	398.848	536.808	629.703	1.7427	7.651	14.9208	29.8148	55.6523	101
41.9797	-1.4477	7.7076	14.938	32.7078	61.6142	111.192	186.915	287.1	402.713	520.406	621.298	2.8746	8.5588	16.4257	31.5131	60.4577	110.42	185.78	285.756	399.462	515.235	617.415						0.0115				41.8797	-1.5764	6.888	14.968	30.2607	57.7261	103.602	175.489	275.827	398.916	536.977	629.899	1.7376	7.6537	14.918	29.808	55.6623	101.013
42.0797	-1.45	7.7047	14.9397	32.7137	61.6092	111.196	186.924	287.117	402.721	520.396	621.316	2.8547	8.5622	16.4235	31.5217	60.4529	110.427	185.794	285.758	399.456	515.258	617.438						0.0225				41.9797	-1.5738	6.896	14.9779	30.2602	57.7424	103.619	175.516	275.861	398.997	537.151	630.083	1.7421	7.6602	14.9408	29.8152	55.6575	101.033
42.1797	-1.4381	7.7262	14.9439	32.7114	61.6082	111.192	186.935	287.125	402.718	520.41	621.345	2.844	8.5678	16.4257	31.5208	60.4709	110.435	185.798	285.761	399.474	515.282	617.459						0.0218				42.0797	-1.5675	6.8936	14.9811	30.2625	57.74	103.635	175.555	275.908	399.07	537.339	630.255	1.7491	7.6719	14.937	29.8264	55.6475	101.046
42.2797	-1.4314	7.725	14.9605	32.7181	61.6039	111.196	186.938	287.121	402.731	520.425	621.351	2.8131	8.5673	16.4319	31.5156	60.4746	110.438	185.805	285.761	399.478	515.295	617.494						0.0279				42.1797	-1.5632	6.8936	14.9793	30.2672	57.7443	103.64	175.587	275.964	399.167	537.482	630.438	1.7507	7.6762	14.9425	29.8291	55.6687	101.061
42.3797	-1.4369	7.7376	14.9579	32.7239	61.6014	111.197	186.951	287.117	402.74	520.427	621.393	2.7862	8.5659	16.4385	31.5232	60.4884	110.452	185.815	285.757	399.477	515.311	617.516						0.0243				42.2797	-1.5581	6.9013	14.9874	30.272	57.7585	103.662	175.618	276.021	399.25	537.648	630.645	1.759	7.6828	14.9585	29.8301	55.6741	101.08
42.4797	-1.4343	7.7349	14.9835	32.7295	61.5955	111.201	186.958	287.117	402.739	520.429	621.412	2.7696	8.5689	16.437	31.5195	60.4859	110.469	185.829	285.754	399.483	515.318	617.539						0.0349				42.3797	-1.5515	6.9066	14.9824	30.272	57.755	103.683	175.636	276.089	399.33	537.798	630.847	1.7634	7.6958	14.9656	29.8424	55.6813	101.092
42.5797	-1.4418	7.739	14.9789	32.7254	61.6002	111.213	186.949	287.126	402.754	520.431	621.433	2.7482	8.5766	16.4418	31.5234	60.4952	110.476	185.824	285.767	399.489	515.333	617.542						0.0424				42.4797	-1.5386	6.9074	14.9911	30.2786	57.7723	103.7	175.672	276.109	399.419	537.962	631.059	1.7661	7.7024	14.9606	29.8442	55.6971	101.114
42.6797	-1.4315	7.7481	14.9878	32.7332	61.5974	111.219	186.95	287.122	402.752	520.451	621.441	2.7092	8.582	16.45	31.5206	60.5014	110.481	185.822	285.762	399.5	515.362	617.564						0.041				42.5797	-1.5346	6.9058	14.9966	30.2843	57.7787	103.703	175.687	276.141	399.492	538.113	631.29	1.7741	7.7073	14.9678	29.8423	55.7063	101.125
42.7797	-1.4201	7.7546	14.9942	32.7298	61.5948	111.216	186.958	287.109	402.766	520.465	621.463	2.6926	8.5714	16.4453	31.5282	60.517	110.471	185.819	285.771	399.509	515.387	617.574						0.0519				42.6797	-1.5272	6.9081	15.0039	30.2761	57.7881	103.704	175.718	276.187	399.601	538.263	631.51	1.7749	7.7144	14.9643	29.8456	55.7144	101.138
42.8797	-1.4213	7.7697	14.9971	32.7459	61.6014	111.207	186.965	287.117	402.769	520.48	621.491	2.6705	8.5883	16.4409	31.5417	60.5088	110.468	185.812	285.765	399.523	515.407	617.571						0.0601				42.7797	-1.5191	6.9064	15.0038	30.2769	57.7918	103.714	175.736	276.234	399.683	538.419	631.722	1.7778	7.7204	14.9689	29.8452	55.7223	101.143
42.9797	-1.4168	7.7651	15.0127	32.7397	61.5937	111.209	186.962	287.119	402.777	520.476	621.505	2.6438	8.5865	16.4469	31.5513	60.5106	110.462	185.807	285.774	399.527	515.416	617.578						0.0638				42.8797	-1.5107	6.9048	15.0046	30.284	57.8007	103.717	175.758	276.286	399.76	538.56	631.922	1.7868	7.7258	14.975	29.8485	55.7139	101.155
43.0797	-1.4178	7.7608	15.0223	32.7297	61.5794	111.208	186.964	287.131	402.781	520.493	621.509	2.6044	8.5788	16.4436	31.5524	60.5088	110.452	185.808	285.769	399.527	515.443	617.58						0.0686				42.9797	-1.5068	6.9198	15.0116	30.2907	57.7972	103.723	175.779	276.317	399.857	538.71	632.147	1.7924	7.7326	14.9822	29.8612	55.7218	101.169
43.1797	-1.412	7.7694	15.0287	32.7342	61.5863	111.209	186.956	287.137	402.779	520.519	621.53	2.5968	8.5756	16.4521	31.5469	60.5121	110.464	185.807	285.763	399.534	515.468	617.587						0.0603				43.0797	-1.5058	6.9159	15.0188	30.2971	57.8124	103.735	175.799	276.36	399.929	538.867	632.404	1.8009	7.7489	14.989	29.859	55.7236	101.176
43.2797	-1.4052	7.7749	15.0456	32.7309	61.5887	111.205	186.961	287.131	402.783	520.518	621.536	2.5758	8.5906	16.458	31.56	60.5016	110.468	185.798	285.769	399.537	515.508	617.589						0.0622				43.1797	-1.4944	6.9201	15.0137	30.2967	57.8128	103.737	175.816	276.417	400.019	539.012	632.685	1.7961	7.7454	14.9964	29.8528	55.7266	101.197
43.3797	-1.4092	7.7819	15.05	32.74	61.5859	111.205	186.956	287.137	402.791	520.552	621.558	2.5629	8.5898	16.467	31.5658	60.503	110.463	185.794	285.772	399.546	515.522	617.609						0.0595				43.2797	-1.489	6.9201	15.0206	30.3	57.8151	103.751	175.846	276.454	400.105	539.15	632.9	1.7946	7.7513	15.0002	29.8568	55.7297	101.204
43.4797	-1.4139	7.7873	15.0374	32.7345	61.5976	111.205	186.946	287.139	402.793	520.564	621.556	2.5562	8.5956	16.4695	31.5713	60.4977	110.47	185.793	285.778	399.55	515.539	617.605						0.0671				43.3797	-1.4895	6.9247	15.021	30.307	57.8281	103.763	175.871	276.513	400.208	539.313	633.153	1.7887	7.7594	14.9989	29.8603	55.7223	101.212
43.5797	-1.407	7.7768	15.0352	32.7267	61.5945	111.196	186.952	287.137	402.804	520.578	621.559	2.5341	8.5923	16.4778	31.5782	60.4897	110.453	185.793	285.782	399.561	515.571	617.615						0.0739				43.4797	-1.4799	6.9309	15.023	30.3082	57.8192	103.772	175.896	276.553	400.292	539.466	633.408	1.7926	7.7755	15.0055	29.8614	55.7209	101.222
43.6797	-1.3999	7.7824	15.0413	32.728	61.5882	111.195	186.948	287.136	402.809	520.607	621.583	2.5103	8.5806	16.4787	31.5789	60.4794	110.446	185.793	285.778	399.575	515.602	617.635						0.08				43.5797	-1.4773	6.9289	15.0244	30.3105	57.8308	103.783	175.919	276.624	400.363	539.612	633.714	1.7998	7.7827	15.0111	29.8629	55.7221	101.232
43.7797	-1.4048	7.7977	15.0512	32.7291	61.5937	111.201	186.957	287.142	402.825	520.629	621.588	2.5073	8.5735	16.4714	31.5726	60.4776	110.463	185.797	285.779	399.58	515.627	617.647						0.0772				43.6797	-1.4735	6.9243	15.0226	30.3128	57.817	103.784	175.948	276.68	400.458	539.76	634.176	1.7993	7.7955	15.0017	29.8673	55.7236	101.247
43.8797	-1.3983	7.7885	15.0538	32.7179	61.5865	111.19	186.953	287.142	402.836	520.654	621.6	2.4958	8.5801	16.4721	31.5744	60.4734	110.473	185.8	285.778	399.591	515.648	617.679						0.0823				43.7797	-1.4651	6.9112	15.0245	30.3056	57.8326	103.799	175.974	276.713	400.542	539.884	634.588	1.7958	7.7878	15.004	29.8652	55.7176	101.257
43.9797	-1.3985	7.791	15.045	32.7213	61.5821	111.189	186.953	287.148	402.836	520.679	621.621	2.4956	8.572	16.4641	31.5693	60.4699	110.459	185.799	285.789	399.597	515.693	617.688						0.0794				43.8797	-1.4678	6.9186	15.0166	30.3165	57.8292	103.82	176	276.75	400.604	540.021	634.446	1.7928	7.7898	15.0072	29.864	55.7141	101.263
44.0797	-1.4053	7.7831	15.0462	32.7274	61.5889	111.19	186.961	287.139	402.837	520.692	621.651	2.4964	8.5751	16.4576	31.567	60.4619	110.458	185.805	285.78	399.613	515.734	617.702						0.0828				43.9797	-1.4611	6.9227	15.0239	30.3009	57.8436	103.833	176.025	276.796	400.682	540.147	634.562	1.7839	7.8058	15.0081	29.8511	55.7262	101.272
44.1797	-1.3983	7.7825	15.05	32.7229	61.6	111.186	186.953	287.135	402.84	520.719	621.669	2.4953	8.5693	16.4362	31.5781	60.4535	110.461	185.793	285.795	399.619	515.763	617.717						0.0859				44.0797	-1.4646	6.9167	15.0109	30.2999	57.8354	103.841	176.045	276.832	400.749	540.285	634.004	1.7836	7.8157	15.01	29.8583	55.7192	101.273
44.2797	-1.3968	7.7767	15.0478	32.7237	61.6087	111.187	186.952	287.135	402.849	520.721	621.679	2.4987	8.5601	16.4373	31.5869	60.4701	110.469	185.794	285.793	399.64	515.801	617.733						0.0831				44.1797	-1.4651	6.9155	15.0046	30.3132	57.8493	103.845	176.069	276.877	400.822	540.427	633.382	1.7728	7.8101	14.998	29.8688	55.7228	101.284
44.3797	-1.4043	7.7736	15.0417	32.7283	61.6053	111.183	186.951	287.147	402.878	520.748	621.699	2.4972	8.5629	16.4336	31.5791	60.4623	110.458	185.792	285.801	399.645	515.848	617.742						0.0869				44.2797	-1.4615	6.9098	15.0012	30.3137	57.8424	103.856	176.1	276.923	400.877	540.563	632.714	1.7657	7.8228	15.0015	29.8725	55.7244	101.296
44.4797	-1.4023	7.7667	15.0555	32.7217	61.6199	111.168	186.951	287.145	402.878	520.76	621.723	2.4995	8.5481	16.4463	31.5982	60.4524	110.449	185.792	285.804	399.653	515.888	617.76						0.0879				44.3797	-1.4566	6.9099	15.007	30.3143	57.8443	103.857	176.112	276.98	400.942	540.717	632.103	1.7649	7.8228	15.0077	29.8836	55.7278	101.303
44.5797	-1.409	7.7727	15.0607	32.712	61.6304	111.165	186.954	287.156	402.888	520.789	621.732	2.4959	8.551	16.4412	31.5954	60.4523	110.436	185.789	285.805	399.662	515.923	617.764						0.0867				44.4797	-1.4549	6.9116	15.0123	30.3137	57.8539	103.869	176.124	277.013	401.016	540.867	632.029	1.7663	7.8263	15.0032	29.8768	55.7179	101.308
44.6797	-1.4069	7.768	15.072	32.7119	61.6326	111.167	186.955	287.161	402.902	520.814	621.755	2.495	8.557	16.4343	31.5954	60.4555	110.434	185.794	285.808	399.681	515.962	617.774						0.0892				44.5797	-1.4513	6.9095	15.0063	30.3183	57.8464	103.873	176.154	277.043	401.086	541.007	631.945	1.752	7.8241	15.014	29.8886	55.7199	101.317
44.7797	-1.3996	7.7719	15.0681	32.7226	61.633	111.166	186.965	287.163	402.917	520.841	621.795	2.4953	8.5437	16.4459	31.5952	60.4534	110.423	185.797	285.808	399.684	515.988	617.78						0.0967				44.6797	-1.4556	6.9076	15.0079	30.3199	57.862	103.876	176.172	277.083	401.165	541.149	631.902	1.751	7.8441	15.0162	29.8975	55.7256	101.327
44.8797	-1.4089	7.7837	15.0712	32.7196	61.6474	111.169	186.962	287.174	402.925	520.856	621.819	2.4927	8.5352	16.4399	31.6069	60.4643	110.418	185.787	285.808	399.701	516.019	617.803						0.1014				44.7797	-1.4465	6.9112	15.0127	30.3109	57.856	103.892	176.196	277.157	401.249	541.306	632.319	1.7446	7.8631	15.0307	29.8922	55.7281	101.35
44.9797	-1.4104	7.7674	15.0829	32.7138	61.6471	111.171	186.964	287.175	402.941	520.884	621.856	2.4787	8.5383	16.4386	31.6231	60.4696	110.418	185.789	285.805	399.71	516.042	617.811						0.1072				44.8797	-1.4452	6.9152	15.0046	30.3116	57.8699	103.892	176.226	277.199	401.317	541.464	633.036	1.7428	7.8784	15.0328	29.9051	55.7239	101.365
45.0797	-1.397	7.7692	15.073	32.7175	61.6546	111.183	186.968	287.187	402.96	520.906	621.892	2.4682	8.54	16.4297	31.6265	60.4772	110.415	185.792	285.812	399.714	516.081	617.828						0.1071				44.9797	-1.4438	6.8999	15	30.3172	57.8856	103.886	176.254	277.254	401.372	541.611	633.658	1.7365	7.8912	15.0233	29.9011	55.7298	101.37
45.1797	-1.4029	7.7598	15.073	32.7138	61.6511	111.19	186.965	287.183	402.954	520.935	621.937	2.4699	8.5332	16.4274	31.6398	60.4689	110.422	185.8	285.816	399.72	516.105	617.839						0.1056				45.0797	-1.4465	6.9017	14.9965	30.3211	57.8784	103.899	176.285	277.286	401.438	541.778	634.379	1.7341	7.8932	15.025	29.91	55.7326	101.381
45.2797	-1.4013	7.761	15.0887	32.7168	61.6612	111.183	186.964	287.176	402.97	520.95	621.974	2.4705	8.5427	16.4219	31.654	60.4841	110.427	185.807	285.815	399.718	516.111	617.859						0.104				45.1797	-1.44	6.904	15.001	30.3251	57.8837	103.901	176.304	277.328	401.495	541.922	634.915	1.7271	7.9045	15.0309	29.9016	55.7368	101.399
45.3797	-1.4063	7.7669	15.0945	32.7114	61.6688	111.191	186.963	287.174	402.974	520.974	622.018	2.4559	8.5356	16.4319	31.6601	60.4868	110.43	185.809	285.819	399.728	516.121	617.884						0.1075				45.2797	-1.4338	6.9059	14.996	30.3305	57.8976	103.924	176.335	277.386	401.562	542.056	635.499	1.7285	7.9096	15.0253	29.9034	55.7412	101.419
45.4797	-1.4047	7.761	15.0984	32.7065	61.665	111.193	186.964	287.179	402.99	520.999	622.041	2.4586	8.5317	16.4393	31.6837	60.4848	110.432	185.809	285.834	399.748	516.137	617.889						0.1145				45.3797	-1.4371	6.9057	14.9995	30.3351	57.9066	103.925	176.37	277.421	401.643	542.206	635.952	1.7334	7.9099	15.029	29.902	55.7408	101.431
45.5797	-1.4039	7.7649	15.1045	32.7132	61.6544	111.183	186.969	287.188	402.987	521.025	622.077	2.4587	8.5356	16.443	31.6795	60.4857	110.43	185.817	285.831	399.743	516.139	617.914						0.1152				45.4797	-1.4283	6.9085	15.0048	30.3312	57.9146	103.945	176.399	277.447	401.713	542.348	635.986	1.7353	7.9214	15.035	29.9102	55.7578	101.449
45.6797	-1.413	7.7707	15.1073	32.7111	61.6523	111.19	186.961	287.191	403.005	521.03	622.104	2.461	8.5461	16.4447	31.7019	60.4869	110.434	185.815	285.847	399.762	516.128	617.936						0.1146				45.5797	-1.4239	6.9144	15.0002	30.3401	57.9178	103.938	176.419	277.482	401.779	542.486	635.997	1.7256	7.9274	15.0263	29.907	55.7611	101.462
45.7797	-1.4174	7.7626	15.1198	32.7277	61.6486	111.197	186.966	287.187	403.011	521.047	622.119	2.4725	8.5434	16.4519	31.7121	60.4743	110.426	185.813	285.841	399.773	516.145	617.954						0.1093				45.6797	-1.4212	6.9079	14.9961	30.3392	57.9229	103.961	176.449	277.5	401.843	542.61	635.956	1.7254	7.9313	15.0213	29.903	55.7661	101.479
45.8797	-1.412	7.766	15.1263	32.7234	61.6478	111.198	186.966	287.192	403.021	521.058	622.106	2.4576	8.5371	16.452	31.7098	60.4919	110.432	185.812	285.85	399.776	516.155	617.973						0.1105				45.7797	-1.4229	6.9128	14.9992	30.3468	57.941	103.977	176.465	277.534	401.908	542.743	635.992	1.7205	7.9448	15.0255	29.9078	55.7755	101.496
45.9797	-1.4095	7.7716	15.1234	32.7319	61.635	111.202	186.972	287.202	403.034	521.07	622.112	2.4607	8.5316	16.4659	31.7325	60.4824	110.446	185.819	285.849	399.795	516.159	617.987						0.1177				45.8797	-1.4208	6.9185	15.0032	30.354	57.9425	103.989	176.508	277.571	401.981	542.869	635.97	1.7354	7.9675	15.0325	29.9065	55.7677	101.512
46.0797	-1.4042	7.7777	15.1214	32.7243	61.6461	111.209	186.972	287.199	403.051	521.084	622.119	2.4483	8.5364	16.4624	31.7428	60.5025	110.452	185.817	285.858	399.819	516.153	618.003						0.1129				45.9797	-1.4249	6.9134	15.0109	30.3456	57.9507	104.009	176.524	277.599	402.067	543.008	636.082	1.7304	7.9633	15.0214	29.8925	55.7864	101.522
46.1797	-1.409	7.7755	15.1153	32.7315	61.6434	111.204	186.979	287.197	403.062	521.101	622.124	2.4422	8.5231	16.4565	31.7418	60.5069	110.46	185.814	285.865	399.849	516.137	618.008						0.1107				46.0797	-1.421	6.9173	15.0091	30.3538	57.9565	104.018	176.554	277.621	402.137	543.154	636.182	1.725	7.9862	15.0377	29.8908	55.7909	101.537
46.2797	-1.4059	7.782	15.12	32.7263	61.6438	111.204	186.977	287.206	403.068	521.119	622.128	2.4436	8.5295	16.4531	31.7502	60.5239	110.471	185.812	285.871	399.851	516.156	618.034						0.1146				46.1797	-1.4268	6.9204	15.0122	30.3586	57.9633	104.045	176.573	277.652	402.22	543.277	636.491	1.7198	7.9826	15.0429	29.8812	55.7876	101.554
46.3797	-1.4004	7.7762	15.1383	32.7417	61.6384	111.207	186.974	287.202	403.082	521.143	622.129	2.4227	8.5175	16.4683	31.7561	60.5271	110.474	185.82	285.875	399.87	516.162	618.053						0.1181				46.2797	-1.4232	6.9279	15.0199	30.3625	57.9669	104.058	176.593	277.691	402.307	543.443	636.776	1.7204	7.9894	15.0493	29.8875	55.7913	101.553
46.4797	-1.3956	7.7846	15.1421	32.7366	61.6243	111.214	186.983	287.202	403.099	521.148	622.147	2.4342	8.5299	16.4625	31.7626	60.5399	110.493	185.814	285.882	399.895	516.162	618.074						0.1139				46.3797	-1.4158	6.9178	15.0262	30.3709	57.9613	104.07	176.623	277.722	402.382	543.559	637.082	1.7181	7.9956	15.0509	29.8842	55.7862	101.566
46.5797	-1.3978	7.7781	15.1497	32.7412	61.6132	111.215	186.983	287.218	403.094	521.159	622.158	2.4321	8.5386	16.4732	31.7665	60.5472	110.5	185.811	285.888	399.91	516.171	618.094						0.1247				46.4797	-1.4061	6.9188	15.0186	30.3766	57.9662	104.089	176.644	277.75	402.46	543.689	637.481	1.7296	8.0127	15.0497	29.8876	55.7922	101.583
46.6797	-1.3988	7.7755	15.154	32.7353	61.607	111.219	186.982	287.219	403.109	521.177	622.17	2.4194	8.5232	16.4679	31.7625	60.5655	110.506	185.806	285.894	399.927	516.19	618.111						0.1359				46.5797	-1.4113	6.9251	15.0278	30.3928	57.9833	104.101	176.668	277.765	402.545	543.832	637.858	1.7194	8.0074	15.0454	29.8763	55.7885	101.6
46.7797	-1.3871	7.7932	15.1605	32.7332	61.6033	111.223	186.979	287.224	403.117	521.21	622.183	2.4033	8.5368	16.472	31.7589	60.572	110.515	185.812	285.899	399.941	516.199	618.123						0.1397				46.6797	-1.4222	6.9249	15.0331	30.398	57.992	104.13	176.684	277.805	402.642	543.966	638.267	1.7086	8.0324	15.0521	29.8665	55.8038	101.612
46.8797	-1.3887	7.7894	15.1663	32.742	61.6153	111.218	186.99	287.226	403.123	521.226	622.202	2.3931	8.5334	16.4769	31.764	60.5762	110.516	185.816	285.907	399.952	516.211	618.145						0.1402				46.7797	-1.4117	6.922	15.0288	30.3886	57.9965	104.143	176.703	277.862	402.717	544.087	638.659	1.711	8.0277	15.0557	29.8717	55.8124	101.631
46.9797	-1.392	7.7948	15.161	32.7369	61.6027	111.226	186.989	287.233	403.133	521.243	622.211	2.3796	8.5412	16.4784	31.7571	60.5827	110.538	185.804	285.916	399.971	516.229	618.15						0.1475				46.8797	-1.3999	6.9317	15.0333	30.3971	58.0008	104.167	176.739	277.917	402.805	544.225	639.07	1.7081	8.0532	15.0599	29.8627	55.8075	101.647
47.0797	-1.3802	7.7974	15.1633	32.7313	61.5964	111.231	186.981	287.247	403.146	521.272	622.222	2.3791	8.5542	16.4865	31.7478	60.5787	110.549	185.813	285.918	399.984	516.24	618.175						0.1507				46.9797	-1.3964	6.9296	15.0359	30.4047	58.0082	104.186	176.772	277.967	402.895	544.367	639.445	1.7162	8.063	15.0666	29.8674	55.8119	101.665
47.1797	-1.3715	7.7931	15.161	32.7386	61.6026	111.221	186.976	287.254	403.153	521.291	622.232	2.3608	8.5583	16.4944	31.735	60.5745	110.554	185.829	285.939	400.01	516.264	618.198						0.127				47.0797	-1.3881	6.934	15.038	30.4106	58.0137	104.211	176.782	278.023	402.989	544.485	639.733	1.7163	8.0679	15.0721	29.8707	55.8272	101.675
47.2797	-1.3745	7.8	15.1718	32.7343	61.5855	111.224	186.977	287.264	403.158	521.312	622.249	2.3535	8.5719	16.5017	31.7416	60.5694	110.561	185.837	285.939	400.029	516.274	618.216						0.1142				47.1797	-1.3837	6.9372	15.0413	30.415	58.0191	104.227	176.808	278.06	403.077	544.622	639.991	1.7168	8.0815	15.0711	29.876	55.8235	101.695
47.3797	-1.3612	7.7985	15.1744	32.7401	61.5793	111.233	186.979	287.263	403.158	521.33	622.268	2.3414	8.5801	16.5139	31.7285	60.5861	110.544	185.833	285.952	400.048	516.292	618.235						0.1281				47.2797	-1.3891	6.9337	15.0365	30.4211	58.0255	104.243	176.841	278.135	403.141	544.761	640.263	1.7212	8.0842	15.0663	29.8837	55.8291	101.712
47.4797	-1.3678	7.8037	15.1786	32.7454	61.5796	111.243	186.973	287.268	403.169	521.36	622.293	2.3346	8.5885	16.5321	31.7167	60.5857	110.574	185.833	285.952	400.063	516.3	618.265						0.1512				47.3797	-1.3871	6.9374	15.0409	30.4235	58.0245	104.262	176.866	278.185	403.212	544.87	640.502	1.7169	8.0996	15.0603	29.8892	55.8415	101.722
47.5797	-1.3655	7.8091	15.1762	32.7545	61.5729	111.246	186.976	287.272	403.17	521.375	622.305	2.3182	8.6032	16.5268	31.7135	60.5834	110.587	185.821	285.962	400.095	516.313	618.273						0.1262				47.4797	-1.3753	6.9373	15.0462	30.4215	58.0431	104.284	176.904	278.227	403.311	545.003	640.731	1.7307	8.0977	15.0677	29.8776	55.8499	101.747
47.6797	-1.3657	7.8128	15.1836	32.7633	61.5881	111.251	186.981	287.278	403.167	521.396	622.312	2.3131	8.5978	16.5324	31.6984	60.608	110.593	185.825	285.967	400.124	516.319	618.286						-0.0122				47.5797	-1.3708	6.9431	15.0437	30.4272	58.0558	104.304	176.925	278.288	403.389	545.13	640.946	1.7349	8.1065	15.0615	29.8911	55.8608	101.765
47.7797	-1.3594	7.8188	15.1873	32.773	61.5919	111.243	186.986	287.291	403.167	521.424	622.334	2.3021	8.6131	16.5185	31.7001	60.6347	110.603	185.834	285.973	400.144	516.34	618.311						0.2229				47.6797	-1.3723	6.9473	15.0492	30.4343	58.0631	104.318	176.946	278.343	403.44	545.279	641.155	1.7323	8.1307	15.067	29.9004	55.8661	101.78
47.8797	-1.3532	7.8146	15.1838	32.7821	61.5936	111.255	186.99	287.297	403.17	521.44	622.351	2.2905	8.6118	16.5265	31.7193	60.6792	110.618	185.825	285.975	400.158	516.368	618.318						0.358				47.7797	-1.3632	6.935	15.0544	30.4339	58.0792	104.333	176.98	278.414	403.51	545.412	641.345	1.7299	8.115	15.0733	29.9096	55.8753	101.788
47.9797	-1.3585	7.8108	15.1825	32.7782	61.5988	111.256	186.99	287.287	403.176	521.452	622.377	2.2753	8.6249	16.5356	31.7197	60.7299	110.616	185.825	285.982	400.179	516.381	618.34						-0.2496				47.8797	-1.3644	6.9468	15.0614	30.4551	58.0885	104.358	177.009	278.464	403.592	545.546	641.551	1.7259	8.1227	15.074	29.917	55.8866	101.808
48.0797	-1.3528	7.8185	15.1913	32.7873	61.5971	111.267	186.993	287.288	403.179	521.491	622.411	2.2691	8.6318	16.5374	31.7214	60.7898	110.626	185.831	285.985	400.178	516.402	618.345						0.2356				47.9797	-1.3562	6.9482	15.0609	30.4618	58.0978	104.377	177.039	278.533	403.696	545.664	641.711	1.7203	8.1281	15.0737	29.9106	55.8925	101.817
48.1797	-1.3555	7.8276	15.2038	32.7869	61.5972	111.276	186.992	287.299	403.196	521.513	622.428	2.2451	8.6214	16.5293	31.7333	60.8494	110.621	185.826	286.001	400.197	516.428	618.351						2.5434				48.0797	-1.346	6.9503	15.0716	30.4643	58.1089	104.388	177.068	278.59	403.783	545.779	641.859	1.724	8.1319	15.0859	29.8996	55.9032	101.837
48.2797	-1.3587	7.8298	15.2119	32.7973	61.5961	111.284	186.994	287.301	403.199	521.523	622.452	2.2246	8.638	16.5212	31.7249	60.8901	110.622	185.839	286.006	400.204	516.442	618.378						2.7173				48.1797	-1.337	6.9571	15.083	30.4792	58.1078	104.406	177.094	278.621	403.839	545.903	642.013	1.7317	8.12	15.0934	29.9061	55.8944	101.861
48.3797	-1.3543	7.8391	15.2275	32.8064	61.6021	111.278	186.992	287.301	403.197	521.537	622.48	2.2363	8.6423	16.5221	31.734	60.9392	110.623	185.839	286.008	400.235	516.47	618.394						2.6274				48.2797	-1.3374	6.9494	15.0882	30.4853	58.1167	104.414	177.113	278.677	403.91	546.031	642.18	1.7398	8.1466	15.0884	29.9132	55.9028	101.867
48.4797	-1.3462	7.8347	15.227	32.806	61.6166	111.29	186.989	287.306	403.211	521.562	622.532	2.2231	8.6408	16.5219	31.7501	60.9625	110.625	185.852	286.004	400.226	516.473	618.389						2.1992				48.3797	-1.3307	6.9557	15.0865	30.4894	58.1315	104.418	177.132	278.709	403.998	546.15	642.325	1.733	8.1489	15.0972	29.9242	55.9147	101.877
48.5797	-1.3381	7.8438	15.2364	32.802	61.614	111.287	186.98	287.311	403.21	521.568	622.562	2.194	8.6443	16.5114	31.7613	60.9939	110.62	185.842	286.01	400.226	516.496	618.414						1.6947				48.4797	-1.315	6.9688	15.0866	30.4985	58.1404	104.431	177.156	278.754	404.063	546.263	642.481	1.7302	8.1399	15.1065	29.9248	55.9083	101.894
48.6797	-1.3385	7.8533	15.2474	32.7997	61.6089	111.295	186.977	287.311	403.221	521.584	622.596	2.172	8.6453	16.5197	31.7655	61.0106	110.621	185.843	286.017	400.23	516.522	618.433						1.1832				48.5797	-1.3048	6.9747	15.0962	30.5084	58.1596	104.442	177.18	278.784	404.14	546.394	642.639	1.7289	8.1384	15.1078	29.9163	55.914	101.916
48.7797	-1.3279	7.8554	15.2461	32.8004	61.6139	111.287	186.971	287.303	403.227	521.603	622.639	2.156	8.653	16.5119	31.7855	61.0093	110.62	185.834	286.013	400.245	516.538	618.447						0.7742				48.6797	-1.2862	6.9817	15.0964	30.5148	58.1675	104.453	177.191	278.824	404.215	546.521	642.835	1.7381	8.133	15.1164	29.9162	55.9138	101.928
48.8797	-1.3313	7.8629	15.2554	32.8169	61.6257	111.294	186.968	287.302	403.225	521.627	622.677	2.1311	8.6742	16.4964	31.7942	60.9987	110.605	185.836	286.025	400.243	516.566	618.467						0.385				48.7797	-1.2836	6.9844	15.106	30.5202	58.1595	104.466	177.219	278.874	404.31	546.633	643.001	1.7306	8.1418	15.1254	29.9277	55.9019	101.936
48.9797	-1.324	7.8726	15.2707	32.8083	61.6234	111.288	186.968	287.304	403.235	521.648	622.714	2.108	8.6744	16.4914	31.8096	60.9871	110.606	185.844	286.028	400.25	516.591	618.51						0.1228				48.8797	-1.275	6.9907	15.1034	30.532	58.1669	104.474	177.237	278.91	404.388	546.753	643.161	1.7369	8.1335	15.1213	29.9096	55.903	101.948
49.0797	-1.3239	7.8688	15.2786	32.8055	61.6225	111.296	186.968	287.313	403.248	521.665	622.75	2.0885	8.6723	16.4827	31.8033	60.9703	110.586	185.832	286.031	400.268	516.611	618.529						-0.1002				48.9797	-1.2709	7.0017	15.1081	30.5389	58.1796	104.487	177.259	278.954	404.463	546.875	643.344	1.7355	8.1333	15.1295	29.8968	55.9048	101.958
49.1797	-1.3126	7.8753	15.2888	32.799	61.6222	111.29	186.968	287.318	403.251	521.684	622.769	2.0675	8.6702	16.4902	31.8114	60.9589	110.567	185.842	286.03	400.314	516.639	618.551						-0.319				49.0797	-1.2549	7.0108	15.1102	30.5341	58.1877	104.493	177.28	278.976	404.525	547.019	643.522	1.7416	8.1397	15.118	29.8791	55.9129	101.97
49.2797	-1.3026	7.8747	15.3061	32.8061	61.6166	111.285	186.973	287.325	403.271	521.708	622.78	2.0381	8.6838	16.4858	31.8191	60.9025	110.568	185.837	286.037	400.31	516.653	618.588						-0.4278				49.1797	-1.2577	7.0095	15.1171	30.5387	58.1916	104.5	177.29	279.004	404.609	547.157	643.71	1.7417	8.1408	15.1161	29.8783	55.9164	101.994
49.3797	-1.2917	7.8819	15.2985	32.8108	61.6137	111.289	186.979	287.333	403.272	521.727	622.805	2.0154	8.6764	16.4701	31.8336	60.8977	110.546	185.847	286.046	400.33	516.692	618.612						-0.5036				49.2797	-1.2511	7.0067	15.1236	30.544	58.1972	104.51	177.327	279.036	404.696	547.291	643.885	1.7447	8.1466	15.1291	29.8789	55.9103	102.004
49.4797	-1.2861	7.8756	15.3056	32.8068	61.6184	111.296	186.987	287.341	403.286	521.752	622.822	1.9952	8.665	16.4746	31.8361	60.8979	110.548	185.851	286.06	400.348	516.704	618.641						-0.6093				49.3797	-1.2469	7.0147	15.1266	30.5494	58.2266	104.524	177.339	279.087	404.777	547.414	644.057	1.7424	8.1448	15.1175	29.8735	55.9232	102.024
49.5797	-1.281	7.8816	15.299	32.8139	61.6141	111.31	186.985	287.345	403.303	521.785	622.845	1.989	8.6576	16.481	31.839	60.8826	110.544	185.862	286.072	400.371	516.734	618.676						-0.7145				49.4797	-1.2396	7.0225	15.1214	30.5553	58.2329	104.522	177.372	279.124	404.853	547.552	644.229	1.7409	8.1566	15.12	29.8774	55.9264	102.027
49.6797	-1.2777	7.8748	15.2971	32.8301	61.6247	111.314	186.996	287.363	403.311	521.812	622.838	1.9716	8.6521	16.4781	31.8393	60.8314	110.542	185.87	286.084	400.403	516.775	618.693						-0.7752				49.5797	-1.2383	7.0226	15.1256	30.5603	58.2406	104.545	177.392	279.166	404.937	547.688	644.376	1.7357	8.1509	15.1188	29.865	55.9372	102.044
49.7797	-1.272	7.8632	15.2914	32.8281	61.6184	111.322	187.009	287.374	403.327	521.845	622.867	1.9597	8.6307	16.4915	31.8508	60.7975	110.548	185.88	286.088	400.435	516.815	618.734						-0.9026				49.6797	-1.2223	7.0202	15.1226	30.5663	58.2545	104.568	177.425	279.215	405.009	547.825	644.569	1.7258	8.163	15.1129	29.865	55.9486	102.077
49.8797	-1.2654	7.868	15.2951	32.8317	61.6197	111.323	187.017	287.375	403.341	521.87	622.899	1.9558	8.6251	16.4784	31.8516	60.7834	110.554	185.893	286.101	400.45	516.844	618.759						-1.01				49.7797	-1.207	7.0282	15.1273	30.5755	58.2636	104.58	177.464	279.255	405.092	547.959	644.714	1.7242	8.1536	15.1278	29.8607	55.9575	102.09
49.9797	-1.2625	7.8734	15.3143	32.8417	61.6232	111.341	187.016	287.39	403.348	521.895	622.921	1.938	8.6188	16.4686	31.8727	60.7846	110.572	185.893	286.109	400.446	516.877	618.785						-1.0764				49.8797	-1.1976	7.0308	15.1328	30.5706	58.2831	104.603	177.487	279.311	405.168	548.106	644.907	1.7018	8.1537	15.1244	29.8609	55.9688	102.101
50.0797	-1.2673	7.8703	15.3212	32.8518	61.631	111.344	187.022	287.406	403.368	521.92	622.932	1.9452	8.6254	16.4729	31.8672	60.7925	110.576	185.905	286.104	400.469	516.925	618.818						-1.1445				49.9797	-1.1864	7.0322	15.1326	30.5791	58.2993	104.616	177.532	279.353	405.242	548.236	645.124	1.7114	8.1631	15.121	29.8601	55.9882	102.119
50.1797	-1.2635	7.8784	15.3282	32.8586	61.6432	111.353	187.027	287.409	403.372	521.933	622.949	1.9382	8.6222	16.4679	31.8835	60.7979	110.569	185.911	286.112	400.473	516.958	618.846						-1.1548				50.0797	-1.1867	7.0235	15.1371	30.5888	58.3159	104.623	177.562	279.4	405.305	548.365	645.326	1.6911	8.1557	15.1281	29.8521	56.0019	102.143
50.2797	-1.2574	7.8746	15.3419	32.8757	61.6495	111.364	187.032	287.42	403.392	521.94	622.973	1.9365	8.6194	16.4756	31.9011	60.8064	110.588	185.915	286.133	400.469	516.987	618.871						-1.1195				50.1797	-1.1884	7.0385	15.1481	30.603	58.3251	104.644	177.589	279.442	405.381	548.507	645.534	1.6935	8.1615	15.1327	29.8491	56.0202	102.158
50.3797	-1.261	7.8875	15.3419	32.8737	61.6579	111.383	187.035	287.422	403.403	521.95	622.997	1.9315	8.6041	16.4758	31.9076	60.8209	110.598	185.928	286.142	400.493	516.997	618.899						-1.1926				50.2797	-1.1767	7.0477	15.1614	30.6162	58.3286	104.669	177.626	279.486	405.455	548.643	645.739	1.6816	8.1586	15.1415	29.8589	56.0328	102.179
50.4797	-1.2564	7.8997	15.3589	32.8765	61.6527	111.398	187.046	287.432	403.429	521.964	623.009	1.9457	8.6102	16.4727	31.9258	60.8441	110.604	185.929	286.151	400.486	517.019	618.906						-1.276				50.3797	-1.168	7.0457	15.1595	30.6306	58.3341	104.694	177.661	279.533	405.539	548.773	645.957	1.6739	8.1462	15.1511	29.8588	56.0397	102.194
50.5797	-1.2567	7.9071	15.3668	32.8918	61.6688	111.401	187.05	287.447	403.437	521.978	623.035	1.9277	8.6114	16.4886	31.9326	60.8711	110.605	185.943	286.151	400.491	517.043	618.927						-1.2835				50.4797	-1.1648	7.0515	15.1716	30.6266	58.3493	104.704	177.689	279.579	405.62	548.901	646.182	1.662	8.1468	15.1672	29.8546	56.0554	102.212
50.6797	-1.2521	7.9119	15.374	32.8971	61.6851	111.416	187.064	287.451	403.453	521.985	623.057	1.9391	8.6073	16.4994	31.9357	60.8739	110.612	185.956	286.154	400.495	517.062	618.948						-1.212				50.5797	-1.1554	7.0593	15.1896	30.6468	58.3629	104.721	177.726	279.634	405.689	549.023	646.42	1.6497	8.1476	15.1629	29.8601	56.0564	102.229
50.7797	-1.2489	7.9294	15.3816	32.9112	61.6882	111.422	187.069	287.462	403.459	521.995	623.069	1.9494	8.6134	16.4991	31.9676	60.867	110.617	185.964	286.166	400.517	517.079	618.972						-1.0437				50.6797	-1.1542	7.0644	15.2029	30.6621	58.3856	104.751	177.756	279.678	405.771	549.167	646.654	1.645	8.1554	15.1717	29.8579	56.0724	102.26
50.8797	-1.2363	7.9413	15.3847	32.9136	61.6906	111.436	187.066	287.467	403.462	522.006	623.089	1.9437	8.6209	16.5241	31.974	60.8759	110.629	185.975	286.181	400.539	517.092	619.008						-0.9015				50.7797	-1.1549	7.0651	15.2027	30.6738	58.4031	104.773	177.788	279.728	405.862	549.299	646.895	1.6229	8.1564	15.1755	29.8595	56.0793	102.272
50.9797	-1.2295	7.9498	15.3922	32.9218	61.7015	111.437	187.069	287.477	403.479	522.016	623.111	1.9432	8.6207	16.5495	31.9801	60.8774	110.634	185.993	286.181	400.577	517.109	619.035						-0.8495				50.8797	-1.1468	7.0822	15.2275	30.6823	58.4161	104.811	177.821	279.764	405.946	549.414	647.155	1.5897	8.1722	15.1923	29.8623	56.0912	102.286
51.0797	-1.2168	7.9651	15.4151	32.9339	61.7024	111.444	187.083	287.48	403.489	522.036	623.127	1.932	8.6035	16.5539	31.9872	60.8891	110.641	185.99	286.183	400.619	517.112	619.056						-0.8304				50.9797	-1.1376	7.0912	15.233	30.6941	58.4296	104.832	177.857	279.818	406.023	549.546	647.366	1.577	8.1978	15.1982	29.867	56.1058	102.296
51.1797	-1.2089	7.9705	15.429	32.9489	61.7162	111.447	187.084	287.488	403.508	522.047	623.141	1.9119	8.6079	16.5673	31.9909	60.8956	110.656	186	286.194	400.659	517.122	619.089						-0.9116				51.0797	-1.1317	7.0969	15.2479	30.7011	58.4367	104.833	177.893	279.851	406.103	549.668	647.568	1.5565	8.1987	15.2114	29.8838	56.101	102.308
51.2797	-1.1949	7.9849	15.4336	32.9465	61.7313	111.46	187.087	287.491	403.518	522.063	623.163	1.9044	8.5967	16.5851	31.9922	60.908	110.68	186.006	286.2	400.71	517.138	619.096						-0.9927				51.1797	-1.1175	7.111	15.2601	30.7157	58.4467	104.851	177.92	279.897	406.173	549.789	647.759	1.5448	8.2001	15.2242	29.8853	56.1204	102.316
51.3797	-1.186	7.987	15.4515	32.9457	61.7311	111.468	187.103	287.5	403.521	522.084	623.165	1.8861	8.5984	16.5891	31.9982	60.913	110.689	186.01	286.211	400.762	517.128	619.111						-1.0669				51.2797	-1.104	7.1264	15.2758	30.7299	58.46	104.875	177.963	279.946	406.245	549.912	647.954	1.5211	8.2268	15.2326	29.8816	56.1457	102.345
51.4797	-1.1793	8.0045	15.4721	32.9593	61.7396	111.469	187.104	287.502	403.544	522.104	623.187	1.8596	8.6005	16.5997	32.0093	60.9241	110.711	186.022	286.218	400.809	517.13	619.145						-1.1195				51.3797	-1.0957	7.1347	15.2914	30.7355	58.4742	104.871	177.992	280.002	406.31	550.019	648.163	1.5073	8.252	15.245	29.8843	56.1573	102.351
51.5797	-1.164	8.0084	15.4764	32.9621	61.7396	111.48	187.109	287.521	403.539	522.115	623.197	1.8431	8.6181	16.6193	32.0204	60.921	110.721	186.038	286.221	400.835	517.143	619.154						-1.1897				51.4797	-1.0938	7.1349	15.2955	30.7361	58.4908	104.877	178.031	280.032	406.385	550.145	648.292	1.503	8.2641	15.2474	29.8976	56.1839	102.362
51.6797	-1.1504	8.0226	15.4856	32.9684	61.7416	111.491	187.126	287.518	403.547	522.126	623.22	1.8192	8.6101	16.6372	32.0359	60.9339	110.733	186.051	286.221	400.857	517.155	619.186						-1.264				51.5797	-1.0863	7.1421	15.3057	30.7501	58.4913	104.89	178.062	280.081	406.43	550.254	648.394	1.4871	8.2666	15.254	29.9013	56.2063	102.384
51.7797	-1.1482	8.021	15.4831	32.979	61.7487	111.489	187.123	287.516	403.556	522.135	623.236	1.7916	8.6077	16.641	32.0432	60.9334	110.74	186.05	286.237	400.915	517.167	619.198						-1.3079				51.6797	-1.0808	7.1563	15.3123	30.7546	58.5125	104.886	178.103	280.122	406.503	550.375	648.435	1.475	8.2942	15.2639	29.9148	56.2272	102.409
51.8797	-1.1309	8.0289	15.487	32.9809	61.7491	111.493	187.119	287.526	403.568	522.148	623.259	1.7767	8.6148	16.6554	32.0443	60.943	110.748	186.053	286.253	400.921	517.176	619.219						-1.3127				51.7797	-1.0838	7.1694	15.3257	30.7637	58.5318	104.905	178.135	280.162	406.543	550.487	648.405	1.4653	8.2907	15.2777	29.9194	56.2665	102.424
51.9797	-1.1286	8.0318	15.5013	32.9904	61.7594	111.501	187.119	287.534	403.591	522.157	623.284	1.7623	8.6112	16.6735	32.0621	60.9566	110.757	186.065	286.255	400.941	517.207	619.236						-1.3383				51.8797	-1.0789	7.1817	15.3295	30.7714	58.5444	104.91	178.175	280.189	406.604	550.6	648.137	1.4514	8.3135	15.2822	29.9204	56.2882	102.444
52.0797	-1.1231	8.0388	15.4986	33.0017	61.7647	111.506	187.115	287.55	403.591	522.17	623.299	1.7578	8.6152	16.682	32.0769	60.9559	110.76	186.075	286.264	400.921	517.225	619.262						-1.3427				51.9797	-1.0606	7.1816	15.3404	30.784	58.5556	104.901	178.211	280.235	406.676	550.694	647.908	1.4467	8.3106	15.2886	29.926	56.3166	102.447
52.1797	-1.1136	8.0554	15.5085	33.0048	61.7687	111.507	187.114	287.549	403.606	522.176	623.308	1.749	8.6197	16.6941	32.0879	60.9484	110.766	186.079	286.266	400.931	517.241	619.285						-1.3469				52.0797	-1.0631	7.1805	15.3377	30.7937	58.5597	104.896	178.24	280.275	406.746	550.821	647.683	1.4304	8.3182	15.2987	29.9256	56.3324	102.472
52.2797	-1.1081	8.0642	15.5105	33.009	61.7706	111.507	187.113	287.567	403.613	522.189	623.335	1.745	8.5995	16.6959	32.0888	60.9217	110.782	186.087	286.275	400.919	517.263	619.3						-1.3657				52.1797	-1.0615	7.1933	15.3498	30.8045	58.5689	104.903	178.279	280.323	406.807	550.936	647.455	1.4229	8.3234	15.301	29.9197	56.3528	102.49
52.3797	-1.104	8.0666	15.5296	33.0168	61.7773	111.511	187.127	287.57	403.626	522.211	623.356	1.7366	8.5977	16.7038	32.0845	60.9296	110.785	186.098	286.269	400.894	517.287	619.311						-1.3701				52.2797	-1.0637	7.207	15.3484	30.8146	58.5789	104.908	178.308	280.37	406.887	551.066	647.16	1.3983	8.3463	15.3119	29.9192	56.3641	102.512
52.4797	-1.0986	8.0652	15.5419	33.018	61.7868	111.527	187.12	287.573	403.64	522.233	623.375	1.7406	8.598	16.7102	32.0731	60.924	110.789	186.11	286.28	400.89	517.295	619.324						-1.3853				52.3797	-1.0634	7.2137	15.3645	30.8172	58.602	104.927	178.344	280.391	406.952	551.198	646.867	1.3811	8.3352	15.325	29.9174	56.3861	102.535
52.5797	-1.0887	8.0682	15.5538	33.031	61.7978	111.531	187.126	287.578	403.657	522.255	623.393	1.7438	8.5977	16.7134	32.0806	60.9335	110.796	186.12	286.298	400.871	517.318	619.338						-1.4026				52.4797	-1.0499	7.2243	15.3821	30.8304	58.6126	104.93	178.373	280.442	407.035	551.302	646.621	1.3652	8.3518	15.3246	29.918	56.4141	102.54
52.6797	-1.0807	8.0712	15.5578	33.0412	61.8008	111.542	187.141	287.592	403.673	522.272	623.411	1.739	8.6111	16.7113	32.1054	60.9244	110.805	186.133	286.296	400.872	517.332	619.355						-1.4138				52.5797	-1.0583	7.2177	15.389	30.8309	58.6218	104.947	178.405	280.471	407.097	551.44	646.361	1.3397	8.3553	15.3282	29.9192	56.4077	102.556
52.7797	-1.0896	8.0757	15.555	33.039	61.81	111.549	187.146	287.6	403.691	522.283	623.434	1.7305	8.6037	16.7214	32.1142	60.9356	110.808	186.158	286.318	400.866	517.35	619.363						-1.4352				52.6797	-1.0605	7.2236	15.3849	30.8429	58.6442	104.957	178.445	280.509	407.178	551.557	646.108	1.324	8.3546	15.3374	29.9301	56.4185	102.576
52.8797	-1.0884	8.0837	15.567	33.0425	61.8219	111.567	187.152	287.618	403.69	522.302	623.452	1.7222	8.607	16.7226	32.1164	60.9337	110.817	186.172	286.327	400.857	517.368	619.367						-1.4474				52.7797	-1.0517	7.237	15.3953	30.8548	58.6529	104.963	178.469	280.55	407.251	551.675	645.92	1.325	8.3671	15.3381	29.9377	56.4274	102.581
52.9797	-1.079	8.0939	15.5802	33.041	61.8312	111.572	187.15	287.62	403.695	522.312	623.473	1.7013	8.6053	16.734	32.1277	60.9405	110.817	186.17	286.329	400.862	517.389	619.393						-1.457				52.8797	-1.0438	7.2469	15.4064	30.8636	58.6669	104.983	178.513	280.59	407.342	551.791	645.885	1.306	8.3611	15.351	29.9421	56.4323	102.602
53.0797	-1.0738	8.096	15.6008	33.0449	61.843	111.572	187.161	287.629	403.704	522.333	623.497	1.6946	8.6038	16.7443	32.1522	60.955	110.828	186.175	286.33	400.875	517.412	619.414						-1.4726				52.9797	-1.041	7.2411	15.4093	30.8765	58.6816	104.997	178.541	280.645	407.42	551.925	645.976	1.2968	8.3602	15.3522	29.9496	56.4465	102.621
53.1797	-1.0681	8.1148	15.5998	33.0687	61.8584	111.584	187.17	287.625	403.719	522.349	623.503	1.6752	8.5998	16.738	32.1689	60.9561	110.83	186.185	286.343	400.899	517.411	619.428						-1.4928				53.0797	-1.0314	7.2512	15.4185	30.8813	58.695	105.013	178.568	280.686	407.481	552.067	646.132	1.2802	8.3624	15.3609	29.9544	56.451	102.638
53.2797	-1.0627	8.1051	15.6032	33.0733	61.8671	111.587	187.183	287.628	403.726	522.366	623.518	1.6689	8.6005	16.7349	32.1777	60.9593	110.837	186.17	286.35	400.925	517.433	619.436						-1.5006				53.1797	-1.0301	7.2611	15.4265	30.8781	58.7054	105.017	178.601	280.726	407.562	552.172	646.281	1.2692	8.3547	15.3736	29.964	56.4589	102.66
53.3797	-1.0609	8.1183	15.6116	33.0835	61.8735	111.597	187.184	287.638	403.733	522.379	623.539	1.6701	8.5974	16.738	32.187	60.9707	110.847	186.176	286.364	400.914	517.454	619.455						-1.5207				53.2797	-1.0263	7.2832	15.4398	30.8928	58.7292	105.033	178.631	280.756	407.632	552.292	646.478	1.2545	8.3546	15.371	29.9786	56.4836	102.677
53.4797	-1.0493	8.1266	15.6253	33.0881	61.8715	111.6	187.19	287.641	403.745	522.397	623.566	1.6578	8.602	16.7451	32.1951	60.9614	110.839	186.185	286.368	400.931	517.47	619.477						-1.5183				53.3797	-1.0087	7.2764	15.4515	30.907	58.7396	105.052	178.658	280.795	407.72	552.399	646.663	1.2336	8.3641	15.3942	29.9856	56.4856	102.683
53.5797	-1.0391	8.13	15.6304	33.1075	61.8789	111.606	187.197	287.645	403.753	522.417	623.572	1.6326	8.5994	16.7439	32.2012	60.9579	110.847	186.182	286.381	400.939	517.474	619.498						-1.5334				53.4797	-1.0044	7.2829	15.466	30.9175	58.7468	105.066	178.688	280.834	407.787	552.515	646.851	1.2337	8.3543	15.3997	29.9925	56.5102	102.701
53.6797	-1.041	8.1449	15.642	33.1062	61.8931	111.617	187.192	287.656	403.749	522.434	623.594	1.6013	8.6038	16.7493	32.2022	60.97	110.855	186.193	286.375	400.964	517.478	619.518						-1.5358				53.5797	-0.9942	7.2948	15.4707	30.925	58.7577	105.087	178.721	280.878	407.851	552.631	647.05	1.2254	8.3481	15.4127	29.9995	56.5304	102.716
53.7797	-1.0359	8.149	15.6523	33.1166	61.8956	111.614	187.202	287.657	403.761	522.448	623.62	1.5938	8.6091	16.7621	32.2087	60.9715	110.858	186.199	286.377	400.98	517.494	619.543						-1.5517				53.6797	-0.9917	7.304	15.4821	30.9427	58.7806	105.106	178.749	280.916	407.947	552.739	647.288	1.218	8.3567	15.423	30.0065	56.5348	102.731
53.8797	-1.0199	8.1495	15.6685	33.127	61.9011	111.621	187.211	287.663	403.764	522.471	623.64	1.5732	8.612	16.7532	32.2204	60.9785	110.841	186.202	286.375	401	517.496	619.562						-1.5461				53.7797	-0.9763	7.3184	15.4947	30.9515	58.7791	105.111	178.777	280.937	408.005	552.849	647.506	1.2089	8.3704	15.4279	30.0128	56.5502	102.739
53.9797	-1.0254	8.1636	15.6574	33.1364	61.9114	111.621	187.21	287.667	403.771	522.498	623.658	1.542	8.6106	16.7598	32.2317	60.9887	110.838	186.198	286.384	401.016	517.517	619.581						-1.549				53.8797	-0.9596	7.3331	15.5011	30.9596	58.7882	105.126	178.817	280.98	408.086	552.974	647.686	1.2086	8.3555	15.4396	30.019	56.5602	102.755
54.0797	-1.0104	8.1635	15.6649	33.1353	61.9235	111.618	187.204	287.671	403.782	522.526	623.677	1.5167	8.615	16.7686	32.2219	60.9955	110.825	186.188	286.388	401.033	517.529	619.591						-1.5614				53.9797	-0.9562	7.3363	15.4968	30.972	58.8064	105.15	178.828	281.019	408.141	553.081	647.844	1.2075	8.3496	15.447	30.0245	56.5587	102.766
54.1797	-1.0065	8.1631	15.6677	33.1327	61.9247	111.623	187.209	287.67	403.797	522.546	623.703	1.4895	8.6188	16.763	32.2295	61.0017	110.805	186.205	286.399	401.044	517.543	619.615						-1.5594				54.0797	-0.9479	7.3471	15.5041	30.97	58.812	105.158	178.848	281.078	408.211	553.182	648.012	1.2035	8.3482	15.4578	30.0326	56.5538	102.773
54.2797	-0.997	8.1627	15.6768	33.1382	61.932	111.627	187.2	287.672	403.795	522.563	623.712	1.4435	8.6057	16.7587	32.2256	60.9951	110.816	186.203	286.408	401.061	517.561	619.645						-1.5512				54.1797	-0.9351	7.3608	15.5165	30.9773	58.8175	105.168	178.873	281.133	408.258	553.281	648.191	1.2055	8.3531	15.4691	30.0437	56.5405	102.771
54.3797	-0.9922	8.183	15.6756	33.1448	61.9381	111.644	187.203	287.685	403.801	522.59	623.732	1.4269	8.5859	16.7602	32.2403	61.0036	110.823	186.209	286.407	401.07	517.581	619.673						-1.5633				54.2797	-0.932	7.3641	15.5268	30.9811	58.8237	105.17	178.895	281.18	408.308	553.389	648.319	1.2015	8.365	15.4753	30.0447	56.5461	102.784
54.4797	-0.9805	8.1738	15.6746	33.1518	61.932	111.654	187.208	287.693	403.811	522.611	623.745	1.3993	8.5867	16.7685	32.2388	61.026	110.818	186.213	286.414	401.078	517.6	619.682						-1.5731				54.3797	-0.9149	7.3581	15.534	30.9931	58.845	105.186	178.931	281.228	408.366	553.486	648.458	1.2019	8.3629	15.4844	30.0352	56.5483	102.797
54.5797	-0.9727	8.1806	15.6738	33.153	61.9395	111.666	187.214	287.701	403.811	522.636	623.772	1.3792	8.5851	16.7838	32.2519	61.0297	110.821	186.217	286.423	401.087	517.611	619.707						-1.5814				54.4797	-0.8978	7.3697	15.544	30.9993	58.8507	105.196	178.948	281.27	408.425	553.598	648.588	1.2045	8.3601	15.4835	30.0402	56.5422	102.811
54.6797	-0.9746	8.1802	15.689	33.1686	61.9408	111.665	187.223	287.704	403.816	522.653	623.786	1.3865	8.5921	16.7797	32.2692	61.0262	110.817	186.218	286.428	401.106	517.626	619.735						-1.5987				54.5797	-0.8937	7.3713	15.5406	31.0049	58.8569	105.209	178.978	281.314	408.483	553.711	648.743	1.1952	8.363	15.4888	30.0382	56.5424	102.815
54.7797	-0.9707	8.1754	15.6947	33.1649	61.9448	111.678	187.228	287.707	403.827	522.67	623.801	1.3764	8.5832	16.768	32.2816	61.029	110.835	186.213	286.439	401.112	517.652	619.763						-1.6023				54.6797	-0.8921	7.3786	15.5526	31.0135	58.878	105.215	179.005	281.384	408.55	553.824	648.871	1.182	8.3537	15.4845	30.04	56.5513	102.828
54.8797	-0.9609	8.1814	15.7007	33.1669	61.9542	111.681	187.217	287.704	403.832	522.696	623.826	1.369	8.5893	16.7742	32.2878	61.0358	110.857	186.214	286.438	401.128	517.665	619.788						-1.6013				54.7797	-0.8902	7.3886	15.562	31.0169	58.8852	105.232	179.033	281.441	408.58	553.938	649.047	1.1725	8.3593	15.4925	30.034	56.5665	102.836
54.9797	-0.9547	8.186	15.7119	33.1832	61.9551	111.679	187.223	287.713	403.84	522.726	623.845	1.3563	8.5849	16.7838	32.2996	61.0527	110.872	186.221	286.443	401.139	517.676	619.812						-1.6043				54.8797	-0.8782	7.3958	15.5636	31.0275	58.8839	105.25	179.053	281.491	408.642	554.036	649.224	1.1643	8.3503	15.5041	30.0361	56.587	102.845
55.0797	-0.9437	8.1886	15.7084	33.1823	61.9634	111.685	187.222	287.718	403.847	522.743	623.862	1.3451	8.5896	16.7773	32.3066	61.0626	110.888	186.213	286.453	401.133	517.704	619.844						-1.6096				54.9797	-0.8823	7.3991	15.567	31.0415	58.9019	105.264	179.082	281.541	408.702	554.152	649.385	1.1508	8.346	15.4986	30.0442	56.5869	102.864
55.1797	-0.9492	8.2038	15.7023	33.1908	61.97	111.695	187.216	287.723	403.841	522.762	623.882	1.343	8.5911	16.7884	32.3123	61.0627	110.911	186.213	286.45	401.14	517.733	619.863						-1.6181				55.0797	-0.8795	7.4001	15.5749	31.0564	58.9114	105.263	179.119	281.597	408.748	554.257	649.562	1.1425	8.3419	15.5233	30.0399	56.596	102.883
55.2797	-0.9443	8.2002	15.7159	33.1992	61.9737	111.696	187.216	287.731	403.855	522.777	623.897	1.3393	8.5859	16.7981	32.321	61.067	110.927	186.207	286.464	401.16	517.75	619.88						-1.6273				55.1797	-0.8653	7.4038	15.5842	31.0641	58.9069	105.275	179.138	281.65	408.818	554.37	649.771	1.1387	8.3279	15.5162	30.0393	56.601	102.9
55.3797	-0.9458	8.2113	15.7232	33.2077	61.9732	111.699	187.205	287.733	403.852	522.809	623.9	1.334	8.584	16.8043	32.33	61.0796	110.949	186.216	286.468	401.159	517.78	619.918						-1.6294				55.2797	-0.8621	7.4161	15.5842	31.0627	58.9165	105.296	179.165	281.711	408.885	554.475	649.989	1.1332	8.3277	15.5229	30.053	56.6119	102.916
55.4797	-0.9287	8.2181	15.7391	33.2071	61.975	111.715	187.216	287.74	403.857	522.819	623.91	1.3299	8.5846	16.8144	32.3496	61.083	110.985	186.219	286.472	401.177	517.807	619.944						-1.6395				55.3797	-0.8497	7.4274	15.5915	31.0716	58.9217	105.294	179.192	281.744	408.961	554.584	650.217	1.1196	8.3246	15.5312	30.0591	56.617	102.923
55.5797	-0.927	8.2174	15.7399	33.2103	61.9847	111.714	187.21	287.738	403.866	522.847	623.929	1.3043	8.5838	16.8157	32.3855	61.0808	111.034	186.226	286.486	401.181	517.827	619.97						-1.6404				55.4797	-0.8502	7.4279	15.6	31.0707	58.9387	105.308	179.219	281.796	409.031	554.71	650.44	1.1066	8.3201	15.5396	30.0528	56.6427	102.927
55.6797	-0.9228	8.2248	15.7491	33.2167	61.9887	111.722	187.207	287.745	403.873	522.852	623.935	1.3062	8.58	16.8186	32.4081	61.0784	111.077	186.227	286.498	401.2	517.84	619.99						-1.6454				55.5797	-0.8378	7.4389	15.6145	31.0778	58.9562	105.309	179.234	281.842	409.089	554.818	650.707	1.0988	8.322	15.549	30.0545	56.6397	102.932
55.7797	-0.914	8.2252	15.7448	33.2165	61.9973	111.722	187.21	287.749	403.886	522.867	623.949	1.2965	8.5972	16.7989	32.4249	61.0959	111.132	186.232	286.486	401.204	517.861	619.99						-1.6509				55.6797	-0.8289	7.4359	15.6276	31.0902	58.952	105.313	179.265	281.881	409.153	554.899	650.955	1.0929	8.3293	15.5469	30.0502	56.659	102.936
55.8797	-0.9154	8.2322	15.7543	33.2202	61.9932	111.725	187.211	287.758	403.898	522.891	623.965	1.2956	8.6079	16.8045	32.4452	61.1138	111.165	186.229	286.504	401.211	517.869	620.007						-1.6454				55.7797	-0.8168	7.4449	15.6226	31.1011	58.9729	105.326	179.283	281.927	409.219	555.021	651.168	1.0892	8.3359	15.5677	30.0556	56.6679	102.956
55.9797	-0.9175	8.2319	15.7618	33.2228	62.0077	111.725	187.207	287.754	403.892	522.907	623.992	1.2836	8.6174	16.8104	32.4674	61.1228	111.185	186.239	286.507	401.218	517.881	620.027						-1.6557				55.8797	-0.8172	7.4432	15.6323	31.1007	58.9895	105.323	179.315	281.967	409.286	555.105	651.352	1.0805	8.3362	15.5618	30.0457	56.6743	102.969
56.0797	-0.9006	8.2281	15.7685	33.2385	62.0016	111.732	187.201	287.762	403.902	522.922	624.004	1.2731	8.616	16.811	32.4978	61.1208	111.187	186.248	286.497	401.219	517.887	620.034						-1.6633				55.9797	-0.8164	7.4529	15.6325	31.1093	58.999	105.332	179.342	282.001	409.351	555.208	651.534	1.0792	8.3436	15.5686	30.0561	56.6825	102.97
56.1797	-0.9003	8.2241	15.7652	33.2371	61.9987	111.73	187.2	287.752	403.899	522.94	624.032	1.2694	8.6102	16.806	32.5076	61.1249	111.22	186.251	286.503	401.243	517.895	620.043						-1.6641				56.0797	-0.8078	7.4477	15.6459	31.1276	59.0056	105.338	179.365	282.036	409.422	555.289	651.722	1.067	8.3432	15.5764	30.0692	56.6986	102.977
56.2797	-0.8914	8.2245	15.7701	33.2341	62.0066	111.739	187.192	287.757	403.903	522.96	624.045	1.2596	8.616	16.8072	32.5489	61.1359	111.23	186.25	286.507	401.258	517.899	620.061						-1.6703				56.1797	-0.8001	7.4581	15.6506	31.1253	59.0246	105.344	179.391	282.069	409.489	555.396	651.899	1.0554	8.3427	15.5725	30.0665	56.7056	102.989
56.3797	-0.8856	8.2374	15.7932	33.2443	62.0169	111.742	187.176	287.761	403.907	522.969	624.061	1.2555	8.6163	16.8044	32.5719	61.1473	111.244	186.253	286.518	401.266	517.91	620.097						-1.6709				56.2797	-0.8013	7.462	15.6504	31.136	59.0267	105.349	179.413	282.106	409.551	555.495	652.05	1.0438	8.3486	15.5832	30.0782	56.6993	102.992
56.4797	-0.8848	8.2388	15.8	33.2476	62.0234	111.736	187.171	287.761	403.918	522.983	624.078	1.2473	8.6109	16.8004	32.6003	61.1451	111.22	186.252	286.521	401.295	517.919	620.133						-1.6715				56.3797	-0.7925	7.4693	15.659	31.1498	59.0353	105.347	179.432	282.131	409.611	555.614	652.188	1.0331	8.3634	15.59	30.0755	56.709	102.993
56.5797	-0.8799	8.2354	15.8251	33.2442	62.0125	111.739	187.167	287.775	403.925	522.997	624.104	1.2403	8.621	16.7783	32.6129	61.1414	111.221	186.267	286.527	401.303	517.934	620.169						-1.679				56.4797	-0.7905	7.4693	15.6659	31.1483	59.0407	105.349	179.444	282.16	409.669	555.702	652.345	1.0217	8.3617	15.5976	30.07	56.7208	102.999
56.6797	-0.8808	8.2416	15.8338	33.2492	62.0213	111.734	187.155	287.783	403.934	523.013	624.122	1.2203	8.6097	16.7868	32.6403	61.1427	111.207	186.272	286.546	401.331	517.942	620.231						-1.687				56.5797	-0.7765	7.4761	15.664	31.1566	59.0526	105.344	179.469	282.174	409.74	555.802	652.476	1.0242	8.3649	15.6042	30.0715	56.7272	103.008
56.7797	-0.8777	8.2402	15.8528	33.2511	62.0249	111.734	187.163	287.782	403.942	523.032	624.142	1.2051	8.6073	16.7906	32.6381	61.149	111.169	186.263	286.554	401.356	517.954	620.325						-1.682				56.6797	-0.7747	7.4866	15.6773	31.1583	59.058	105.339	179.482	282.197	409.796	555.912	652.573	1.0247	8.3697	15.6042	30.0712	56.7304	103.013
56.8797	-0.8758	8.2491	15.8453	33.2479	62.0255	111.736	187.152	287.789	403.943	523.048	624.163	1.1933	8.6133	16.7873	32.6318	61.141	111.136	186.28	286.559	401.361	517.977	620.382						-1.6821				56.7797	-0.7728	7.4839	15.6779	31.17	59.0614	105.342	179.499	282.206	409.873	556.018	652.681	1.0294	8.375	15.5945	30.0678	56.7439	103.012
56.9797	-0.8679	8.2513	15.8517	33.2414	62.0199	111.745	187.154	287.784	403.952	523.069	624.188	1.183	8.6214	16.7929	32.6285	61.1492	111.098	186.29	286.564	401.389	517.99	620.461						-1.6866				56.8797	-0.7604	7.4985	15.6816	31.178	59.0781	105.357	179.52	282.215	409.936	556.118	652.781	1.028	8.3829	15.6027	30.068	56.7435	103.025
57.0797	-0.8513	8.2594	15.8496	33.247	62.0269	111.751	187.144	287.794	403.949	523.089	624.199	1.1695	8.6252	16.7847	32.6378	61.1504	111.062	186.293	286.572	401.405	518.017	620.539						-1.6832				56.9797	-0.7495	7.4977	15.6806	31.1715	59.0775	105.37	179.548	282.228	409.993	556.211	652.858	1.0196	8.3697	15.6081	30.0635	56.7515	103.04
57.1797	-0.8543	8.265	15.8516	33.2472	62.0357	111.752	187.131	287.807	403.958	523.115	624.226	1.1596	8.6338	16.7821	32.6306	61.1567	111.04	186.289	286.58	401.424	518.042	620.632						-1.688				57.0797	-0.7446	7.5002	15.6833	31.1756	59.0856	105.378	179.561	282.238	410.058	556.321	652.929	1.0141	8.3594	15.601	30.0612	56.7695	103.059
57.2797	-0.8549	8.2571	15.8572	33.2643	62.0347	111.757	187.126	287.814	403.976	523.122	624.234	1.163	8.6306	16.7825	32.6343	61.1748	111.018	186.296	286.589	401.452	518.064	620.676						-1.691				57.1797	-0.7292	7.5058	15.6877	31.174	59.0944	105.382	179.582	282.248	410.118	556.42	653.062	1.0139	8.3519	15.6078	30.0537	56.7677	103.072
57.3797	-0.84	8.2529	15.8586	33.2641	62.0432	111.757	187.118	287.814	403.982	523.146	624.259	1.1553	8.6325	16.7814	32.6449	61.1707	110.974	186.309	286.605	401.47	518.086	620.726						-1.6852				57.2797	-0.7288	7.5081	15.6822	31.1891	59.1103	105.396	179.595	282.272	410.178	556.527	653.21	1.02	8.3584	15.6112	30.0628	56.7638	103.07
57.4797	-0.8363	8.248	15.8671	33.2608	62.0409	111.769	187.097	287.823	403.991	523.16	624.267	1.1541	8.635	16.7989	32.654	61.1732	110.931	186.299	286.617	401.49	518.104	620.765						-1.6942				57.3797	-0.7262	7.5128	15.6922	31.1978	59.1035	105.405	179.612	282.289	410.255	556.616	653.325	1.0079	8.3547	15.6088	30.0779	56.7561	103.084
57.5797	-0.8365	8.2633	15.8763	33.2613	62.0412	111.766	187.098	287.83	404	523.189	624.293	1.143	8.6397	16.7973	32.6498	61.1607	110.889	186.312	286.623	401.495	518.131	620.798						-1.6943				57.4797	-0.7245	7.5156	15.695	31.2003	59.1112	105.415	179.641	282.299	410.313	556.707	653.43	0.9996	8.3484	15.6175	30.0835	56.7752	103.104
57.6797	-0.8248	8.2712	15.8942	33.2781	62.0342	111.771	187.095	287.834	404.01	523.193	624.303	1.1295	8.6259	16.8077	32.6482	61.169	110.898	186.319	286.633	401.519	518.142	620.826						-1.704				57.5797	-0.7231	7.5105	15.7038	31.2133	59.1182	105.42	179.659	282.318	410.373	556.837	653.565	0.9893	8.3526	15.6261	30.0851	56.7734	103.11
57.7797	-0.8228	8.271	15.9011	33.2862	62.0487	111.775	187.083	287.843	404.007	523.211	624.318	1.1301	8.6355	16.8046	32.6514	61.1685	110.876	186.333	286.633	401.524	518.161	620.844						-1.7042				57.6797	-0.7144	7.5112	15.7123	31.2118	59.1267	105.435	179.683	282.341	410.444	556.923	653.682	0.9841	8.3359	15.6324	30.0778	56.7793	103.125
57.8797	-0.8173	8.2786	15.9191	33.2847	62.0553	111.788	187.081	287.854	404.026	523.239	624.342	1.137	8.6452	16.8067	32.6675	61.1778	110.875	186.335	286.64	401.551	518.184	620.841						-1.7046				57.7797	-0.7036	7.5218	15.7198	31.2265	59.1357	105.439	179.696	282.352	410.5	557.019	653.842	0.9774	8.3328	15.6386	30.0763	56.79	103.149
57.9797	-0.8113	8.2864	15.9123	33.2934	62.0599	111.8	187.088	287.857	404.031	523.254	624.354	1.1291	8.6423	16.8309	32.6694	61.1952	110.882	186.347	286.644	401.546	518.19	620.849						-1.7111				57.8797	-0.6951	7.531	15.7132	31.2409	59.1562	105.448	179.723	282.362	410.545	557.112	653.984	0.97	8.3339	15.6318	30.0931	56.8064	103.155
58.0797	-0.8035	8.2889	15.91	33.2923	62.0545	111.798	187.099	287.861	404.038	523.261	624.38	1.1293	8.6391	16.8384	32.6496	61.2033	110.894	186.356	286.652	401.578	518.204	620.832						-1.7163				57.9797	-0.6928	7.5343	15.717	31.2381	59.1542	105.459	179.74	282.367	410.611	557.193	654.124	0.9639	8.3206	15.6492	30.0867	56.8056	103.174
58.1797	-0.7936	8.2949	15.925	33.2907	62.0621	111.8	187.09	287.859	404.046	523.281	624.4	1.1252	8.6417	16.8497	32.6547	61.2013	110.891	186.37	286.647	401.572	518.225	620.807						-1.7054				58.0797	-0.6954	7.5458	15.7256	31.2511	59.171	105.468	179.764	282.394	410.68	557.282	654.269	0.9434	8.3279	15.647	30.0823	56.8139	103.188
58.2797	-0.785	8.2911	15.9352	33.2986	62.0676	111.803	187.091	287.866	404.063	523.299	624.41	1.1147	8.648	16.8567	32.6562	61.2034	110.898	186.374	286.654	401.59	518.229	620.775						-1.7087				58.1797	-0.6804	7.5515	15.7284	31.2665	59.1928	105.475	179.79	282.399	410.749	557.376	654.397	0.9324	8.326	15.655	30.0882	56.8175	103.203
58.3797	-0.7791	8.289	15.944	33.3018	62.0768	111.813	187.089	287.863	404.067	523.321	624.432	1.1133	8.6468	16.8843	32.6512	61.2083	110.894	186.38	286.652	401.605	518.248	620.76						-1.7071				58.2797	-0.6731	7.5513	15.7417	31.2644	59.1998	105.476	179.808	282.42	410.823	557.472	654.518	0.9307	8.3277	15.6657	30.0974	56.8308	103.215
58.4797	-0.7828	8.2981	15.9533	33.3081	62.0787	111.814	187.106	287.87	404.085	523.341	624.447	1.1003	8.645	16.8834	32.653	61.2073	110.906	186.39	286.667	401.613	518.26	620.773						-1.7106				58.3797	-0.6712	7.5628	15.7411	31.2757	59.196	105.482	179.827	282.442	410.903	557.564	654.699	0.9186	8.3149	15.6655	30.1057	56.8375	103.217
58.5797	-0.7687	8.3075	15.9588	33.3172	62.0868	111.815	187.112	287.877	404.096	523.365	624.46	1.1018	8.6345	16.9148	32.6603	61.209	110.907	186.408	286.679	401.62	518.277	620.775						-1.7105				58.4797	-0.6674	7.5595	15.7488	31.2873	59.209	105.487	179.841	282.458	410.961	557.658	654.877	0.9234	8.3043	15.6824	30.108	56.8359	103.228
58.6797	-0.7602	8.304	15.9677	33.3088	62.0922	111.812	187.127	287.88	404.103	523.38	624.47	1.1011	8.6427	16.9453	32.6651	61.2307	110.896	186.415	286.687	401.633	518.307	620.787						-1.7117				58.5797	-0.6576	7.5754	15.7562	31.303	59.2187	105.501	179.868	282.47	411.015	557.761	655.045	0.9178	8.3113	15.6782	30.1128	56.8447	103.235
58.7797	-0.7546	8.2925	15.9797	33.3174	62.0834	111.818	187.129	287.892	404.115	523.394	624.483	1.0861	8.6396	16.9731	32.6713	61.2364	110.901	186.421	286.699	401.652	518.318	620.772						-1.7163				58.6797	-0.6533	7.5874	15.7557	31.3043	59.2145	105.502	179.884	282.499	411.089	557.842	655.189	0.9064	8.3084	15.6898	30.1113	56.8485	103.246
58.8797	-0.7567	8.3055	15.9868	33.314	62.0866	111.825	187.132	287.904	404.129	523.395	624.489	1.0749	8.6356	17.0187	32.6787	61.2313	110.915	186.436	286.716	401.688	518.333	620.785						-1.7197				58.7797	-0.6608	7.5858	15.7734	31.3185	59.2311	105.504	179.911	282.527	411.151	557.958	655.324	0.9119	8.2997	15.6967	30.1154	56.8551	103.257
58.9797	-0.7464	8.3022	16.0164	33.3104	62.0864	111.834	187.138	287.916	404.137	523.398	624.51	1.0556	8.6401	17.0437	32.6863	61.25	110.927	186.438	286.731	401.704	518.344	620.807						-1.7209				58.8797	-0.6594	7.5937	15.7755	31.3203	59.2282	105.505	179.939	282.55	411.231	558.051	655.447	0.9113	8.3057	15.7145	30.1236	56.8736	103.265
59.0797	-0.74	8.3102	16.0081	33.3179	62.0977	111.838	187.139	287.927	404.141	523.421	624.516	1.0518	8.6452	17.0636	32.6935	61.239	110.931	186.443	286.737	401.708	518.356	620.803						-1.7206				58.9797	-0.6523	7.6011	15.7808	31.3271	59.2462	105.51	179.966	282.58	411.306	558.135	655.579	0.9106	8.2942	15.7085	30.1097	56.8824	103.279
59.1797	-0.7412	8.3042	16.0174	33.3254	62.1002	111.853	187.149	287.923	404.154	523.423	624.524	1.0421	8.6544	17.0993	32.6974	61.2453	110.927	186.465	286.744	401.708	518.372	620.813						-1.7221				59.0797	-0.646	7.6034	15.7828	31.3282	59.245	105.513	179.988	282.615	411.34	558.248	655.713	0.9096	8.2953	15.7177	30.1175	56.8803	103.298
59.2797	-0.7404	8.314	16.0133	33.3249	62.104	111.87	187.136	287.924	404.144	523.423	624.526	1.0276	8.6472	17.1081	32.7088	61.2488	110.947	186.461	286.741	401.722	518.384	620.841						-1.7299				59.1797	-0.6434	7.6102	15.7948	31.3407	59.2647	105.535	180.003	282.645	411.373	558.33	655.851	0.8974	8.3008	15.7139	30.1193	56.8903	103.309
59.3797	-0.739	8.3188	16.0202	33.3245	62.1122	111.879	187.124	287.932	404.148	523.422	624.544	1.0209	8.6473	17.113	32.7171	61.2582	110.95	186.481	286.737	401.724	518.394	620.847						-1.7372				59.2797	-0.6377	7.6078	15.7976	31.3519	59.2744	105.556	180.034	282.685	411.424	558.442	655.899	0.8932	8.2989	15.7208	30.1317	56.8998	103.33
59.4797	-0.7317	8.3259	16.0251	33.3318	62.1246	111.883	187.126	287.929	404.148	523.438	624.559	1.0072	8.6435	17.1128	32.7369	61.2629	110.948	186.472	286.741	401.723	518.397	620.853						-1.7355				59.3797	-0.6205	7.618	15.7981	31.3572	59.2809	105.574	180.049	282.696	411.469	558.523	655.949	0.8768	8.2858	15.7271	30.1303	56.9176	103.347
59.5797	-0.7173	8.3227	16.0353	33.3388	62.1367	111.884	187.119	287.93	404.15	523.452	624.578	1.0044	8.6492	17.1297	32.7273	61.2783	110.936	186.475	286.738	401.735	518.401	620.866						-1.7287				59.4797	-0.6116	7.6309	15.8054	31.3653	59.2864	105.593	180.064	282.726	411.505	558.616	655.975	0.871	8.2741	15.736	30.137	56.9113	103.347
59.6797	-0.7104	8.3319	16.0438	33.3353	62.1481	111.88	187.111	287.93	404.147	523.465	624.59	0.9962	8.6571	17.1205	32.7437	61.2708	110.936	186.479	286.723	401.733	518.412	620.868						-1.7277				59.5797	-0.609	7.6337	15.8083	31.3706	59.3011	105.6	180.079	282.756	411.546	558.721	656.03	0.8611	8.2683	15.7537	30.1312	56.9224	103.356
59.7797	-0.7062	8.3394	16.0532	33.3496	62.1429	111.873	187.106	287.921	404.156	523.475	624.614	0.9772	8.664	17.1086	32.7481	61.2623	110.94	186.483	286.719	401.73	518.414	620.868						-1.7296				59.6797	-0.6015	7.6432	15.8203	31.3893	59.3023	105.609	180.084	282.777	411.604	558.809	656.104	0.8541	8.267	15.7445	30.1538	56.9251	103.353
59.8797	-0.7078	8.3396	16.0514	33.3418	62.1452	111.871	187.092	287.918	404.149	523.477	624.612	0.9729	8.6641	17.0806	32.7436	61.2645	110.933	186.478	286.724	401.745	518.425	620.855						-1.7214				59.7797	-0.6002	7.6403	15.8377	31.3941	59.3044	105.615	180.114	282.818	411.643	558.912	656.182	0.8436	8.2606	15.7654	30.1517	56.9189	103.365
59.9797	-0.7026	8.3586	16.0481	33.334	62.1475	111.875	187.09	287.919	404.151	523.498	624.623	0.96	8.6815	17.0676	32.7258	61.2668	110.934	186.476	286.718	401.736	518.428	620.837						-1.7237				59.8797	-0.5992	7.6488	15.8527	31.4053	59.2971	105.621	180.126	282.852	411.7	558.995	656.254	0.8297	8.2689	15.7705	30.1494	56.9313	103.372
60.0797	-0.7036	8.3628	16.0658	33.3357	62.1497	111.882	187.08	287.913	404.161	523.497	624.625	0.9454	8.6913	17.0615	32.727	61.2676	110.922	186.478	286.725	401.745	518.441	620.825						-1.7232				59.9797	-0.586	7.6654	15.8563	31.3967	59.3102	105.621	180.139	282.875	411.76	559.086	656.316	0.8257	8.261	15.7756	30.1377	56.9219	103.371
60.1797	-0.6948	8.3699	16.0807	33.3285	62.142	111.871	187.074	287.92	404.155	523.517	624.638	0.9345	8.698	17.0444	32.7279	61.27	110.91	186.492	286.727	401.76	518.437	620.824						-1.7277				60.0797	-0.5854	7.67	15.8608	31.3995	59.3101	105.624	180.148	282.904	411.811	559.18	656.426	0.8315	8.2609	15.7811	30.1302	56.9224	103.377
60.2797	-0.6879	8.3666	16.0819	33.3272	62.1412	111.871	187.082	287.915	404.163	523.526	624.639	0.9217	8.6964	17.0159	32.7194	61.2559	110.912	186.502	286.72	401.759	518.448	620.809						-1.7319				60.1797	-0.579	7.6793	15.8593	31.3963	59.2994	105.617	180.166	282.934	411.873	559.258	656.547	0.8312	8.2577	15.7818	30.1306	56.9102	103.385
60.3797	-0.6848	8.3665	16.082	33.3278	62.1425	111.865	187.076	287.917	404.161	523.519	624.658	0.9052	8.7006	17.0182	32.7233	61.2649	110.907	186.502	286.718	401.768	518.458	620.802						-1.7311				60.2797	-0.5648	7.6959	15.8654	31.4056	59.3073	105.616	180.175	282.97	411.923	559.347	656.727	0.821	8.2737	15.7843	30.1228	56.918	103.395
60.4797	-0.6711	8.3591	16.0747	33.3158	62.1403	111.873	187.062	287.915	404.165	523.524	624.661	0.8934	8.6911	17.0201	32.7181	61.2586	110.902	186.519	286.71	401.759	518.466	620.788						-1.7323				60.3797	-0.5644	7.6884	15.8676	31.3955	59.3096	105.624	180.193	283.021	411.994	559.43	656.903	0.8206	8.2799	15.7765	30.1142	56.923	103.403
60.5797	-0.6593	8.3517	16.0881	33.3176	62.14	111.861	187.055	287.916	404.173	523.539	624.669	0.8705	8.6739	16.9937	32.7166	61.2707	110.901	186.523	286.713	401.77	518.462	620.801						-1.7236				60.4797	-0.5496	7.6929	15.8658	31.396	59.3034	105.625	180.208	283.05	412.012	559.521	657.062	0.8102	8.2785	15.778	30.1003	56.9271	103.401
60.6797	-0.6551	8.345	16.0877	33.3098	62.1437	111.857	187.051	287.908	404.166	523.541	624.677	0.8637	8.6751	16.971	32.7035	61.2706	110.889	186.526	286.708	401.783	518.466	620.811						-1.7251				60.5797	-0.545	7.6942	15.8699	31.3819	59.3131	105.627	180.234	283.092	412.081	559.614	657.26	0.8074	8.2683	15.7778	30.1052	56.9334	103.422
60.7797	-0.6462	8.3433	16.0873	33.3001	62.1361	111.858	187.039	287.904	404.17	523.553	624.697	0.857	8.6787	16.9683	32.7053	61.2642	110.892	186.536	286.703	401.8	518.483	620.823						-1.7238				60.6797	-0.5351	7.6866	15.8605	31.3823	59.3154	105.61	180.245	283.117	412.134	559.715	657.431	0.8083	8.259	15.7775	30.1066	56.9269	103.418
60.8797	-0.6521	8.3337	16.093	33.3126	62.1359	111.848	187.031	287.896	404.177	523.561	624.698	0.8681	8.6765	16.9502	32.6857	61.2817	110.898	186.527	286.711	401.802	518.498	620.83						-1.7258				60.7797	-0.5344	7.6959	15.8583	31.38	59.3248	105.593	180.264	283.153	412.189	559.792	657.635	0.7957	8.2517	15.7752	30.1064	56.9348	103.421
60.9797	-0.6499	8.3216	16.0852	33.3043	62.1389	111.851	187.025	287.902	404.171	523.569	624.727	0.882	8.6766	16.9262	32.697	61.2717	110.9	186.526	286.704	401.805	518.52	620.841						-1.724				60.8797	-0.536	7.6998	15.8639	31.3877	59.3241	105.592	180.276	283.175	412.217	559.874	657.844	0.7865	8.253	15.7778	30.1051	56.9375	103.426
61.0797	-0.6479	8.3142	16.1007	33.2935	62.1261	111.849	187.014	287.902	404.171	523.586	624.745	0.8933	8.6754	16.9253	32.6802	61.2845	110.884	186.531	286.706	401.807	518.524	620.863						-1.7239				60.9797	-0.5282	7.6902	15.8616	31.3781	59.326	105.59	180.291	283.203	412.271	559.978	657.992	0.7681	8.243	15.7789	30.1181	56.9394	103.429
61.1797	-0.6492	8.3181	16.1007	33.2948	62.1224	111.838	186.996	287.909	404.186	523.593	624.755	0.8941	8.6669	16.9149	32.6746	61.2828	110.878	186.521	286.723	401.827	518.543	620.869						-1.7233				61.0797	-0.5352	7.6884	15.854	31.3807	59.3241	105.572	180.298	283.223	412.304	560.044	658.126	0.7607	8.2347	15.7697	30.1065	56.9371	103.426
61.2797	-0.6477	8.3176	16.0928	33.295	62.1201	111.837	186.983	287.908	404.186	523.607	624.774	0.8953	8.6714	16.8966	32.6696	61.2647	110.87	186.534	286.723	401.825	518.564	620.888						-1.7252				61.1797	-0.539	7.6775	15.8539	31.3787	59.317	105.56	180.322	283.258	412.368	560.143	658.274	0.7607	8.2228	15.7714	30.1015	56.9276	103.421
61.3797	-0.6593	8.3199	16.0814	33.2795	62.107	111.84	186.974	287.916	404.201	523.612	624.802	0.9321	8.6616	16.8971	32.6575	61.2703	110.865	186.536	286.718	401.84	518.574	620.9						-1.7268				61.2797	-0.5358	7.6804	15.8471	31.3792	59.3194	105.563	180.34	283.284	412.42	560.249	658.408	0.761	8.2211	15.7717	30.0994	56.9427	103.426
61.4797	-0.648	8.3213	16.0903	33.2797	62.1016	111.836	186.965	287.911	404.209	523.634	624.822	0.9527	8.6617	16.8878	32.644	61.2784	110.856	186.541	286.72	401.859	518.591	620.925						-1.7293				61.3797	-0.5295	7.6804	15.8451	31.385	59.3177	105.558	180.361	283.317	412.476	560.356	658.502	0.7497	8.2167	15.7513	30.0981	56.941	103.428
61.5797	-0.6473	8.3282	16.0937	33.2697	62.1052	111.828	186.954	287.909	404.205	523.653	624.824	0.9658	8.6641	16.8897	32.6357	61.2596	110.863	186.542	286.729	401.863	518.608	620.945						-1.7284				61.4797	-0.5357	7.6832	15.8355	31.3769	59.3192	105.56	180.372	283.359	412.522	560.442	658.6	0.7295	8.2153	15.7643	30.0894	56.9355	103.435
61.6797	-0.6625	8.3176	16.0943	33.2799	62.1011	111.841	186.95	287.92	404.208	523.668	624.844	0.9976	8.6616	16.8745	32.6314	61.2716	110.849	186.535	286.733	401.865	518.619	620.974						-1.7265				61.5797	-0.5315	7.6861	15.838	31.3737	59.3209	105.574	180.4	283.385	412.598	560.547	658.731	0.7222	8.2088	15.7647	30.1059	56.9463	103.432
61.7797	-0.6552	8.3106	16.0876	33.2794	62.1035	111.833	186.937	287.929	404.218	523.672	624.851	1.0065	8.6637	16.8633	32.6236	61.268	110.85	186.534	286.733	401.868	518.628	621.005						-1.728				61.6797	-0.5426	7.675	15.8348	31.3658	59.319	105.589	180.406	283.436	412.643	560.628	658.805	0.7041	8.2074	15.7482	30.0974	56.9619	103.433
61.8797	-0.6609	8.3038	16.0774	33.2779	62.1077	111.846	186.921	287.927	404.227	523.696	624.867	1.0204	8.6649	16.8445	32.6244	61.2773	110.862	186.535	286.737	401.897	518.637	621.026						-1.7374				61.7797	-0.5484	7.6745	15.8293	31.365	59.3183	105.598	180.435	283.482	412.693	560.745	658.888	0.7031	8.2083	15.7598	30.0999	56.9513	103.437
61.9797	-0.6631	8.2943	16.0859	33.2871	62.1128	111.847	186.914	287.943	404.233	523.697	624.883	1.0399	8.6593	16.8428	32.6358	61.2839	110.854	186.542	286.74	401.902	518.66	621.043						-1.7357				61.8797	-0.5471	7.6674	15.8283	31.3706	59.3226	105.61	180.452	283.527	412.751	560.852	658.971	0.6974	8.2082	15.7488	30.1	56.968	103.45
62.0797	-0.6723	8.2934	16.0794	33.2806	62.1034	111.84	186.924	287.945	404.245	523.725	624.913	1.0583	8.6577	16.838	32.6223	61.2816	110.853	186.547	286.742	401.907	518.667	621.069						-1.7401				61.9797	-0.5565	7.6665	15.8308	31.3727	59.3399	105.622	180.486	283.559	412.784	560.933	659.015	0.6965	8.209	15.748	30.0947	56.9757	103.463
62.1797	-0.672	8.2864	16.081	33.2793	62.1115	111.847	186.914	287.954	404.27	523.743	624.922	1.0726	8.6502	16.8414	32.6273	61.2947	110.851	186.544	286.759	401.929	518.688	621.093						-1.7442				62.0797	-0.5638	7.6554	15.8331	31.3756	59.3346	105.621	180.502	283.606	412.841	561.007	659.1	0.6943	8.1941	15.7496	30.0914	56.9804	103.471
62.2797	-0.6759	8.2966	16.0885	33.2834	62.1181	111.848	186.909	287.959	404.273	523.755	624.925	1.0999	8.6582	16.8527	32.6276	61.3104	110.857	186.554	286.758	401.931	518.701	621.117						-1.7516				62.1797	-0.5628	7.6629	15.8432	31.3763	59.3395	105.637	180.532	283.652	412.889	561.098	659.2	0.6885	8.1852	15.7578	30.0987	56.9831	103.487
62.3797	-0.6879	8.2948	16.0885	33.2886	62.1199	111.855	186.907	287.955	404.288	523.769	624.941	1.1509	8.6696	16.8384	32.6404	61.3116	110.868	186.54	286.763	401.934	518.718	621.135						-1.7592				62.2797	-0.5555	7.6599	15.8522	31.3742	59.3495	105.648	180.55	283.682	412.944	561.179	659.299	0.6863	8.1927	15.7475	30.1061	57.0038	103.498
62.4797	-0.6951	8.2962	16.09	33.2992	62.1268	111.856	186.911	287.961	404.297	523.775	624.95	1.1483	8.669	16.8428	32.6441	61.3212	110.861	186.545	286.764	401.967	518.727	621.158						-1.7617				62.3797	-0.5632	7.6505	15.8418	31.3801	59.3583	105.65	180.566	283.726	412.989	561.265	659.387	0.6794	8.1857	15.7512	30.1135	57.0131	103.505
62.5797	-0.6965	8.2985	16.0977	33.2997	62.1373	111.866	186.905	287.973	404.31	523.803	624.963	1.192	8.6708	16.8303	32.6545	61.3246	110.872	186.546	286.773	401.988	518.748	621.186						-1.7628				62.4797	-0.5776	7.6524	15.849	31.3877	59.3637	105.649	180.589	283.763	413.043	561.369	659.49	0.6742	8.1857	15.7495	30.1153	57.0101	103.519
62.6797	-0.704	8.2982	16.1044	33.2933	62.1348	111.884	186.906	287.98	404.303	523.808	624.974	1.1954	8.6702	16.8248	32.6556	61.3389	110.884	186.535	286.779	402.009	518.766	621.203						-1.7597				62.5797	-0.5803	7.6578	15.8518	31.3918	59.3773	105.648	180.621	283.803	413.099	561.451	659.588	0.6512	8.185	15.7632	30.1196	57.0235	103.526
62.7797	-0.6997	8.3144	16.1187	33.306	62.1485	111.882	186.901	287.98	404.309	523.825	624.991	1.1976	8.6693	16.8412	32.6586	61.3605	110.883	186.545	286.795	402.018	518.783	621.218						-1.7684				62.6797	-0.5788	7.6587	15.8593	31.4021	59.38	105.661	180.64	283.832	413.146	561.538	659.736	0.6432	8.1636	15.7681	30.1242	57.0247	103.541
62.8797	-0.6874	8.3272	16.1188	33.3095	62.1528	111.888	186.905	287.979	404.315	523.843	625.001	1.189	8.6745	16.853	32.6621	61.3653	110.89	186.546	286.791	402.045	518.794	621.234						-1.7706				62.7797	-0.5891	7.6547	15.8564	31.4027	59.3925	105.67	180.671	283.861	413.192	561.645	659.862	0.6433	8.1768	15.7688	30.1239	57.036	103.55
62.9797	-0.6869	8.3243	16.1376	33.3116	62.1671	111.899	186.895	287.986	404.33	523.847	625.019	1.1935	8.6874	16.8395	32.6749	61.3794	110.892	186.539	286.798	402.057	518.799	621.264						-1.7718				62.8797	-0.5873	7.6692	15.8729	31.412	59.3991	105.691	180.699	283.892	413.238	561.71	660.029	0.624	8.1765	15.7888	30.1241	57.044	103.566
63.0797	-0.6789	8.3352	16.141	33.3094	62.1712	111.905	186.902	287.999	404.337	523.861	625.021	1.1814	8.6975	16.8329	32.6776	61.3895	110.886	186.543	286.803	402.075	518.815	621.285						-1.7742				62.9797	-0.5911	7.6659	15.8742	31.4108	59.4093	105.698	180.731	283.921	413.294	561.785	660.176	0.6198	8.1798	15.7943	30.1344	57.0558	103.582
63.1797	-0.6813	8.3497	16.137	33.3161	62.1708	111.912	186.905	287.998	404.344	523.88	625.029	1.1595	8.7175	16.835	32.6724	61.3805	110.898	186.542	286.81	402.096	518.818	621.306						-1.7668				63.0797	-0.5884	7.6784	15.8782	31.4169	59.4212	105.701	180.745	283.944	413.351	561.893	660.339	0.6095	8.1824	15.7889	30.1324	57.0648	103.596
63.2797	-0.6775	8.3449	16.1592	33.3292	62.1773	111.916	186.916	288.001	404.349	523.892	625.045	1.1433	8.713	16.8297	32.6852	61.386	110.915	186.537	286.817	402.099	518.833	621.323						-1.7658				63.1797	-0.5875	7.6821	15.8922	31.4256	59.4256	105.696	180.773	283.982	413.399	561.978	660.488	0.6143	8.1838	15.8106	30.1453	57.0782	103.6
63.3797	-0.6701	8.3473	16.1718	33.3333	62.1857	111.926	186.926	288.003	404.353	523.918	625.06	1.127	8.7165	16.8319	32.6947	61.3814	110.927	186.544	286.819	402.112	518.844	621.351						-1.7668				63.2797	-0.5915	7.6902	15.8949	31.4286	59.4416	105.707	180.788	284.011	413.44	562.072	660.652	0.6176	8.1932	15.8021	30.1552	57.0951	103.608
63.4797	-0.6609	8.341	16.1688	33.34	62.1898	111.92	186.933	288.01	404.365	523.934	625.088	1.0995	8.7283	16.8423	32.6988	61.3875	110.931	186.55	286.829	402.146	518.864	621.368						-1.7659				63.3797	-0.5828	7.6928	15.8989	31.431	59.4477	105.704	180.81	284.058	413.487	562.172	660.834	0.6145	8.1906	15.799	30.1602	57.1008	103.615
63.5797	-0.6632	8.347	16.1843	33.3452	62.1919	111.926	186.927	288.02	404.37	523.956	625.112	1.0772	8.7226	16.8371	32.7054	61.3935	110.929	186.536	286.829	402.154	518.878	621.392						-1.7669				63.4797	-0.5817	7.6998	15.9015	31.4378	59.4547	105.7	180.84	284.086	413.546	562.256	660.925	0.604	8.1909	15.8067	30.1676	57.1071	103.63
63.6797	-0.6525	8.3529	16.1887	33.3534	62.1936	111.941	186.933	288.031	404.382	523.962	625.14	1.0432	8.7189	16.8392	32.7109	61.3998	110.936	186.538	286.827	402.171	518.889	621.42						-1.7575				63.5797	-0.5738	7.7023	15.9167	31.4426	59.4503	105.692	180.858	284.107	413.61	562.33	661.04	0.602	8.2131	15.8092	30.1787	57.133	103.635
63.7797	-0.661	8.3569	16.2032	33.3576	62.2001	111.937	186.922	288.03	404.378	523.979	625.154	1.0362	8.7241	16.8349	32.7181	61.4087	110.927	186.541	286.834	402.186	518.91	621.437						-1.7593				63.6797	-0.5733	7.7132	15.9154	31.4431	59.468	105.686	180.888	284.148	413.663	562.417	661.175	0.6084	8.2062	15.8133	30.1818	57.1418	103.643
63.8797	-0.6541	8.3612	16.1995	33.3562	62.2077	111.944	186.929	288.041	404.391	523.998	625.17	1.01	8.7266	16.8313	32.7165	61.4108	110.944	186.54	286.84	402.2	518.925	621.462						-1.7624				63.7797	-0.5668	7.723	15.9254	31.4563	59.4728	105.683	180.907	284.164	413.72	562.479	661.28	0.6226	8.2062	15.8293	30.1887	57.1456	103.655
63.9797	-0.6495	8.369	16.2151	33.371	62.214	111.943	186.913	288.037	404.398	524.014	625.185	0.9906	8.734	16.8302	32.7223	61.4077	110.954	186.546	286.844	402.206	518.946	621.487						-1.7685				63.8797	-0.5636	7.7228	15.9362	31.4615	59.477	105.686	180.938	284.186	413.775	562.519	661.387	0.6141	8.2124	15.8353	30.1892	57.152	103.663
64.0797	-0.6441	8.374	16.2224	33.3634	62.2111	111.945	186.925	288.047	404.393	524.007	625.202	0.978	8.7397	16.8242	32.7243	61.4154	110.953	186.541	286.844	402.222	518.953	621.512						-1.7655				63.9797	-0.5625	7.7338	15.9311	31.4726	59.4876	105.682	180.95	284.212	413.812	562.603	661.473	0.6159	8.223	15.833	30.1921	57.1602	103.672
64.1797	-0.6405	8.3816	16.2158	33.385	62.2146	111.957	186.946	288.053	404.41	524.026	625.215	0.9677	8.7361	16.8313	32.7316	61.4193	110.963	186.539	286.847	402.24	518.958	621.528						-1.7651				64.0797	-0.5568	7.7259	15.9425	31.478	59.4907	105.689	180.969	284.254	413.877	562.661	661.559	0.6133	8.2196	15.8379	30.1957	57.1622	103.674
64.2797	-0.6333	8.3876	16.2139	33.3799	62.2226	111.947	186.962	288.064	404.417	524.041	625.241	0.9478	8.7434	16.8264	32.7409	61.4152	110.959	186.558	286.853	402.247	518.98	621.544						-1.7638				64.1797	-0.5516	7.7397	15.9432	31.4799	59.4949	105.695	180.99	284.283	413.936	562.744	661.664	0.6144	8.2158	15.8458	30.2026	57.1777	103.691
64.3797	-0.6203	8.4034	16.231	33.3924	62.2146	111.951	187	288.058	404.423	524.045	625.259	0.941	8.7485	16.8112	32.7443	61.4112	110.969	186.548	286.853	402.251	518.991	621.572						-1.7626				64.2797	-0.5449	7.7387	15.9586	31.4897	59.5012	105.706	181.004	284.308	413.97	562.811	661.762	0.6136	8.212	15.8414	30.197	57.1948	103.702
64.4797	-0.622	8.4017	16.2347	33.3899	62.2208	111.954	187.081	288.07	404.439	524.051	625.273	0.9285	8.7538	16.8117	32.7489	61.4134	110.979	186.554	286.853	402.267	519.005	621.594						-1.7585				64.3797	-0.5424	7.7451	15.9483	31.4962	59.5056	105.715	181.01	284.334	414.016	562.9	661.874	0.6074	8.2077	15.8455	30.1932	57.1973	103.721
64.5797	-0.6152	8.4147	16.2453	33.3937	62.2264	111.954	187.13	288.08	404.444	524.067	625.287	0.9157	8.7604	16.8151	32.7457	61.4312	110.976	186.571	286.86	402.273	519.009	621.614						-1.7497				64.4797	-0.5359	7.7483	15.9591	31.4884	59.5112	105.722	181.031	284.36	414.072	562.962	661.98	0.6056	8.2046	15.8557	30.2027	57.2047	103.727
64.6797	-0.6099	8.4243	16.2489	33.3998	62.2241	111.95	187.189	288.082	404.447	524.082	625.295	0.9101	8.7545	16.8082	32.7491	61.4273	110.972	186.579	286.865	402.276	519.027	621.636						-1.7496				64.5797	-0.5406	7.75	15.962	31.4947	59.5263	105.734	181.056	284.394	414.115	563.028	662.057	0.6087	8.2028	15.8496	30.2056	57.2009	103.733
64.7797	-0.6032	8.4378	16.2508	33.4042	62.2249	111.963	187.261	288.081	404.462	524.093	625.311	0.8883	8.7645	16.8065	32.7553	61.4338	110.984	186.585	286.864	402.293	519.029	621.659						-1.7495				64.6797	-0.5342	7.76	15.9638	31.5003	59.534	105.745	181.072	284.424	414.16	563.105	662.142	0.5979	8.187	15.8533	30.2106	57.2158	103.749
64.8797	-0.5951	8.4409	16.2688	33.4124	62.2324	111.971	187.295	288.086	404.462	524.1	625.325	0.8771	8.7619	16.7982	32.7535	61.4507	110.984	186.599	286.878	402.289	519.049	621.684						-1.7487				64.7797	-0.5368	7.7684	15.9602	31.505	59.5401	105.757	181.087	284.46	414.207	563.187	662.224	0.5946	8.1987	15.8595	30.2089	57.2162	103.757
64.9797	-0.5847	8.4373	16.2733	33.4179	62.2297	111.985	187.304	288.103	404.476	524.115	625.34	0.887	8.7637	16.8048	32.7637	61.4429	110.996	186.605	286.866	402.302	519.061	621.703						-1.746				64.8797	-0.5316	7.7757	15.9718	31.5043	59.5451	105.75	181.103	284.474	414.243	563.266	662.303	0.582	8.2095	15.8644	30.2049	57.2106	103.76
65.0797	-0.584	8.4338	16.269	33.4333	62.2366	111.981	187.317	288.103	404.477	524.131	625.353	0.8752	8.7701	16.8104	32.7653	61.4528	110.995	186.608	286.866	402.31	519.084	621.737						-1.746				64.9797	-0.5248	7.7809	15.9801	31.5078	59.5617	105.757	181.113	284.5	414.278	563.379	662.407	0.5835	8.2048	15.8695	30.2075	57.225	103.768
65.1797	-0.5864	8.4379	16.284	33.4306	62.2364	111.993	187.322	288.116	404.486	524.137	625.363	0.8648	8.7732	16.8083	32.7689	61.457	111.003	186.613	286.873	402.325	519.089	621.753						-1.7463				65.0797	-0.53	7.7763	15.976	31.5173	59.5668	105.753	181.133	284.537	414.332	563.464	662.503	0.58	8.2086	15.8656	30.2186	57.2305	103.772
65.2797	-0.5744	8.4332	16.2822	33.4452	62.2387	111.994	187.306	288.117	404.49	524.138	625.373	0.8558	8.7599	16.8121	32.7693	61.4615	111.006	186.618	286.889	402.35	519.106	621.766						-1.7349				65.1797	-0.5347	7.7724	15.9787	31.53	59.5713	105.746	181.152	284.566	414.37	563.571	662.625	0.5809	8.2051	15.8709	30.203	57.2434	103.786
65.3797	-0.5785	8.4323	16.286	33.4477	62.2477	111.999	187.282	288.114	404.504	524.138	625.379	0.8518	8.764	16.8019	32.7698	61.4758	111.011	186.632	286.897	402.354	519.111	621.776						-1.7408				65.2797	-0.5364	7.7836	15.9789	31.5352	59.5766	105.763	181.174	284.596	414.424	563.644	662.719	0.582	8.2082	15.8676	30.2102	57.2513	103.793
65.4797	-0.5838	8.4477	16.2914	33.4543	62.2549	111.994	187.273	288.115	404.513	524.143	625.399	0.8586	8.7718	16.8063	32.7743	61.4732	111.015	186.64	286.897	402.357	519.128	621.788						-1.7418				65.3797	-0.5303	7.7826	15.9917	31.5301	59.5832	105.768	181.193	284.632	414.47	563.701	662.821	0.569	8.2053	15.8722	30.2055	57.2666	103.808
65.5797	-0.5878	8.4497	16.2901	33.4713	62.2576	112.005	187.273	288.131	404.513	524.168	625.42	0.851	8.7677	16.8043	32.7823	61.4682	111.01	186.65	286.899	402.362	519.15	621.812						-1.7365				65.4797	-0.5282	7.7854	15.9885	31.5341	59.588	105.773	181.218	284.663	414.493	563.779	662.901	0.5553	8.2008	15.8794	30.206	57.273	103.812
65.6797	-0.5823	8.4486	16.3053	33.4851	62.263	112.006	187.256	288.132	404.515	524.183	625.435	0.8385	8.7736	16.7951	32.7777	61.4727	111.027	186.661	286.894	402.37	519.169	621.83						-1.7345				65.5797	-0.5219	7.8021	15.9918	31.5422	59.5918	105.77	181.24	284.691	414.533	563.842	663.021	0.5594	8.2054	15.8749	30.2065	57.2762	103.817
65.7797	-0.5754	8.4449	16.3098	33.4894	62.2732	112.017	187.24	288.127	404.517	524.188	625.459	0.8434	8.7793	16.7998	32.7928	61.4893	111.022	186.663	286.893	402.395	519.173	621.843						-1.743				65.6797	-0.526	7.8	15.9999	31.5464	59.6083	105.775	181.246	284.723	414.577	563.917	663.145	0.5538	8.2044	15.8887	30.2002	57.2824	103.825
65.8797	-0.5706	8.4374	16.3244	33.4873	62.2738	112.016	187.219	288.135	404.533	524.214	625.473	0.8304	8.7768	16.7991	32.7875	61.4927	111.026	186.664	286.899	402.402	519.187	621.869						-1.7402				65.7797	-0.5213	7.8112	16.0002	31.5506	59.6142	105.779	181.264	284.76	414.639	563.995	663.268	0.549	8.2005	15.8944	30.1952	57.2961	103.841
65.9797	-0.5725	8.4326	16.3314	33.5015	62.2756	112.02	187.199	288.141	404.528	524.223	625.488	0.8278	8.7702	16.802	32.8017	61.4893	111.028	186.668	286.908	402.415	519.203	621.891						-1.7404				65.8797	-0.5159	7.8119	16.0019	31.5485	59.6184	105.785	181.285	284.785	414.69	564.068	663.363	0.5581	8.215	15.8912	30.1968	57.2922	103.845
66.0797	-0.5695	8.4331	16.344	33.5071	62.2804	112.017	187.188	288.147	404.55	524.23	625.512	0.8201	8.775	16.7976	32.8074	61.4844	111.03	186.68	286.909	402.434	519.214	621.905						-1.739				65.9797	-0.5087	7.8164	16.0025	31.5609	59.6238	105.8	181.29	284.817	414.729	564.163	663.476	0.544	8.2123	15.9053	30.1986	57.307	103.847
66.1797	-0.5627	8.4463	16.3398	33.512	62.2851	112.022	187.178	288.15	404.547	524.245	625.527	0.8111	8.7725	16.8026	32.8131	61.4852	111.034	186.689	286.919	402.436	519.225	621.921						-1.7325				66.0797	-0.5029	7.8111	16.0107	31.5673	59.6348	105.789	181.306	284.839	414.795	564.218	663.59	0.547	8.2133	15.8998	30.1923	57.3179	103.853
66.2797	-0.5583	8.4382	16.3466	33.5153	62.2773	112.017	187.162	288.155	404.549	524.258	625.554	0.8126	8.7771	16.8088	32.8188	61.4839	111.038	186.692	286.918	402.435	519.232	621.946						-1.7303				66.1797	-0.4964	7.8254	16.0123	31.5753	59.6352	105.79	181.315	284.88	414.838	564.288	663.685	0.5363	8.2197	15.8968	30.1968	57.3101	103.859
66.3797	-0.5438	8.4537	16.3526	33.5137	62.2778	112.021	187.146	288.159	404.575	524.265	625.574	0.7976	8.7808	16.8028	32.8107	61.4888	111.028	186.697	286.932	402.455	519.249	621.963						-1.7351				66.2797	-0.4911	7.8248	16.0131	31.5767	59.6396	105.797	181.342	284.902	414.893	564.365	663.782	0.5308	8.2186	15.9041	30.1977	57.3215	103.865
66.4797	-0.5541	8.4445	16.3469	33.5277	62.2796	112.027	187.141	288.168	404.579	524.279	625.59	0.8041	8.7757	16.7907	32.8086	61.5084	111.027	186.689	286.931	402.468	519.256	621.979						-1.7356				66.3797	-0.4816	7.8366	16.0238	31.5835	59.6464	105.805	181.362	284.937	414.939	564.439	663.888	0.5325	8.2042	15.9083	30.2026	57.3308	103.883
66.5797	-0.5403	8.4552	16.3525	33.525	62.2861	112.021	187.132	288.17	404.593	524.303	625.602	0.7996	8.7722	16.7913	32.8245	61.5108	111.034	186.701	286.925	402.473	519.273	621.992						-1.7344				66.4797	-0.4708	7.8339	16.0225	31.5936	59.6602	105.796	181.367	284.972	414.991	564.512	663.968	0.5201	8.2077	15.9143	30.1932	57.3432	103.886
66.6797	-0.5361	8.4606	16.3539	33.5291	62.294	112.031	187.156	288.171	404.602	524.315	625.615	0.8043	8.7762	16.7718	32.8248	61.5162	111.029	186.708	286.937	402.491	519.281	622.012						-1.7317				66.5797	-0.4759	7.8378	16.0336	31.6024	59.6646	105.801	181.386	284.996	415.026	564.57	664.065	0.5265	8.2127	15.9039	30.1895	57.3503	103.892
66.7797	-0.5313	8.4617	16.3522	33.5329	62.2966	112.026	187.138	288.177	404.603	524.318	625.625	0.7991	8.7731	16.7736	32.8356	61.5184	111.03	186.711	286.941	402.502	519.296	622.031						-1.7404				66.6797	-0.4682	7.8434	16.029	31.5984	59.6696	105.805	181.404	285.032	415.093	564.643	664.157	0.5108	8.2172	15.9037	30.1865	57.3446	103.895
66.8797	-0.5333	8.4536	16.3468	33.5382	62.302	112.024	187.123	288.192	404.609	524.33	625.641	0.7935	8.766	16.7894	32.8408	61.5195	111.045	186.727	286.937	402.508	519.314	622.046						-1.7386				66.7797	-0.464	7.8408	16.0249	31.6047	59.6707	105.802	181.415	285.055	415.144	564.737	664.237	0.5144	8.2129	15.9081	30.1889	57.3458	103.907
66.9797	-0.5308	8.4581	16.3552	33.5305	62.2986	112.033	187.146	288.195	404.608	524.34	625.663	0.7819	8.7763	16.7969	32.8431	61.5194	111.04	186.732	286.936	402.516	519.331	622.068						-1.7345				66.8797	-0.4601	7.8528	16.0343	31.6113	59.6774	105.829	181.434	285.082	415.198	564.796	664.31	0.5114	8.2088	15.9056	30.2001	57.3619	103.914
67.0797	-0.5162	8.4716	16.35	33.5359	62.3011	112.042	187.152	288.192	404.63	524.358	625.674	0.7864	8.778	16.7984	32.8466	61.5129	111.057	186.731	286.938	402.531	519.341	622.085						-1.7373				66.9797	-0.4634	7.8449	16.0276	31.6131	59.6812	105.843	181.448	285.123	415.242	564.881	664.37	0.5079	8.2103	15.9092	30.2083	57.3766	103.92
67.1797	-0.5138	8.4587	16.354	33.54	62.313	112.039	187.165	288.19	404.633	524.369	625.702	0.7795	8.7841	16.7859	32.8439	61.5275	111.049	186.741	286.941	402.544	519.345	622.1						-1.7439				67.0797	-0.454	7.8425	16.0243	31.6201	59.6859	105.844	181.46	285.142	415.295	564.941	664.448	0.4926	8.2087	15.914	30.1995	57.3714	103.926
67.2797	-0.5123	8.4624	16.3592	33.5464	62.3016	112.041	187.171	288.193	404.645	524.386	625.705	0.7797	8.7797	16.7878	32.8564	61.5328	111.053	186.742	286.945	402.546	519.36	622.118						-1.738				67.1797	-0.4431	7.857	16.0357	31.625	59.6929	105.865	181.478	285.161	415.344	565.015	664.519	0.4879	8.2065	15.9186	30.2073	57.3785	103.928
67.3797	-0.5112	8.4675	16.3702	33.5515	62.3021	112.051	187.185	288.194	404.642	524.398	625.731	0.7713	8.7919	16.793	32.864	61.5249	111.059	186.745	286.949	402.56	519.364	622.135						-1.7374				67.2797	-0.4447	7.8577	16.0332	31.6374	59.6862	105.876	181.496	285.193	415.38	565.078	664.604	0.4693	8.2016	15.9104	30.1988	57.3889	103.932
67.4797	-0.514	8.4705	16.3648	33.555	62.3084	112.046	187.2	288.202	404.661	524.397	625.737	0.7772	8.7897	16.7865	32.8667	61.5409	111.057	186.756	286.953	402.572	519.381	622.156						-1.7333				67.3797	-0.4447	7.8577	16.0318	31.6409	59.6996	105.89	181.502	285.215	415.434	565.133	664.679	0.4787	8.2063	15.9166	30.1978	57.3945	103.95
67.5797	-0.5072	8.4747	16.3688	33.5495	62.2963	112.049	187.196	288.205	404.675	524.407	625.758	0.7645	8.7806	16.7906	32.8718	61.5314	111.066	186.761	286.955	402.576	519.39	622.166						-1.7313				67.4797	-0.4444	7.8739	16.0329	31.6369	59.7007	105.901	181.505	285.249	415.454	565.215	664.769	0.4816	8.2005	15.9185	30.2023	57.3947	103.955
67.6797	-0.5027	8.4815	16.3735	33.5501	62.3052	112.04	187.19	288.211	404.685	524.422	625.769	0.7758	8.7752	16.7985	32.8831	61.545	111.061	186.764	286.954	402.581	519.406	622.178						-1.734				67.5797	-0.4415	7.8819	16.0323	31.6462	59.7036	105.911	181.521	285.279	415.514	565.269	664.84	0.4709	8.2121	15.9139	30.205	57.3972	103.959
67.7797	-0.4985	8.4762	16.3727	33.5526	62.3053	112.052	187.181	288.224	404.682	524.432	625.786	0.7624	8.7905	16.7837	32.8853	61.5434	111.077	186.765	286.949	402.59	519.421	622.198						-1.738				67.6797	-0.4327	7.88	16.0358	31.6551	59.7056	105.915	181.539	285.302	415.542	565.331	664.933	0.4652	8.2051	15.932	30.1997	57.3987	103.955
67.8797	-0.5041	8.4998	16.3857	33.556	62.3043	112.062	187.183	288.221	404.692	524.435	625.809	0.7668	8.7852	16.785	32.8817	61.5385	111.075	186.769	286.95	402.592	519.442	622.201						-1.7334				67.7797	-0.4295	7.8973	16.0459	31.661	59.708	105.925	181.56	285.317	415.583	565.409	665.013	0.468	8.2129	15.9352	30.1998	57.4038	103.955
67.9797	-0.5009	8.5057	16.3892	33.5567	62.2945	112.069	187.172	288.221	404.705	524.461	625.817	0.7669	8.7916	16.7869	32.8832	61.5461	111.077	186.775	286.952	402.604	519.457	622.214						-1.7305				67.8797	-0.4229	7.8938	16.0348	31.6688	59.7144	105.93	181.566	285.357	415.625	565.482	665.115	0.4633	8.2076	15.9296	30.2016	57.4179	103.97
68.0797	-0.4962	8.5073	16.3886	33.5633	62.3051	112.069	187.152	288.227	404.719	524.467	625.838	0.7649	8.7874	16.7772	32.8917	61.556	111.089	186.768	286.948	402.617	519.467	622.231						-1.7237				67.9797	-0.4161	7.9054	16.0488	31.6608	59.7159	105.932	181.58	285.386	415.677	565.545	665.221	0.4537	8.2122	15.9302	30.2022	57.4194	103.971
68.1797	-0.4832	8.5104	16.3814	33.5564	62.3098	112.061	187.144	288.226	404.719	524.478	625.862	0.7584	8.7893	16.7723	32.8979	61.5509	111.093	186.774	286.947	402.628	519.485	622.258						-1.7125				68.0797	-0.4069	7.9155	16.0447	31.6607	59.7201	105.954	181.585	285.403	415.718	565.6	665.327	0.4498	8.2176	15.9428	30.2165	57.4259	103.971
68.2797	-0.4775	8.5225	16.3839	33.5569	62.3107	112.061	187.133	288.228	404.722	524.49	625.883	0.7535	8.7911	16.7635	32.9028	61.5438	111.09	186.779	286.962	402.655	519.512	622.261						-1.7073				68.1797	-0.3999	7.9246	16.0447	31.6708	59.727	105.958	181.595	285.435	415.763	565.675	665.4	0.4441	8.2123	15.9356	30.2224	57.4285	103.982
68.3797	-0.4717	8.525	16.3856	33.5531	62.3057	112.067	187.134	288.243	404.73	524.507	625.889	0.7498	8.7933	16.7701	32.9082	61.5524	111.1	186.78	286.961	402.658	519.524	622.273						-1.7114				68.2797	-0.3969	7.9219	16.0388	31.6807	59.7256	105.957	181.6	285.462	415.817	565.739	665.482	0.4409	8.2225	15.9374	30.207	57.4278	103.988
68.4797	-0.4783	8.5164	16.3824	33.5426	62.3017	112.065	187.139	288.242	404.745	524.521	625.9	0.7509	8.7964	16.763	32.9101	61.5429	111.097	186.779	286.963	402.673	519.533	622.287						-1.7069				68.3797	-0.3902	7.9223	16.0407	31.6762	59.7258	105.96	181.619	285.481	415.863	565.804	665.548	0.4386	8.2156	15.9443	30.2105	57.4478	103.989
68.5797	-0.4644	8.5341	16.3863	33.5438	62.2973	112.067	187.144	288.244	404.753	524.532	625.913	0.7359	8.7953	16.7653	32.9113	61.5376	111.099	186.778	286.963	402.683	519.555	622.301						-1.7012				68.4797	-0.3777	7.9328	16.0454	31.6891	59.7295	105.964	181.635	285.517	415.897	565.854	665.619	0.4397	8.2101	15.9361	30.2085	57.4601	104.002
68.6797	-0.463	8.5449	16.3898	33.5473	62.2897	112.077	187.15	288.256	404.77	524.547	625.941	0.7386	8.8036	16.772	32.9094	61.5406	111.111	186.783	286.968	402.698	519.576	622.32						-1.7025				68.5797	-0.3808	7.9268	16.0385	31.6886	59.7312	105.964	181.663	285.546	415.937	565.929	665.696	0.4332	8.2114	15.9495	30.2034	57.4709	104.004
68.7797	-0.4591	8.538	16.3837	33.5403	62.2934	112.074	187.136	288.26	404.783	524.559	625.967	0.7397	8.7979	16.7629	32.9207	61.5524	111.118	186.787	286.981	402.715	519.575	622.346						-1.6995				68.6797	-0.3714	7.926	16.051	31.6886	59.7343	105.968	181.678	285.575	416.002	566.013	665.806	0.4325	8.2028	15.9433	30.1917	57.4763	104.008
68.8797	-0.4495	8.553	16.3822	33.5422	62.2947	112.079	187.13	288.258	404.798	524.586	625.978	0.7402	8.7896	16.7594	32.9246	61.548	111.126	186.8	286.985	402.716	519.577	622.36						-1.6964				68.7797	-0.3758	7.9418	16.0519	31.6845	59.7393	105.975	181.698	285.598	416.047	566.077	665.9	0.4283	8.2094	15.9415	30.1962	57.4918	104.013
68.9797	-0.4433	8.5532	16.3824	33.5362	62.2993	112.078	187.124	288.257	404.809	524.6	625.999	0.7254	8.7959	16.7442	32.9197	61.5528	111.126	186.804	286.986	402.731	519.585	622.389						-1.6915				68.8797	-0.3772	7.9451	16.0456	31.6973	59.7544	105.985	181.718	285.632	416.09	566.14	665.987	0.4181	8.2099	15.9323	30.1973	57.4982	104.029
69.0797	-0.4411	8.5649	16.3761	33.541	62.298	112.085	187.117	288.258	404.824	524.613	626.019	0.7222	8.7947	16.7548	32.9253	61.5557	111.126	186.808	286.994	402.743	519.599	622.395						-1.6836				68.9797	-0.3802	7.9411	16.0429	31.7049	59.7462	105.99	181.732	285.657	416.133	566.183	666.052	0.4219	8.2148	15.9262	30.2128	57.4913	104.032
69.1797	-0.4398	8.586	16.3779	33.526	62.3025	112.089	187.114	288.272	404.848	524.622	626.037	0.7314	8.7948	16.7467	32.9378	61.5586	111.133	186.817	286.996	402.756	519.61	622.412						-1.6878				69.0797	-0.3735	7.953	16.0466	31.71	59.7483	106	181.751	285.679	416.169	566.257	666.126	0.418	8.2206	15.9372	30.2174	57.4942	104.041
69.2797	-0.4328	8.5782	16.371	33.527	62.3193	112.083	187.107	288.271	404.848	524.636	626.053	0.719	8.7957	16.7522	32.9437	61.5651	111.135	186.808	287.002	402.774	519.611	622.422						-1.6889				69.1797	-0.3737	7.9454	16.0517	31.7057	59.7534	106.014	181.759	285.704	416.223	566.306	666.217	0.4092	8.1991	15.931	30.2231	57.5072	104.04
69.3797	-0.4311	8.5905	16.3761	33.5232	62.3182	112.075	187.089	288.273	404.867	524.662	626.066	0.7316	8.7895	16.7398	32.9342	61.5766	111.141	186.813	287.005	402.777	519.625	622.438						-1.6818				69.2797	-0.3732	7.9426	16.0536	31.7145	59.7564	106.034	181.776	285.726	416.267	566.366	666.287	0.4038	8.1994	15.9374	30.232	57.5187	104.054
69.4797	-0.4312	8.5859	16.3795	33.5171	62.3182	112.086	187.078	288.277	404.868	524.688	626.072	0.7304	8.7905	16.7439	32.9465	61.5786	111.139	186.812	287.008	402.776	519.628	622.464						-1.6828				69.3797	-0.3714	7.94	16.054	31.7235	59.7597	106.035	181.795	285.76	416.31	566.429	666.362	0.3891	8.1949	15.9336	30.2367	57.5135	104.053
69.5797	-0.4295	8.5908	16.3735	33.5193	62.3235	112.093	187.084	288.282	404.879	524.69	626.104	0.7298	8.7956	16.7322	32.9438	61.5927	111.149	186.819	287.019	402.791	519.633	622.487						-1.6851				69.4797	-0.3708	7.9482	16.0547	31.7182	59.7629	106.038	181.808	285.789	416.349	566.491	666.468	0.3872	8.1938	15.9464	30.2413	57.517	104.067
69.6797	-0.4262	8.6064	16.3871	33.5227	62.3248	112.089	187.08	288.279	404.897	524.716	626.105	0.7235	8.8011	16.7404	32.9472	61.5867	111.16	186.821	287.025	402.806	519.638	622.5						-1.688				69.5797	-0.3604	7.9547	16.0607	31.7215	59.7664	106.044	181.828	285.811	416.395	566.565	666.551	0.3873	8.198	15.9485	30.2409	57.5223	104.067
69.7797	-0.4249	8.6178	16.3923	33.5165	62.3343	112.095	187.07	288.287	404.903	524.725	626.118	0.7256	8.7965	16.7502	32.9483	61.5841	111.158	186.821	287.028	402.819	519.628	622.525						-1.6832				69.6797	-0.3633	7.9501	16.0606	31.7299	59.772	106.049	181.839	285.836	416.439	566.613	666.637	0.3809	8.203	15.9536	30.2373	57.536	104.077
69.8797	-0.423	8.623	16.3951	33.5125	62.3337	112.086	187.066	288.291	404.909	524.74	626.12	0.7198	8.7988	16.7481	32.9543	61.5982	111.166	186.822	287.036	402.827	519.625	622.546						-1.667				69.7797	-0.3611	7.9621	16.0625	31.737	59.7782	106.06	181.856	285.853	416.485	566.687	666.7	0.3714	8.1988	15.957	30.2485	57.5436	104.088
69.9797	-0.4261	8.6344	16.3988	33.5184	62.3394	112.093	187.069	288.294	404.919	524.761	626.131	0.7153	8.804	16.7579	32.9652	61.5898	111.171	186.821	287.036	402.839	519.62	622.55						-1.666				69.8797	-0.3552	7.9681	16.0708	31.7318	59.78	106.075	181.862	285.872	416.508	566.762	666.782	0.3664	8.2088	15.9482	30.2627	57.5533	104.095
70.0797	-0.4216	8.6386	16.4016	33.5205	62.3442	112.101	187.059	288.302	404.932	524.774	626.146	0.7202	8.7964	16.752	32.9641	61.5899	111.174	186.836	287.049	402.85	519.619	622.581						-1.6605				69.9797	-0.3469	7.9609	16.0682	31.7366	59.7811	106.09	181.874	285.907	416.553	566.82	666.864	0.3707	8.2137	15.9517	30.2757	57.5544	104.1
70.1797	-0.4101	8.6307	16.4051	33.5221	62.3386	112.102	187.064	288.296	404.944	524.784	626.153	0.7122	8.8092	16.7572	32.9672	61.5843	111.18	186.839	287.051	402.854	519.621	622.593						-1.6595				70.0797	-0.3504	7.9726	16.0826	31.7426	59.7928	106.101	181.896	285.949	416.603	566.904	666.973	0.3668	8.2095	15.9548	30.2822	57.559	104.106
70.2797	-0.4056	8.633	16.4206	33.5232	62.3338	112.111	187.068	288.303	404.944	524.812	626.175	0.7142	8.8025	16.7652	32.9685	61.5796	111.191	186.845	287.047	402.876	519.616	622.609						-1.655				70.1797	-0.345	7.969	16.0809	31.7365	59.7989	106.122	181.906	285.971	416.647	566.988	667.045	0.3601	8.2206	15.9605	30.2945	57.564	104.11
70.3797	-0.4016	8.6315	16.4051	33.527	62.3396	112.105	187.065	288.3	404.948	524.824	626.188	0.7093	8.8053	16.7663	32.9711	61.5831	111.19	186.852	287.045	402.875	519.605	622.623						-1.6549				70.2797	-0.3436	7.9715	16.0925	31.7378	59.794	106.135	181.92	286.009	416.686	567.066	667.144	0.3522	8.2259	15.9573	30.3052	57.5695	104.121
70.4797	-0.4043	8.6472	16.4168	33.5225	62.3392	112.109	187.058	288.297	404.957	524.838	626.195	0.7154	8.8108	16.7561	32.9842	61.5882	111.19	186.846	287.05	402.889	519.605	622.635						-1.665				70.3797	-0.339	7.9727	16.0915	31.738	59.7982	106.155	181.929	286.036	416.719	567.14	667.258	0.346	8.2188	15.9587	30.3091	57.5727	104.124
70.5797	-0.396	8.6588	16.4086	33.5174	62.3396	112.11	187.064	288.303	404.964	524.853	626.206	0.7148	8.8168	16.7665	32.9917	61.5934	111.196	186.848	287.051	402.893	519.598	622.659						-1.6585				70.4797	-0.3344	7.9791	16.0889	31.7348	59.8124	106.173	181.946	286.057	416.764	567.223	667.347	0.33	8.2286	15.9603	30.324	57.5778	104.128
70.6797	-0.3998	8.6601	16.4118	33.5305	62.344	112.101	187.064	288.302	404.98	524.868	626.227	0.7094	8.8096	16.7666	32.9912	61.5843	111.198	186.846	287.058	402.909	519.6	622.683						-1.6566				70.5797	-0.3342	7.9727	16.0928	31.7427	59.8237	106.19	181.948	286.093	416.799	567.286	667.413	0.3241	8.2278	15.9617	30.3229	57.5869	104.139
70.7797	-0.3953	8.6607	16.4183	33.5332	62.3443	112.103	187.062	288.307	404.992	524.89	626.238	0.7033	8.8209	16.7794	32.9983	61.5967	111.204	186.842	287.06	402.92	519.605	622.696						-1.651				70.6797	-0.3362	7.986	16.0946	31.754	59.8067	106.211	181.974	286.106	416.851	567.37	667.529	0.3189	8.2438	15.9697	30.3229	57.5809	104.14
70.8797	-0.3913	8.6575	16.4228	33.5259	62.3403	112.104	187.077	288.314	405.008	524.902	626.252	0.7091	8.8228	16.7762	33.0011	61.5893	111.199	186.852	287.075	402.947	519.609	622.709						-1.6479				70.7797	-0.3254	7.9806	16.103	31.7612	59.8281	106.234	181.981	286.135	416.895	567.447	667.611	0.3197	8.2361	15.9634	30.3223	57.5932	104.137
70.9797	-0.3872	8.6633	16.4176	33.5277	62.3411	112.091	187.065	288.316	405.022	524.912	626.272	0.7024	8.8299	16.7881	33.0041	61.5882	111.2	186.863	287.078	402.96	519.603	622.72						-1.6446				70.8797	-0.3239	7.9782	16.0985	31.7708	59.8201	106.251	182.002	286.156	416.929	567.5	667.71	0.3159	8.2361	15.9671	30.3231	57.6025	104.144
71.0797	-0.3762	8.6754	16.4315	33.52	62.343	112.093	187.074	288.326	405.023	524.935	626.287	0.6957	8.8259	16.7808	32.9964	61.6021	111.216	186.862	287.091	402.96	519.599	622.729						-1.6487				70.9797	-0.3288	7.9843	16.102	31.772	59.8215	106.282	182.017	286.183	416.985	567.56	667.793	0.3029	8.2388	15.9715	30.3217	57.6061	104.157
71.1797	-0.3773	8.6718	16.4237	33.521	62.3443	112.096	187.08	288.325	405.033	524.958	626.308	0.7065	8.8277	16.7825	33.0052	61.5979	111.212	186.872	287.091	402.965	519.599	622.755						-1.6485				71.0797	-0.3344	7.9898	16.1035	31.7651	59.8267	106.309	182.031	286.218	417.015	567.642	667.873	0.3015	8.2336	15.9639	30.3319	57.6117	104.163
71.2797	-0.389	8.6845	16.4359	33.526	62.3421	112.096	187.085	288.319	405.039	524.961	626.319	0.7009	8.8316	16.7869	33.0073	61.6019	111.222	186.876	287.094	402.986	519.604	622.759						-1.6466				71.1797	-0.331	7.9853	16.1091	31.7666	59.8407	106.342	182.05	286.239	417.066	567.674	667.928	0.2945	8.2366	15.9658	30.3242	57.624	104.161
71.3797	-0.383	8.6966	16.4474	33.5393	62.3428	112.106	187.086	288.328	405.036	524.983	626.339	0.7059	8.8439	16.7789	33.0126	61.5944	111.231	186.886	287.097	402.976	519.601	622.779						-1.6436				71.2797	-0.3358	7.9859	16.1177	31.7682	59.833	106.371	182.073	286.267	417.108	567.715	668.001	0.2978	8.2444	15.9683	30.327	57.6277	104.174
71.4797	-0.379	8.697	16.4495	33.5325	62.341	112.094	187.087	288.326	405.051	524.999	626.364	0.7017	8.8372	16.7884	33.0168	61.601	111.224	186.883	287.099	402.999	519.588	622.783						-1.643				71.3797	-0.3372	7.9937	16.1118	31.7749	59.8396	106.4	182.081	286.279	417.13	567.768	668.055	0.3029	8.2308	15.9603	30.3268	57.6443	104.18
71.5797	-0.384	8.6988	16.4506	33.5389	62.3399	112.097	187.087	288.334	405.063	525.014	626.383	0.7048	8.8285	16.7823	33.0203	61.6127	111.23	186.877	287.095	403.002	519.597	622.809						-1.639				71.4797	-0.3404	7.9933	16.1092	31.7866	59.8531	106.42	182.098	286.307	417.176	567.813	668.117	0.2975	8.2395	15.9709	30.3348	57.6499	104.194
71.6797	-0.3823	8.6906	16.4556	33.533	62.3456	112.087	187.09	288.332	405.069	525.045	626.386	0.6991	8.8401	16.7953	33.0347	61.6038	111.229	186.88	287.106	403.006	519.595	622.827						-1.6406				71.5797	-0.3458	8.0062	16.1157	31.7889	59.8556	106.435	182.109	286.323	417.209	567.854	668.185	0.2998	8.2399	15.976	30.3379	57.659	104.199
71.7797	-0.3811	8.7073	16.46	33.5361	62.3426	112.09	187.098	288.336	405.071	525.058	626.4	0.7089	8.8316	16.8008	33.0313	61.6078	111.229	186.882	287.108	403.021	519.598	622.845						-1.633				71.6797	-0.3474	8.0015	16.1115	31.7976	59.8561	106.457	182.121	286.344	417.248	567.92	668.267	0.2863	8.2335	15.9808	30.3455	57.6723	104.197
71.8797	-0.3783	8.7188	16.46	33.5359	62.3425	112.096	187.106	288.343	405.087	525.07	626.426	0.7036	8.837	16.8053	33.0333	61.6085	111.232	186.888	287.115	403.049	519.598	622.859						-1.6155				71.7797	-0.3371	8.0026	16.1146	31.8052	59.8486	106.463	182.136	286.377	417.285	567.958	668.308	0.2791	8.234	15.9824	30.3591	57.6794	104.203
71.9797	-0.3767	8.721	16.4569	33.5389	62.3513	112.099	187.109	288.349	405.099	525.096	626.435	0.6969	8.8407	16.8115	33.044	61.6106	111.243	186.887	287.122	403.049	519.603	622.88						-1.6087				71.8797	-0.3308	8.0114	16.1145	31.7945	59.8493	106.486	182.155	286.394	417.332	568.01	668.362	0.2701	8.2383	15.987	30.3543	57.6749	104.207
72.0797	-0.3752	8.7283	16.4724	33.5293	62.3476	112.092	187.116	288.349	405.111	525.106	626.452	0.7068	8.8426	16.8049	33.0458	61.6048	111.253	186.886	287.121	403.059	519.6	622.886						-1.6053				71.9797	-0.3228	8.0169	16.1241	31.8001	59.8536	106.489	182.167	286.413	417.361	568.057	668.439	0.2716	8.2338	15.9913	30.3503	57.6874	104.21
72.1797	-0.372	8.743	16.4753	33.5336	62.3556	112.101	187.122	288.346	405.134	525.13	626.468	0.6972	8.8304	16.8107	33.0449	61.617	111.251	186.889	287.132	403.066	519.61	622.907						-1.5984				72.0797	-0.3267	8.0239	16.1338	31.8035	59.8655	106.511	182.17	286.437	417.393	568.104	668.508	0.2636	8.2264	15.984	30.3396	57.6912	104.223
72.2797	-0.3659	8.7455	16.4753	33.5356	62.3535	112.11	187.123	288.353	405.15	525.154	626.489	0.693	8.8433	16.8237	33.0506	61.6195	111.248	186.894	287.135	403.08	519.615	622.912						-1.5893				72.1797	-0.3185	8.0259	16.1278	31.7936	59.8781	106.534	182.186	286.471	417.427	568.139	668.559	0.2649	8.2368	15.9956	30.3289	57.6938	104.223
72.3797	-0.3622	8.7551	16.478	33.5387	62.352	112.106	187.122	288.362	405.146	525.172	626.504	0.6874	8.8466	16.8172	33.0532	61.6226	111.257	186.891	287.142	403.08	519.625	622.925						-1.5825				72.2797	-0.3235	8.0278	16.1308	31.7975	59.8826	106.551	182.207	286.494	417.463	568.198	668.635	0.2595	8.235	15.9981	30.3396	57.7073	104.239
72.4797	-0.3576	8.7589	16.4784	33.5312	62.3497	112.108	187.137	288.361	405.157	525.193	626.522	0.6798	8.8278	16.8298	33.0561	61.6296	111.261	186.888	287.15	403.093	519.642	622.951						-1.5756				72.3797	-0.3137	8.0345	16.1369	31.7935	59.8894	106.57	182.224	286.517	417.493	568.244	668.692	0.2557	8.229	15.9894	30.336	57.7038	104.245
72.5797	-0.3553	8.7589	16.4826	33.5379	62.3602	112.099	187.132	288.367	405.17	525.206	626.535	0.6863	8.8396	16.8335	33.0704	61.6308	111.26	186.902	287.147	403.119	519.648	622.955						-1.5723				72.4797	-0.3179	8.0262	16.1341	31.8034	59.8814	106.563	182.235	286.534	417.536	568.286	668.777	0.257	8.242	16.003	30.3309	57.7068	104.256
72.6797	-0.3591	8.7611	16.4848	33.5301	62.3608	112.104	187.133	288.37	405.186	525.216	626.546	0.6813	8.831	16.8353	33.0749	61.6335	111.26	186.903	287.159	403.125	519.675	622.973						-1.5699				72.5797	-0.3157	8.0277	16.1369	31.8062	59.883	106.579	182.249	286.563	417.57	568.366	668.857	0.2451	8.2319	16.0055	30.3221	57.7078	104.258
72.7797	-0.3522	8.7634	16.4877	33.5322	62.3577	112.097	187.137	288.373	405.201	525.238	626.565	0.6912	8.8341	16.8368	33.0717	61.6387	111.269	186.903	287.159	403.139	519.699	622.986						-1.562				72.6797	-0.3222	8.0192	16.1461	31.8159	59.887	106.594	182.263	286.58	417.596	568.438	668.929	0.2462	8.2251	16.008	30.3351	57.713	104.264
72.8797	-0.3574	8.7697	16.4823	33.5355	62.3587	112.098	187.143	288.384	405.211	525.261	626.579	0.6939	8.8342	16.8465	33.0778	61.643	111.275	186.898	287.174	403.137	519.709	623.009						-1.5553				72.7797	-0.3239	8.0207	16.1428	31.8165	59.901	106.618	182.279	286.609	417.651	568.489	669.007	0.2382	8.2253	16.0031	30.3402	57.7088	104.278
72.9797	-0.3575	8.772	16.4988	33.5301	62.3736	112.099	187.149	288.381	405.212	525.276	626.581	0.6939	8.8473	16.858	33.0827	61.644	111.267	186.908	287.184	403.149	519.724	623.025						-1.5529				72.8797	-0.3137	8.0151	16.1543	31.8187	59.8934	106.63	182.302	286.644	417.684	568.574	669.083	0.2304	8.2281	16.0095	30.3312	57.7169	104.274
73.0797	-0.355	8.7877	16.4987	33.5327	62.3727	112.108	187.152	288.376	405.22	525.282	626.607	0.6863	8.8423	16.8521	33.0885	61.6457	111.279	186.912	287.179	403.158	519.749	623.043						-1.5432				72.9797	-0.3112	8.0173	16.154	31.8103	59.9059	106.636	182.323	286.68	417.712	568.643	669.176	0.2322	8.2219	16.0117	30.3375	57.7219	104.273
73.1797	-0.3516	8.801	16.5007	33.535	62.3788	112.104	187.142	288.38	405.237	525.307	626.631	0.6902	8.8379	16.8707	33.0906	61.6503	111.279	186.911	287.186	403.166	519.765	623.055						-1.537				73.0797	-0.3109	8.0103	16.1558	31.8152	59.9101	106.657	182.339	286.699	417.753	568.725	669.274	0.2351	8.2035	16.0036	30.3367	57.7266	104.288
73.2797	-0.3576	8.8032	16.5062	33.5292	62.3755	112.108	187.148	288.388	405.242	525.321	626.644	0.6828	8.8505	16.8688	33.0937	61.6564	111.286	186.916	287.198	403.178	519.789	623.059						-1.5239				73.1797	-0.311	8.0122	16.145	31.8234	59.9064	106.659	182.353	286.714	417.791	568.776	669.36	0.2275	8.2077	16.0168	30.3319	57.7306	104.294
73.3797	-0.3548	8.7959	16.5105	33.5354	62.377	112.109	187.153	288.399	405.237	525.334	626.67	0.6853	8.844	16.8717	33.1053	61.6716	111.284	186.911	287.19	403.176	519.805	623.083						-1.518				73.2797	-0.3167	8.0221	16.1572	31.8224	59.9226	106.671	182.363	286.754	417.82	568.857	669.462	0.2289	8.1966	16.0119	30.3356	57.7341	104.296
73.4797	-0.3502	8.7987	16.5129	33.5404	62.3886	112.1	187.149	288.397	405.242	525.356	626.686	0.67	8.8472	16.8722	33.1065	61.6725	111.283	186.912	287.189	403.19	519.82	623.106						-1.5168				73.3797	-0.3148	8.0137	16.1658	31.826	59.9233	106.673	182.371	286.773	417.862	568.918	669.545	0.2323	8.1988	16.0139	30.3401	57.7465	104.303
73.5797	-0.3541	8.8133	16.5154	33.5516	62.3863	112.106	187.156	288.404	405.266	525.372	626.706	0.6689	8.8617	16.868	33.1084	61.6744	111.292	186.91	287.203	403.194	519.83	623.124						-1.5089				73.4797	-0.3207	8.0118	16.1671	31.8317	59.926	106.673	182.394	286.804	417.905	568.986	669.641	0.2364	8.1973	16.005	30.3461	57.757	104.313
73.6797	-0.352	8.8055	16.5195	33.5556	62.3878	112.106	187.162	288.404	405.269	525.388	626.717	0.6674	8.8561	16.8819	33.109	61.6732	111.295	186.9	287.207	403.207	519.846	623.154						-1.5061				73.5797	-0.3148	8.0195	16.1608	31.8276	59.9338	106.673	182.399	286.831	417.93	569.057	669.715	0.2238	8.1926	16.0184	30.3401	57.7573	104.329
73.7797	-0.3412	8.8093	16.5353	33.5535	62.3882	112.097	187.164	288.412	405.284	525.379	626.727	0.6681	8.857	16.8873	33.0999	61.6799	111.299	186.901	287.213	403.212	519.867	623.16						-1.5041				73.6797	-0.3117	8.0121	16.1662	31.8329	59.9398	106.681	182.417	286.851	417.973	569.113	669.787	0.2251	8.1969	16.0152	30.3331	57.7822	104.33
73.8797	-0.3458	8.8233	16.5305	33.5492	62.3842	112.094	187.169	288.411	405.298	525.397	626.744	0.6628	8.8522	16.8977	33.1093	61.6912	111.293	186.897	287.224	403.218	519.886	623.177						-1.4999				73.7797	-0.3077	8.0134	16.172	31.8412	59.9426	106.686	182.43	286.872	418.015	569.174	669.85	0.2268	8.1896	16.0199	30.3324	57.7933	104.325
73.9797	-0.342	8.8304	16.5407	33.5526	62.3955	112.091	187.161	288.42	405.311	525.412	626.76	0.6483	8.8668	16.9105	33.116	61.6882	111.288	186.899	287.221	403.232	519.899	623.189						-1.4895				73.8797	-0.3152	8.014	16.1708	31.8307	59.941	106.686	182.443	286.901	418.049	569.232	669.899	0.2223	8.1803	16.0199	30.3376	57.7853	104.345
74.0797	-0.3405	8.8215	16.5437	33.5412	62.3901	112.097	187.171	288.428	405.325	525.414	626.782	0.6494	8.8615	16.9187	33.1185	61.6825	111.296	186.897	287.225	403.23	519.924	623.212						-1.4889				73.9797	-0.31	8.0213	16.1761	31.8369	59.9447	106.691	182.466	286.933	418.095	569.271	669.973	0.2257	8.186	16.0232	30.3482	57.7981	104.349
74.1797	-0.3285	8.8242	16.5416	33.5535	62.3862	112.089	187.185	288.427	405.323	525.42	626.793	0.6432	8.871	16.9245	33.1268	61.6904	111.292	186.907	287.222	403.241	519.934	623.233						-1.4858				74.0797	-0.2972	8.0175	16.1668	31.8489	59.9506	106.701	182.484	286.961	418.123	569.33	670.016	0.2158	8.1728	16.0227	30.3461	57.8056	104.349
74.2797	-0.3314	8.8207	16.5472	33.5601	62.3954	112.088	187.195	288.432	405.335	525.437	626.809	0.638	8.8652	16.9275	33.1378	61.6916	111.287	186.905	287.228	403.254	519.948	623.234						-1.482				74.1797	-0.3032	8.0298	16.1734	31.8471	59.952	106.712	182.498	286.988	418.164	569.387	670.053	0.2098	8.1598	16.0291	30.3487	57.8153	104.356
74.3797	-0.3289	8.8252	16.5504	33.552	62.3933	112.076	187.2	288.44	405.357	525.438	626.836	0.6343	8.8623	16.929	33.1462	61.6965	111.297	186.911	287.238	403.265	519.976	623.265						-1.4678				74.2797	-0.2987	8.0339	16.1837	31.8495	59.9566	106.722	182.512	287.017	418.197	569.447	670.108	0.2152	8.1489	16.032	30.341	57.8196	104.361
74.4797	-0.3351	8.8302	16.5586	33.5564	62.3906	112.08	187.194	288.439	405.358	525.46	626.84	0.6282	8.8668	16.9306	33.1378	61.6902	111.306	186.906	287.24	403.274	519.99	623.281						-1.4645				74.3797	-0.3	8.0265	16.1833	31.8424	59.9703	106.731	182.526	287.038	418.228	569.503	670.17	0.2125	8.1418	16.0206	30.354	57.8413	104.364
74.5797	-0.323	8.8199	16.562	33.5696	62.3906	112.07	187.203	288.442	405.372	525.472	626.862	0.629	8.8625	16.9355	33.1439	61.7048	111.295	186.906	287.249	403.278	520.005	623.288						-1.4507				74.4797	-0.2943	8.0249	16.1843	31.8462	59.9742	106.749	182.537	287.064	418.272	569.551	670.245	0.2162	8.1284	16.0335	30.3599	57.8491	104.379
74.6797	-0.321	8.8326	16.5581	33.564	62.4034	112.072	187.209	288.445	405.383	525.494	626.864	0.629	8.8596	16.9463	33.1391	61.7042	111.301	186.91	287.25	403.291	520.024	623.312						-1.452				74.5797	-0.2953	8.0216	16.1945	31.8491	59.9757	106.749	182.547	287.087	418.312	569.61	670.29	0.2053	8.134	16.0301	30.3706	57.8487	104.379
74.7797	-0.3117	8.8362	16.5694	33.5547	62.4092	112.075	187.21	288.443	405.397	525.507	626.878	0.6277	8.8638	16.9419	33.1505	61.7155	111.299	186.906	287.256	403.303	520.04	623.316						-1.4507				74.6797	-0.2872	8.0237	16.1933	31.8539	59.9859	106.752	182.564	287.099	418.334	569.663	670.367	0.1976	8.1373	16.0316	30.3742	57.8587	104.391
74.8797	-0.314	8.8502	16.5739	33.5547	62.4089	112.066	187.209	288.455	405.407	525.508	626.907	0.6248	8.8697	16.9367	33.1513	61.7169	111.303	186.903	287.246	403.304	520.06	623.345						-1.4337				74.7797	-0.2915	8.0292	16.1955	31.8468	59.9887	106.758	182.584	287.123	418.375	569.735	670.417	0.1953	8.1259	16.0454	30.3985	57.8634	104.39
74.9797	-0.3069	8.8551	16.5878	33.5564	62.416	112.065	187.221	288.45	405.421	525.529	626.909	0.6185	8.8637	16.9494	33.1522	61.7083	111.317	186.91	287.256	403.319	520.073	623.348						-1.4252				74.8797	-0.2858	8.0359	16.2062	31.8515	59.9914	106.754	182.582	287.155	418.427	569.777	670.469	0.1949	8.1293	16.0402	30.4031	57.8645	104.395
75.0797	-0.3135	8.8671	16.5816	33.5605	62.4146	112.06	187.226	288.454	405.421	525.53	626.932	0.6172	8.8645	16.963	33.155	61.7092	111.324	186.902	287.262	403.329	520.092	623.357						-1.4197				74.9797	-0.2926	8.0392	16.2131	31.8501	59.9894	106.766	182.596	287.173	418.46	569.832	670.533	0.1851	8.125	16.0342	30.4112	57.8734	104.39
75.1797	-0.309	8.8715	16.5935	33.5486	62.4145	112.061	187.227	288.462	405.432	525.555	626.947	0.6213	8.869	16.9523	33.1671	61.714	111.317	186.908	287.26	403.34	520.104	623.37						-1.4073				75.0797	-0.2937	8.0432	16.2082	31.8525	59.994	106.763	182.612	287.187	418.492	569.872	670.602	0.1927	8.1187	16.0358	30.4222	57.878	104.399
75.2797	-0.3049	8.8736	16.5935	33.543	62.4102	112.062	187.227	288.467	405.443	525.566	626.967	0.6156	8.8818	16.9628	33.1654	61.7248	111.311	186.91	287.264	403.351	520.106	623.386						-1.404				75.1797	-0.2858	8.0382	16.207	31.8599	59.995	106.785	182.629	287.214	418.534	569.932	670.673	0.1878	8.1298	16.0455	30.4237	57.8792	104.399
75.3797	-0.3034	8.8643	16.5864	33.5434	62.407	112.055	187.233	288.462	405.445	525.59	626.987	0.6168	8.8851	16.9761	33.17	61.7262	111.319	186.901	287.272	403.361	520.116	623.395						-1.412				75.2797	-0.2862	8.0489	16.215	31.8648	60.0072	106.787	182.64	287.234	418.573	569.983	670.758	0.1841	8.1356	16.0369	30.4236	57.8701	104.405
75.4797	-0.2975	8.8668	16.6012	33.5471	62.4141	112.059	187.24	288.467	405.459	525.602	626.991	0.6119	8.8759	16.976	33.1711	61.7283	111.317	186.905	287.277	403.365	520.133	623.411						-1.397				75.3797	-0.2815	8.0464	16.2126	31.857	60.008	106.8	182.654	287.247	418.605	570.024	670.831	0.1736	8.139	16.0397	30.439	57.8726	104.403
75.5797	-0.2978	8.8801	16.5894	33.5473	62.4095	112.066	187.246	288.475	405.463	525.611	627.012	0.6155	8.8773	16.9812	33.1746	61.7328	111.324	186.904	287.277	403.37	520.143	623.43						-1.3947				75.4797	-0.2847	8.0465	16.2028	31.8598	60.0223	106.808	182.669	287.267	418.65	570.07	670.903	0.1784	8.133	16.0378	30.44	57.8871	104.401
75.6797	-0.3012	8.8771	16.5918	33.5518	62.4176	112.071	187.237	288.483	405.462	525.623	627.021	0.6106	8.8819	16.9795	33.1744	61.7313	111.316	186.908	287.283	403.384	520.148	623.445						-1.384				75.5797	-0.2847	8.038	16.2092	31.8528	60.0138	106.819	182.685	287.281	418.68	570.123	670.964	0.1723	8.1199	16.0515	30.4512	57.8876	104.407
75.7797	-0.2913	8.8701	16.5928	33.5526	62.4258	112.072	187.239	288.48	405.477	525.624	627.048	0.6099	8.8789	16.9921	33.1789	61.7343	111.322	186.918	287.277	403.387	520.164	623.454						-1.3769				75.6797	-0.2885	8.0479	16.2167	31.8526	60.0265	106.835	182.699	287.311	418.726	570.185	671.037	0.169	8.1224	16.0433	30.4524	57.897	104.408
75.8797	-0.29	8.8736	16.5859	33.5544	62.4219	112.063	187.248	288.495	405.488	525.637	627.067	0.6114	8.8737	16.9938	33.1897	61.736	111.317	186.911	287.276	403.386	520.174	623.467						-1.3725				75.7797	-0.2792	8.0526	16.2092	31.8602	60.0282	106.835	182.699	287.333	418.748	570.235	671.088	0.1687	8.1159	16.0458	30.4578	57.9001	104.42
75.9797	-0.2853	8.8765	16.5863	33.5463	62.4277	112.067	187.256	288.501	405.5	525.639	627.087	0.605	8.8841	16.9899	33.1809	61.7366	111.326	186.917	287.282	403.398	520.178	623.497						-1.3605				75.8797	-0.2844	8.0395	16.2154	31.8688	60.0285	106.847	182.717	287.351	418.79	570.288	671.148	0.1702	8.1055	16.0461	30.4681	57.9104	104.422
76.0797	-0.286	8.8765	16.6005	33.5465	62.4243	112.07	187.249	288.503	405.51	525.65	627.102	0.6062	8.8783	17.0003	33.1924	61.7499	111.332	186.916	287.283	403.399	520.191	623.499						-1.3553				75.9797	-0.2821	8.0442	16.2165	31.87	60.0319	106.852	182.725	287.379	418.811	570.339	671.211	0.1617	8.1082	16.0511	30.4749	57.9141	104.426
76.1797	-0.2749	8.8889	16.5923	33.5402	62.4215	112.073	187.25	288.51	405.521	525.651	627.108	0.6051	8.8666	17.0014	33.1927	61.743	111.328	186.917	287.281	403.41	520.204	623.52						-1.3434				76.0797	-0.2813	8.0355	16.222	31.8648	60.0348	106.867	182.737	287.398	418.853	570.4	671.27	0.1631	8.111	16.0426	30.4915	57.9185	104.438
76.2797	-0.273	8.9011	16.5933	33.5519	62.4313	112.065	187.247	288.511	405.521	525.664	627.12	0.6002	8.8813	16.9926	33.1962	61.7459	111.335	186.913	287.286	403.409	520.211	623.534						-1.3389				76.1797	-0.2843	8.0441	16.215	31.8722	60.0469	106.871	182.75	287.416	418.894	570.439	671.322	0.1611	8.124	16.0529	30.4909	57.9217	104.441
76.3797	-0.2788	8.9034	16.6046	33.5452	62.4333	112.072	187.258	288.517	405.524	525.673	627.144	0.6012	8.8748	17.0015	33.2005	61.7465	111.341	186.92	287.277	403.421	520.223	623.542						-1.3364				76.2797	-0.279	8.0486	16.223	31.8739	60.0504	106.87	182.755	287.442	418.924	570.492	671.365	0.157	8.116	16.0453	30.4944	57.9223	104.439
76.4797	-0.2693	8.9047	16.5951	33.5489	62.4319	112.078	187.263	288.524	405.535	525.682	627.155	0.5909	8.8846	16.9976	33.2036	61.7395	111.346	186.913	287.285	403.432	520.232	623.551						-1.3303				76.3797	-0.2865	8.0532	16.2291	31.868	60.049	106.879	182.773	287.459	418.945	570.556	671.413	0.1598	8.1155	16.0455	30.5013	57.9231	104.445
76.5797	-0.2655	8.9042	16.5986	33.5495	62.4436	112.069	187.27	288.529	405.538	525.685	627.169	0.6028	8.8773	17.0012	33.2048	61.7419	111.347	186.921	287.291	403.433	520.247	623.574						-1.3231				76.4797	-0.2906	8.0539	16.2205	31.8734	60.0518	106.886	182.788	287.469	418.978	570.603	671.492	0.1613	8.1103	16.049	30.5001	57.9353	104.456
76.6797	-0.2627	8.9083	16.5896	33.5407	62.4401	112.07	187.282	288.527	405.548	525.698	627.191	0.5994	8.8767	17.0017	33.2054	61.7426	111.353	186.916	287.284	403.442	520.246	623.586						-1.3219				76.5797	-0.2908	8.0451	16.2244	31.8833	60.0519	106.888	182.799	287.495	419.027	570.664	671.548	0.1427	8.1016	16.0514	30.5137	57.9359	104.452
76.7797	-0.2627	8.921	16.5921	33.5495	62.4465	112.078	187.293	288.53	405.547	525.712	627.193	0.5999	8.8807	17.007	33.2081	61.7337	111.355	186.914	287.288	403.454	520.255	623.612						-1.3211				76.6797	-0.2881	8.0468	16.2225	31.8749	60.0534	106.889	182.816	287.512	419.056	570.716	671.608	0.1367	8.1099	16.0543	30.5231	57.9369	104.447
76.8797	-0.2605	8.9232	16.5976	33.5423	62.4426	112.072	187.293	288.531	405.56	525.713	627.206	0.6009	8.8838	17.006	33.2084	61.7356	111.353	186.918	287.298	403.448	520.283	623.635						-1.3112				76.7797	-0.287	8.0542	16.2299	31.8769	60.0553	106.889	182.827	287.534	419.09	570.769	671.664	0.1372	8.1034	16.0479	30.5256	57.9387	104.458
76.9797	-0.2594	8.9269	16.5981	33.5345	62.4393	112.073	187.298	288.54	405.554	525.727	627.208	0.5937	8.8849	17.0068	33.1999	61.7373	111.359	186.914	287.291	403.462	520.295	623.654						-1.3086				76.8797	-0.2816	8.0508	16.228	31.8813	60.0662	106.891	182.818	287.55	419.12	570.802	671.705	0.1285	8.1054	16.0485	30.5301	57.9421	104.455
77.0797	-0.259	8.9363	16.6107	33.5461	62.4387	112.07	187.296	288.544	405.569	525.736	627.227	0.6005	8.8897	16.999	33.2019	61.7366	111.347	186.907	287.298	403.477	520.307	623.668						-1.2967				76.9797	-0.2834	8.0537	16.2332	31.879	60.0578	106.894	182.829	287.568	419.166	570.846	671.789	0.1302	8.1081	16.0513	30.5282	57.9534	104.462
77.1797	-0.2625	8.9403	16.601	33.5387	62.4499	112.073	187.306	288.556	405.58	525.749	627.24	0.5951	8.8893	17.0103	33.2047	61.7272	111.347	186.912	287.306	403.489	520.319	623.678						-1.293				77.0797	-0.2795	8.0633	16.2407	31.8809	60.059	106.898	182.843	287.588	419.209	570.88	671.828	0.1287	8.1004	16.0509	30.5251	57.9537	104.458
77.2797	-0.2436	8.9423	16.6025	33.5402	62.4471	112.066	187.315	288.553	405.592	525.761	627.262	0.5882	8.8931	17.0223	33.2064	61.7268	111.356	186.913	287.318	403.5	520.332	623.689						-1.2884				77.1797	-0.2832	8.0691	16.2358	31.8819	60.0585	106.907	182.849	287.596	419.242	570.927	671.869	0.1225	8.1058	16.0529	30.521	57.9631	104.453
77.3797	-0.2496	8.9516	16.6046	33.5397	62.4415	112.073	187.315	288.555	405.603	525.773	627.273	0.5911	8.8835	17.0132	33.2054	61.7311	111.352	186.912	287.313	403.501	520.352	623.708						-1.2832				77.2797	-0.2783	8.0697	16.2373	31.8714	60.0596	106.916	182.864	287.613	419.272	570.97	671.918	0.1174	8.0966	16.0431	30.5319	57.9656	104.461
77.4797	-0.2565	8.9622	16.6055	33.5304	62.4522	112.08	187.322	288.561	405.606	525.795	627.284	0.5956	8.8937	17.0226	33.2049	61.7233	111.349	186.923	287.321	403.512	520.366	623.733						-1.2855				77.3797	-0.2777	8.0626	16.2348	31.8739	60.0628	106.922	182.87	287.63	419.303	571.003	671.996	0.1017	8.098	16.0554	30.5324	57.9772	104.457
77.5797	-0.2452	8.9533	16.6068	33.5334	62.4565	112.076	187.32	288.567	405.614	525.795	627.289	0.5866	8.8871	17.0263	33.2064	61.7257	111.357	186.922	287.314	403.523	520.378	623.744						-1.2857				77.4797	-0.2855	8.0713	16.2303	31.8726	60.0732	106.936	182.893	287.649	419.332	571.031	672.064	0.1036	8.0979	16.0475	30.5261	57.9798	104.471
77.6797	-0.2451	8.9561	16.6082	33.5343	62.457	112.077	187.341	288.557	405.629	525.811	627.308	0.5871	8.8879	17.0253	33.219	61.7294	111.352	186.916	287.318	403.515	520.38	623.767						-1.2867				77.5797	-0.2787	8.0758	16.2383	31.873	60.0797	106.951	182.899	287.658	419.366	571.065	672.106	0.1132	8.0898	16.0487	30.5256	58.0034	104.471
77.7797	-0.244	8.9695	16.598	33.5312	62.4666	112.079	187.333	288.566	405.633	525.82	627.314	0.5877	8.8882	17.0277	33.2202	61.7309	111.352	186.926	287.311	403.525	520.397	623.778						-1.283				77.6797	-0.2708	8.0777	16.2415	31.8669	60.0814	106.947	182.906	287.677	419.399	571.097	672.168	0.1049	8.0918	16.0385	30.5363	57.9959	104.467
77.8797	-0.2508	8.9675	16.5968	33.533	62.4656	112.07	187.336	288.573	405.64	525.824	627.332	0.5984	8.8912	17.0315	33.2167	61.7328	111.354	186.923	287.316	403.525	520.42	623.791						-1.2832				77.7797	-0.2784	8.0696	16.2376	31.8703	60.0737	106.963	182.921	287.7	419.439	571.148	672.21	0.1055	8.0927	16.039	30.5384	58.0163	104.474
77.9797	-0.2498	8.9671	16.6101	33.5253	62.4675	112.07	187.346	288.578	405.634	525.842	627.349	0.5906	8.8904	17.0395	33.2281	61.7332	111.361	186.93	287.313	403.539	520.426	623.805						-1.2835				77.8797	-0.2777	8.0776	16.2447	31.8826	60.0742	106.975	182.928	287.721	419.463	571.19	672.282	0.1153	8.0922	16.0428	30.554	58.01	104.47
78.0797	-0.2515	8.9809	16.6104	33.5348	62.4636	112.072	187.35	288.577	405.645	525.853	627.362	0.5923	8.8791	17.0476	33.2315	61.7242	111.364	186.93	287.323	403.552	520.439	623.821						-1.2831				77.9797	-0.2831	8.0812	16.2395	31.8852	60.0853	106.981	182.938	287.736	419.486	571.234	672.361	0.1083	8.0853	16.043	30.5508	58.0191	104.48
78.1797	-0.2575	8.9813	16.6287	33.5256	62.47	112.066	187.343	288.58	405.657	525.863	627.362	0.5936	8.8915	17.0381	33.2325	61.728	111.368	186.938	287.32	403.557	520.454	623.834						-1.2759				78.0797	-0.2842	8.0807	16.248	31.8874	60.0858	106.972	182.947	287.746	419.524	571.278	672.405	0.1021	8.0833	16.0499	30.5536	58.021	104.487
78.2797	-0.2483	8.989	16.6207	33.5345	62.4631	112.066	187.346	288.587	405.673	525.884	627.377	0.5958	8.8828	17.0418	33.2391	61.7319	111.365	186.935	287.332	403.565	520.465	623.852						-1.2677				78.1797	-0.2833	8.0827	16.2421	31.8782	60.0898	106.981	182.963	287.763	419.571	571.323	672.485	0.1103	8.0855	16.0418	30.5539	58.0333	104.484
78.3797	-0.2481	8.99	16.6228	33.5295	62.4611	112.077	187.347	288.588	405.687	525.896	627.387	0.5954	8.8796	17.0411	33.2351	61.7297	111.372	186.933	287.346	403.585	520.476	623.865						-1.2595				78.2797	-0.282	8.0753	16.2402	31.8804	60.0812	107.001	182.967	287.782	419.596	571.376	672.545	0.1116	8.0896	16.0438	30.5587	58.0441	104.484
78.4797	-0.253	8.9933	16.633	33.5312	62.4692	112.071	187.351	288.592	405.68	525.907	627.409	0.597	8.8817	17.0447	33.244	61.7307	111.381	186.942	287.341	403.587	520.497	623.876						-1.2529				78.3797	-0.2894	8.0771	16.2451	31.8894	60.081	107.008	182.986	287.809	419.628	571.428	672.617	0.1015	8.0815	16.0439	30.5545	58.0452	104.492
78.5797	-0.2446	8.9907	16.625	33.5396	62.4731	112.072	187.356	288.599	405.691	525.922	627.424	0.588	8.8924	17.0345	33.2471	61.7348	111.377	186.946	287.342	403.606	520.51	623.89						-1.2483				78.4797	-0.2869	8.09	16.2466	31.8931	60.0946	107.015	182.988	287.831	419.659	571.468	672.701	0.1029	8.0866	16.0458	30.5488	58.051	104.491
78.6797	-0.2486	8.994	16.6347	33.5343	62.4757	112.078	187.354	288.61	405.7	525.936	627.436	0.5903	8.8843	17.0481	33.2472	61.7357	111.384	186.951	287.336	403.617	520.523	623.912						-1.2423				78.5797	-0.2883	8.0846	16.2438	31.8958	60.0966	107.027	183.006	287.849	419.688	571.528	672.782	0.1058	8.0967	16.0458	30.5486	58.0619	104.501
78.7797	-0.2444	8.9953	16.6289	33.527	62.4742	112.083	187.361	288.614	405.714	525.948	627.452	0.5863	8.8862	17.0386	33.2439	61.7313	111.389	186.958	287.35	403.612	520.535	623.923						-1.2345				78.6797	-0.2845	8.0935	16.2513	31.8848	60.1003	107.043	183.017	287.871	419.722	571.573	672.862	0.1097	8.0919	16.0502	30.5408	58.0673	104.507
78.8797	-0.2422	8.998	16.6208	33.5389	62.4754	112.085	187.357	288.608	405.716	525.963	627.468	0.5877	8.8761	17.0376	33.2445	61.737	111.38	186.952	287.356	403.624	520.542	623.939						-1.2243				78.7797	-0.2848	8.0967	16.2507	31.8882	60.106	107.063	183.02	287.897	419.754	571.623	672.939	0.104	8.0891	16.0416	30.5458	58.0729	104.508
78.9797	-0.233	9.0014	16.63	33.5356	62.4774	112.082	187.364	288.616	405.728	525.971	627.483	0.5897	8.8702	17.0412	33.2419	61.7388	111.376	186.964	287.354	403.637	520.561	623.961						-1.2307				78.8797	-0.2902	8.1047	16.2536	31.8911	60.1191	107.076	183.035	287.909	419.788	571.667	673.011	0.1055	8.0907	16.0507	30.5505	58.0728	104.504
79.0797	-0.2407	9.0102	16.6339	33.5397	62.4833	112.096	187.37	288.622	405.734	525.985	627.504	0.5901	8.8826	17.0458	33.2549	61.7516	111.379	186.963	287.362	403.653	520.566	623.973						-1.2254				78.9797	-0.2847	8.0971	16.2522	31.8928	60.1195	107.092	183.042	287.929	419.813	571.71	673.072	0.0977	8.0825	16.0433	30.5539	58.0823	104.515
79.1797	-0.2401	9.0109	16.6361	33.5398	62.4896	112.098	187.367	288.631	405.746	525.995	627.521	0.5902	8.8734	17.0563	33.2559	61.7518	111.389	186.959	287.366	403.656	520.578	623.984						-1.2272				79.0797	-0.2885	8.1012	16.2595	31.8989	60.121	107.1	183.054	287.943	419.854	571.777	673.125	0.1069	8.0849	16.0448	30.5557	58.0936	104.51
79.2797	-0.2367	9.0164	16.6392	33.541	62.4862	112.101	187.377	288.628	405.756	526.011	627.531	0.581	8.877	17.0557	33.2662	61.7537	111.387	186.969	287.364	403.666	520.579	623.997						-1.2163				79.1797	-0.2947	8.1082	16.2666	31.9033	60.1211	107.114	183.061	287.959	419.886	571.837	673.186	0.0989	8.0783	16.0489	30.5577	58.0871	104.513
79.3797	-0.2338	9.0275	16.645	33.5315	62.4954	112.103	187.382	288.63	405.76	526.025	627.552	0.5868	8.8882	17.0564	33.2576	61.7545	111.39	186.976	287.368	403.678	520.591	624.01						-1.2065				79.2797	-0.2993	8.1018	16.2666	31.8946	60.1247	107.121	183.079	287.98	419.927	571.886	673.242	0.1005	8.0762	16.0542	30.5587	58.1	104.52
79.4797	-0.2265	9.0247	16.6488	33.5443	62.4936	112.1	187.388	288.626	405.77	526.034	627.568	0.5769	8.8821	17.0471	33.268	61.7474	111.394	186.989	287.361	403.69	520.614	624.03						-1.2022				79.3797	-0.2933	8.106	16.2715	31.8964	60.1273	107.138	183.081	288.004	419.95	571.939	673.304	0.0947	8.0816	16.0581	30.5533	58.1028	104.518
79.5797	-0.2338	9.0376	16.649	33.5379	62.4844	112.101	187.383	288.634	405.783	526.051	627.57	0.5777	8.8879	17.049	33.2713	61.7503	111.391	186.984	287.37	403.695	520.624	624.045						-1.1959				79.4797	-0.2993	8.114	16.2692	31.8955	60.1295	107.141	183.096	288.019	419.983	571.981	673.344	0.0946	8.0761	16.0696	30.5509	58.1156	104.526
79.6797	-0.2305	9.038	16.6411	33.5397	62.4866	112.094	187.395	288.641	405.797	526.059	627.591	0.5819	8.8922	17.0483	33.2666	61.7546	111.397	186.987	287.378	403.706	520.637	624.077						-1.1903				79.5797	-0.2967	8.1217	16.2745	31.8991	60.134	107.146	183.104	288.043	420.029	572.026	673.377	0.0954	8.0756	16.0619	30.5635	58.1199	104.529
79.7797	-0.2188	9.0382	16.6407	33.5327	62.4952	112.094	187.408	288.65	405.807	526.075	627.602	0.5827	8.8895	17.0439	33.2666	61.7575	111.398	186.992	287.376	403.726	520.65	624.09						-1.1865				79.6797	-0.2949	8.1177	16.274	31.9016	60.1375	107.168	183.121	288.064	420.048	572.087	673.412	0.0899	8.0731	16.062	30.5673	58.1228	104.538
79.8797	-0.2224	9.0307	16.6446	33.5453	62.4942	112.094	187.408	288.641	405.813	526.095	627.621	0.5756	8.8925	17.0467	33.2725	61.7578	111.391	187.003	287.384	403.74	520.661	624.115						-1.1803				79.7797	-0.2945	8.127	16.2711	31.9036	60.1378	107.174	183.133	288.089	420.081	572.131	673.474	0.0899	8.0673	16.0651	30.5691	58.1328	104.543
79.9797	-0.2179	9.043	16.6451	33.5367	62.4919	112.099	187.424	288.644	405.817	526.106	627.63	0.5723	8.9005	17.0488	33.2763	61.7509	111.391	186.994	287.384	403.74	520.677	624.122						-1.1741				79.8797	-0.2917	8.1306	16.2776	31.9076	60.1404	107.178	183.135	288.106	420.105	572.182	673.547	0.0843	8.0757	16.0682	30.5676	58.1357	104.551
80.0797	-0.2252	9.0455	16.6471	33.5393	62.4971	112.104	187.431	288.655	405.83	526.128	627.648	0.5742	8.8956	17.0493	33.2766	61.7528	111.388	187	287.388	403.755	520.698	624.136						-1.1761				79.9797	-0.2995	8.1216	16.27	31.9115	60.1423	107.178	183.153	288.12	420.146	572.238	673.598	0.0803	8.0693	16.0606	30.5666	58.1473	104.562
80.1797	-0.2235	9.0377	16.6517	33.5313	62.4954	112.104	187.426	288.666	405.843	526.143	627.665	0.5754	8.9068	17.0549	33.27	61.7457	111.389	187.012	287.389	403.766	520.703	624.158						-1.1665				80.0797	-0.2935	8.1227	16.2698	31.9037	60.1576	107.183	183.171	288.139	420.171	572.29	673.688	0.0822	8.0674	16.0744	30.5668	58.152	104.562
80.2797	-0.2158	9.0432	16.6552	33.5454	62.5019	112.095	187.426	288.665	405.844	526.154	627.674	0.5768	8.9099	17.056	33.2792	61.7483	111.383	187.011	287.392	403.766	520.713	624.172						-1.1553				80.1797	-0.2891	8.123	16.2776	31.9142	60.1604	107.189	183.177	288.168	420.212	572.349	673.74	0.085	8.0727	16.0686	30.5696	58.1641	104.573
80.3797	-0.2209	9.0525	16.6459	33.5402	62.5069	112.108	187.429	288.67	405.854	526.188	627.69	0.5598	8.9131	17.0577	33.2832	61.751	111.386	187.021	287.391	403.792	520.725	624.186						-1.1513				80.2797	-0.2852	8.1284	16.2704	31.9216	60.1618	107.198	183.196	288.184	420.242	572.4	673.823	0.0847	8.0738	16.0684	30.5716	58.1567	104.576
80.4797	-0.2184	9.0449	16.6504	33.5409	62.5024	112.102	187.426	288.676	405.867	526.201	627.712	0.5618	8.918	17.0519	33.2853	61.7561	111.383	187.019	287.397	403.793	520.734	624.206						-1.1446				80.3797	-0.2864	8.1214	16.2766	31.9209	60.1663	107.205	183.202	288.203	420.274	572.434	673.92	0.0852	8.0674	16.0715	30.5762	58.1603	104.59
80.5797	-0.2078	9.0481	16.6522	33.5444	62.5005	112.107	187.427	288.679	405.871	526.225	627.726	0.5554	8.9092	17.0548	33.2797	61.7553	111.392	187.023	287.396	403.818	520.741	624.232						-1.1366				80.4797	-0.2872	8.134	16.2837	31.926	60.1671	107.21	183.223	288.226	420.296	572.489	674.003	0.0881	8.0588	16.0616	30.5769	58.1694	104.59
80.6797	-0.2123	9.051	16.6557	33.5468	62.5013	112.108	187.431	288.687	405.885	526.244	627.74	0.5557	8.9111	17.069	33.2819	61.7611	111.374	187.032	287.412	403.822	520.755	624.256						-1.1389				80.5797	-0.2836	8.1308	16.2826	31.9263	60.1711	107.216	183.225	288.233	420.33	572.544	674.086	0.0809	8.0639	16.0649	30.5718	58.1667	104.6
80.7797	-0.2001	9.0438	16.659	33.5501	62.5068	112.099	187.432	288.697	405.884	526.26	627.755	0.5509	8.922	17.0658	33.2823	61.762	111.373	187.028	287.416	403.822	520.768	624.27						-1.1317				80.6797	-0.2811	8.1311	16.2922	31.9332	60.1736	107.227	183.239	288.265	420.364	572.584	674.179	0.0741	8.053	16.0775	30.5838	58.1663	104.596
80.8797	-0.2063	9.0481	16.6599	33.5433	62.5172	112.107	187.423	288.698	405.89	526.284	627.755	0.5539	8.9161	17.0712	33.2869	61.7523	111.376	187.033	287.415	403.848	520.781	624.295						-1.129				80.7797	-0.2857	8.1338	16.2927	31.9435	60.1734	107.228	183.247	288.284	420.399	572.62	674.25	0.0686	8.0571	16.0694	30.5741	58.1761	104.608
80.9797	-0.1973	9.0487	16.6643	33.5521	62.5172	112.104	187.423	288.708	405.9	526.298	627.775	0.5534	8.9203	17.0644	33.2816	61.7647	111.369	187.042	287.421	403.837	520.793	624.318						-1.1298				80.8797	-0.2751	8.1329	16.2918	31.9339	60.1755	107.229	183.25	288.304	420.433	572.649	674.326	0.0617	8.0574	16.0735	30.5798	58.1788	104.62
81.0797	-0.2045	9.0517	16.6559	33.5547	62.5231	112.109	187.432	288.714	405.915	526.305	627.784	0.5472	8.9111	17.0661	33.2785	61.7674	111.385	187.038	287.414	403.864	520.808	624.318						-1.1228				80.9797	-0.2828	8.1401	16.3003	31.9391	60.1882	107.247	183.263	288.322	420.464	572.698	674.38	0.0523	8.0525	16.0749	30.5907	58.1815	104.618
81.1797	-0.1945	9.0633	16.6594	33.5578	62.521	112.102	187.441	288.713	405.922	526.319	627.812	0.5491	8.9149	17.0799	33.2837	61.7698	111.385	187.049	287.425	403.856	520.818	624.339						-1.1194				81.0797	-0.2811	8.1414	16.2999	31.9386	60.1819	107.258	183.272	288.343	420.499	572.749	674.458	0.0551	8.066	16.0784	30.5906	58.1873	104.623
81.2797	-0.1979	9.0669	16.6622	33.551	62.5334	112.111	187.449	288.722	405.933	526.329	627.818	0.5537	8.9164	17.0816	33.2841	61.7636	111.39	187.044	287.44	403.868	520.829	624.348						-1.1187				81.1797	-0.2802	8.1389	16.3017	31.9437	60.1868	107.26	183.288	288.358	420.543	572.791	674.51	0.0473	8.0671	16.0813	30.5874	58.1893	104.63
81.3797	-0.1987	9.0611	16.6523	33.5655	62.5317	112.108	187.459	288.726	405.942	526.331	627.841	0.5546	8.9197	17.0812	33.2878	61.7774	111.402	187.059	287.444	403.867	520.851	624.375						-1.1134				81.2797	-0.2772	8.1466	16.2957	31.9529	60.1877	107.279	183.303	288.377	420.574	572.829	674.58	0.0519	8.0631	16.0923	30.5862	58.1932	104.643
81.4797	-0.1956	9.0522	16.6639	33.5569	62.5286	112.109	187.462	288.731	405.954	526.343	627.853	0.5564	8.9234	17.0844	33.2923	61.7717	111.403	187.069	287.435	403.891	520.853	624.394						-1.1097				81.3797	-0.2754	8.1463	16.3026	31.9554	60.1924	107.296	183.318	288.395	420.603	572.872	674.646	0.0615	8.0631	16.0754	30.5904	58.1975	104.656
81.5797	-0.1995	9.0612	16.6671	33.5618	62.542	112.105	187.454	288.736	405.965	526.345	627.86	0.5523	8.9134	17.0871	33.2935	61.7729	111.409	187.061	287.442	403.905	520.867	624.404						-1.1135				81.4797	-0.2801	8.1487	16.3093	31.9512	60.1939	107.303	183.328	288.416	420.634	572.925	674.694	0.0533	8.0763	16.0877	30.6039	58.2085	104.658
81.6797	-0.1894	9.055	16.6682	33.5636	62.5401	112.109	187.457	288.738	405.969	526.375	627.864	0.5509	8.9151	17.0747	33.3079	61.7784	111.413	187.06	287.45	403.906	520.876	624.424						-1.1104				81.5797	-0.2798	8.1531	16.3021	31.9521	60.1982	107.318	183.346	288.428	420.666	572.957	674.735	0.0504	8.0709	16.0817	30.607	58.212	104.668
81.7797	-0.1925	9.0664	16.6832	33.5672	62.5371	112.101	187.455	288.747	405.977	526.376	627.885	0.5476	8.9065	17.0738	33.3093	61.7723	111.413	187.066	287.445	403.917	520.887	624.438						-1.1047				81.6797	-0.2765	8.153	16.3131	31.9601	60.1928	107.332	183.355	288.446	420.698	573.008	674.78	0.0498	8.0673	16.0749	30.6101	58.2254	104.667
81.8797	-0.1844	9.0732	16.6741	33.5623	62.5378	112.1	187.464	288.747	405.977	526.398	627.904	0.5487	8.9196	17.0686	33.3066	61.7747	111.424	187.063	287.451	403.928	520.898	624.45						-1.1011				81.7797	-0.2793	8.1554	16.313	31.9589	60.1957	107.339	183.363	288.465	420.729	573.05	674.839	0.0458	8.0707	16.0851	30.6054	58.2193	104.679
81.9797	-0.1927	9.0745	16.6886	33.5743	62.5473	112.102	187.458	288.755	405.988	526.399	627.917	0.5583	8.9264	17.0707	33.3083	61.7735	111.42	187.064	287.458	403.939	520.909	624.47						-1.0972				81.8797	-0.272	8.1554	16.3108	31.9614	60.1949	107.349	183.375	288.49	420.761	573.092	674.848	0.038	8.0722	16.0805	30.6069	58.2267	104.69
82.0797	-0.1886	9.0791	16.6904	33.5746	62.5492	112.105	187.466	288.755	405.991	526.407	627.932	0.5603	8.9271	17.0637	33.3223	61.7759	111.419	187.069	287.463	403.95	520.903	624.478						-1.091				81.9797	-0.2671	8.1524	16.3137	31.9669	60.2065	107.349	183.382	288.499	420.782	573.115	674.919	0.0351	8.067	16.0816	30.6007	58.229	104.701
82.1797	-0.1873	9.0726	16.6941	33.585	62.5543	112.106	187.466	288.753	406.003	526.434	627.957	0.554	8.922	17.0688	33.3126	61.778	111.418	187.078	287.454	403.95	520.921	624.492						-1.0879				82.0797	-0.2676	8.1634	16.3118	31.9704	60.2081	107.358	183.391	288.523	420.805	573.133	674.949	0.0279	8.0708	16.0863	30.6034	58.2325	104.709
82.2797	-0.1904	9.0823	16.6988	33.5755	62.5509	112.107	187.471	288.757	406.015	526.438	627.957	0.5575	8.9327	17.0627	33.3122	61.7791	111.421	187.073	287.455	403.962	520.927	624.511						-1.0879				82.1797	-0.2661	8.1581	16.3271	31.9704	60.2107	107.373	183.403	288.527	420.834	573.184	675.016	0.0307	8.0714	16.0903	30.602	58.2321	104.702
82.3797	-0.1807	9.0875	16.7019	33.5787	62.554	112.098	187.472	288.764	406.024	526.44	627.985	0.5501	8.937	17.0543	33.3236	61.7688	111.419	187.084	287.461	403.962	520.937	624.538						-1.0828				82.2797	-0.2727	8.1527	16.3346	31.9616	60.2011	107.38	183.414	288.544	420.854	573.215	675.038	0.026	8.068	16.0936	30.6045	58.2451	104.714
82.4797	-0.1869	9.0907	16.7129	33.5783	62.5589	112.1	187.479	288.768	406.037	526.45	628.003	0.5515	8.9323	17.0619	33.3184	61.7793	111.432	187.08	287.464	403.975	520.963	624.547						-1.0786				82.3797	-0.2702	8.1609	16.3258	31.9627	60.2026	107.387	183.416	288.566	420.878	573.235	675.07	0.0288	8.0697	16.0831	30.6045	58.2475	104.72
82.5797	-0.1747	9.0918	16.7048	33.5794	62.5542	112.111	187.474	288.767	406.05	526.449	628.013	0.5563	8.9441	17.0568	33.3166	61.7831	111.427	187.082	287.471	403.99	520.965	624.56						-1.0761				82.4797	-0.2647	8.1591	16.3259	31.9664	60.2136	107.397	183.427	288.577	420.91	573.263	675.072	0.0121	8.0736	16.0942	30.6155	58.2479	104.726
82.6797	-0.1736	9.0936	16.7062	33.5813	62.5497	112.107	187.482	288.779	406.063	526.466	628.016	0.5575	8.945	17.0586	33.3179	61.7745	111.425	187.076	287.482	403.99	520.972	624.567						-1.0712				82.5797	-0.2638	8.1698	16.3248	31.9657	60.2151	107.403	183.431	288.594	420.933	573.304	675.101	0.0065	8.0704	16.0958	30.611	58.2504	104.737
82.7797	-0.1766	9.0949	16.7092	33.573	62.5565	112.112	187.479	288.789	406.073	526.467	628.046	0.5622	8.9364	17.0561	33.3218	61.7739	111.434	187.086	287.474	404.002	520.988	624.578						-1.068				82.6797	-0.2594	8.1656	16.3227	31.9682	60.203	107.408	183.438	288.607	420.961	573.346	675.11	0.0049	8.0816	16.0988	30.6091	58.2583	104.747
82.8797	-0.173	9.0995	16.7091	33.5728	62.5571	112.113	187.489	288.787	406.082	526.478	628.055	0.5561	8.9464	17.0583	33.3133	61.7855	111.437	187.091	287.475	404.001	520.992	624.587						-1.0643				82.7797	-0.2667	8.1728	16.3286	31.9685	60.2049	107.41	183.438	288.626	420.991	573.384	675.139	-0.0084	8.0791	16.0985	30.6117	58.2601	104.753
82.9797	-0.1642	9.1075	16.7205	33.5739	62.5675	112.116	187.493	288.782	406.082	526.479	628.067	0.5497	8.9509	17.059	33.3202	61.786	111.44	187.094	287.48	403.998	520.999	624.59						-1.0606				82.8797	-0.2672	8.1687	16.3347	31.9704	60.2047	107.411	183.441	288.625	421.023	573.426	675.18	-0.0056	8.0724	16.1005	30.6168	58.2523	104.76
83.0797	-0.1717	9.1077	16.7218	33.5741	62.563	112.121	187.485	288.79	406.083	526.47	628.087	0.5495	8.9504	17.0622	33.3221	61.7892	111.45	187.095	287.48	404.009	521.011	624.601						-1.0582				82.9797	-0.2685	8.1705	16.3312	31.9589	60.1984	107.423	183.46	288.645	421.054	573.448	675.203	-0.0119	8.0821	16.1018	30.6122	58.2638	104.774
83.1797	-0.1591	9.1087	16.7231	33.568	62.5699	112.109	187.479	288.785	406.094	526.472	628.098	0.543	8.9427	17.0626	33.3148	61.7948	111.457	187.1	287.484	404.011	521.012	624.609						-1.0511				83.0797	-0.2748	8.1722	16.3272	31.9603	60.2025	107.445	183.467	288.656	421.075	573.51	675.222	-0.0123	8.0852	16.1028	30.6142	58.2707	104.775
83.2797	-0.1568	9.1023	16.7229	33.5715	62.5639	112.11	187.488	288.786	406.106	526.488	628.107	0.5442	8.9436	17.0643	33.3182	61.7841	111.454	187.09	287.486	404.033	521.024	624.637						-1.0573				83.1797	-0.2748	8.1684	16.3337	31.9634	60.2141	107.444	183.467	288.673	421.106	573.54	675.264	-0.0096	8.0947	16.1029	30.6087	58.2685	104.778
83.3797	-0.1561	9.1023	16.7248	33.5746	62.5754	112.109	187.482	288.793	406.095	526.49	628.127	0.5461	8.9452	17.0539	33.3203	61.7837	111.462	187.094	287.474	404.032	521.032	624.65						-1.0521				83.2797	-0.2709	8.1625	16.3441	31.9726	60.2143	107.44	183.471	288.695	421.123	573.548	675.292	-0.0077	8.0882	16.116	30.608	58.2713	104.789
83.4797	-0.1633	9.104	16.7146	33.5849	62.5689	112.108	187.495	288.793	406.096	526.491	628.154	0.5448	8.9537	17.067	33.3121	61.7919	111.464	187.103	287.482	404.033	521.042	624.663						-1.0462				83.3797	-0.2757	8.1613	16.3366	31.9753	60.2039	107.449	183.475	288.706	421.164	573.582	675.305	-0.0173	8.0976	16.1065	30.6115	58.2665	104.783
83.5797	-0.1534	9.0949	16.7162	33.5758	62.5703	112.115	187.486	288.797	406.103	526.501	628.173	0.5366	8.9566	17.0682	33.3214	61.7914	111.469	187.093	287.486	404.031	521.053	624.663						-1.045				83.4797	-0.2855	8.1752	16.3445	31.9843	60.2127	107.458	183.476	288.718	421.187	573.569	675.317	-0.0168	8.0908	16.1193	30.605	58.2673	104.787
83.6797	-0.1534	9.1037	16.7297	33.5748	62.5786	112.118	187.475	288.804	406.114	526.504	628.193	0.5286	8.9463	17.0724	33.3112	61.7825	111.468	187.095	287.477	404.042	521.07	624.674						-1.0399				83.5797	-0.2795	8.1717	16.3512	31.9789	60.2135	107.468	183.477	288.722	421.225	573.603	675.327	-0.0159	8.0988	16.1238	30.6026	58.2668	104.798
83.7797	-0.1541	9.0994	16.7227	33.5747	62.5764	112.121	187.473	288.81	406.125	526.513	628.213	0.5298	8.9497	17.0615	33.3129	61.7848	111.465	187.104	287.484	404.043	521.08	624.676						-1.0377				83.6797	-0.277	8.1668	16.353	31.9799	60.2148	107.481	183.483	288.739	421.248	573.622	675.33	-0.0142	8.0925	16.1141	30.6108	58.2705	104.796
83.8797	-0.1519	9.1124	16.7223	33.5763	62.5772	112.11	187.476	288.806	406.135	526.515	628.226	0.5382	8.9529	17.0716	33.3112	61.775	111.47	187.097	287.488	404.054	521.086	624.677						-1.0446				83.7797	-0.2767	8.1739	16.3552	31.9786	60.2162	107.481	183.487	288.749	421.276	573.624	675.339	-0.0219	8.1002	16.1235	30.6114	58.2789	104.8
83.9797	-0.1436	9.113	16.722	33.5686	62.5798	112.119	187.477	288.811	406.141	526.527	628.239	0.5311	8.9471	17.0725	33.3128	61.7757	111.465	187.106	287.481	404.066	521.096	624.692						-1.0408				83.8797	-0.2748	8.1702	16.3469	31.9688	60.2152	107.49	183.489	288.765	421.31	573.63	675.339	-0.0234	8.1055	16.1233	30.6033	58.2693	104.799
84.0797	-0.1494	9.1145	16.723	33.5676	62.5743	112.111	187.478	288.82	406.15	526.545	628.237	0.5413	8.9461	17.0728	33.3065	61.7785	111.466	187.1	287.481	404.065	521.1	624.705						-1.0316				83.9797	-0.2747	8.1823	16.3513	31.9696	60.2071	107.486	183.492	288.781	421.342	573.636	675.34	-0.0214	8.1011	16.122	30.6056	58.2821	104.801
84.1797	-0.1479	9.1122	16.7334	33.5778	62.575	112.112	187.48	288.824	406.149	526.543	628.248	0.5437	8.9463	17.0736	33.3029	61.7768	111.471	187.109	287.488	404.065	521.108	624.701						-1.0417				84.0797	-0.2799	8.1754	16.3511	31.9624	60.2058	107.497	183.499	288.78	421.379	573.638	675.35	-0.03	8.1123	16.1232	30.6056	58.282	104.811
84.2797	-0.1506	9.1125	16.7247	33.5775	62.5822	112.113	187.487	288.82	406.162	526.551	628.264	0.5404	8.9538	17.0759	33.2977	61.778	111.462	187.114	287.491	404.068	521.114	624.719						-1.0448				84.1797	-0.2737	8.1834	16.3557	31.9616	60.2187	107.511	183.504	288.793	421.4	573.615	675.348	-0.0278	8.11	16.1147	30.6044	58.2819	104.823
84.3797	-0.1423	9.1126	16.7264	33.5787	62.5817	112.115	187.481	288.834	406.181	526.552	628.26	0.5512	8.9554	17.0731	33.2918	61.7769	111.476	187.111	287.483	404.067	521.123	624.72						-1.0417				84.2797	-0.2706	8.1752	16.3485	31.9618	60.2101	107.527	183.51	288.786	421.424	573.596	675.365	-0.0311	8.1097	16.1254	30.6052	58.2841	104.829
84.4797	-0.1507	9.1234	16.7157	33.5681	62.5826	112.107	187.487	288.826	406.168	526.557	628.281	0.5508	8.9465	17.0819	33.3028	61.7886	111.49	187.121	287.485	404.064	521.125	624.727						-1.0342				84.3797	-0.2679	8.1815	16.355	31.9623	60.2107	107.53	183.528	288.791	421.439	573.584	675.332	-0.0326	8.1102	16.1341	30.6034	58.2847	104.821
84.5797	-0.151	9.1228	16.7268	33.5585	62.5834	112.113	187.488	288.832	406.173	526.545	628.29	0.5589	8.9573	17.0752	33.3038	61.7806	111.484	187.12	287.487	404.082	521.124	624.723						-1.0316				84.4797	-0.2743	8.1754	16.3496	31.9526	60.2137	107.547	183.523	288.781	421.455	573.583	675.31	-0.0311	8.0996	16.1265	30.6046	58.2961	104.822
84.6797	-0.1522	9.1167	16.716	33.571	62.5838	112.107	187.495	288.839	406.183	526.565	628.307	0.5577	8.9576	17.066	33.2975	61.7898	111.497	187.107	287.486	404.092	521.126	624.722						-1.027				84.5797	-0.273	8.1774	16.3568	31.9573	60.2133	107.547	183.522	288.793	421.467	573.607	675.327	-0.0416	8.1103	16.1252	30.6165	58.297	104.832
84.7797	-0.1515	9.1261	16.7269	33.5616	62.5847	112.107	187.487	288.844	406.179	526.553	628.31	0.5593	8.9486	17.0671	33.3075	61.7802	111.503	187.108	287.484	404.089	521.129	624.742						-1.0229				84.6797	-0.2655	8.1861	16.3504	31.9639	60.2034	107.55	183.529	288.784	421.515	573.617	675.338	-0.043	8.1039	16.126	30.6035	58.2958	104.832
84.8797	-0.1574	9.1256	16.7183	33.5516	62.5808	112.107	187.481	288.846	406.188	526.56	628.325	0.5623	8.9481	17.0499	33.3084	61.7825	111.503	187.102	287.487	404.085	521.115	624.74						-1.0247				84.7797	-0.2667	8.1767	16.3573	31.9571	60.2147	107.558	183.528	288.796	421.533	573.62	675.325	-0.0413	8.1014	16.1178	30.6112	58.2994	104.822
84.9797	-0.1485	9.1267	16.7167	33.553	62.5865	112.095	187.485	288.845	406.179	526.578	628.364	0.5714	8.9575	17.0595	33.3089	61.779	111.497	187.093	287.48	404.088	521.098	624.752						-1.0274				84.8797	-0.263	8.1861	16.358	31.9609	60.2115	107.554	183.531	288.787	421.527	573.613	675.292	-0.0496	8.1027	16.1277	30.6106	58.2861	104.823
85.0797	-0.1483	9.125	16.72	33.5526	62.5937	112.093	187.486	288.859	406.164	526.579	628.374	0.5791	8.9598	17.0591	33.3132	61.7863	111.506	187.088	287.479	404.083	521.096	624.775						-1.0224				84.9797	-0.2639	8.1775	16.3585	31.9673	60.208	107.552	183.529	288.77	421.538	573.628	675.291	-0.0496	8.1033	16.1214	30.6166	58.274	104.816
85.1797	-0.1391	9.1297	16.7294	33.5388	62.5894	112.1	187.48	288.859	406.174	526.599	628.391	0.5634	8.96	17.0591	33.3088	61.7961	111.519	187.08	287.473	404.08	521.104	624.796						-1.0227				85.0797	-0.2615	8.1787	16.3632	31.9671	60.2058	107.55	183.53	288.773	421.536	573.62	675.293	-0.05	8.1146	16.121	30.6228	58.2805	104.81
85.2797	-0.1496	9.1301	16.7291	33.5367	62.5707	112.087	187.476	288.855	406.161	526.617	628.424	0.5731	8.9634	17.058	33.3056	61.8063	111.52	187.084	287.48	404.099	521.108	624.805						-1.0186				85.1797	-0.2719	8.1768	16.3594	31.9692	60.2066	107.56	183.53	288.768	421.524	573.637	675.303	-0.0588	8.1157	16.1222	30.6117	58.2822	104.809
85.3797	-0.1389	9.1313	16.7326	33.5463	62.5743	112.085	187.472	288.857	406.188	526.661	628.464	0.5743	8.9632	17.0704	33.2962	61.8017	111.525	187.088	287.485	404.104	521.132	624.806						-1.027				85.2797	-0.2717	8.1811	16.3689	31.9646	60.1927	107.561	183.533	288.775	421.532	573.654	675.302	-0.0615	8.1257	16.1244	30.6053	58.2776	104.81
85.4797	-0.1383	9.1405	16.7221	33.5522	62.5689	112.086	187.474	288.864	406.191	526.667	628.508	0.5745	8.9514	17.0579	33.2969	61.8096	111.528	187.093	287.473	404.119	521.164	624.812						-1.0257				85.3797	-0.278	8.1805	16.3654	31.9626	60.1905	107.555	183.524	288.773	421.507	573.649	675.268	-0.0603	8.1272	16.1115	30.5974	58.2641	104.808
85.5797	-0.127	9.1413	16.7086	33.541	62.5647	112.077	187.469	288.88	406.191	526.673	628.524	0.5654	8.9522	17.0481	33.2925	61.8202	111.535	187.093	287.482	404.14	521.195	624.889						-1.0206				85.4797	-0.2712	8.1828	16.367	31.9619	60.1811	107.554	183.521	288.765	421.495	573.636	675.25	-0.0683	8.1268	16.1172	30.5941	58.2733	104.823
85.6797	-0.1254	9.1384	16.7162	33.5501	62.5585	112.076	187.445	288.878	406.223	526.69	628.534	0.5769	8.9441	17.0544	33.2787	61.8169	111.539	187.081	287.498	404.179	521.226	624.93						-1.0138				85.5797	-0.2797	8.18	16.3661	31.9603	60.188	107.556	183.513	288.771	421.454	573.63	675.328	-0.0665	8.128	16.1058	30.5836	58.2713	104.835
85.7797	-0.1249	9.1337	16.7149	33.5476	62.5597	112.076	187.418	288.899	406.216	526.694	628.533	0.5756	8.929	17.0515	33.2695	61.8261	111.545	187.07	287.53	404.163	521.237	624.984						-1.0105				85.6797	-0.2794	8.185	16.3656	31.9566	60.1952	107.539	183.517	288.754	421.389	573.589	675.384	-0.0637	8.1197	16.1157	30.5719	58.2674	104.838
85.8797	-0.115	9.1263	16.7207	33.5566	62.5553	112.089	187.407	288.922	406.217	526.692	628.575	0.5661	8.9355	17.0646	33.2739	61.8155	111.54	187.076	287.531	404.182	521.233	625						-1.012				85.7797	-0.2861	8.1724	16.3532	31.9505	60.184	107.524	183.517	288.78	421.323	573.563	675.458	-0.0641	8.1275	16.1116	30.5688	58.2684	104.849
85.9797	-0.1212	9.1321	16.7186	33.5461	62.5625	112.096	187.409	288.913	406.204	526.71	628.638	0.56	8.9368	17.0758	33.264	61.8388	111.534	187.094	287.516	404.175	521.254	625.037						-1.0113				85.8797	-0.2861	8.1835	16.3472	31.9573	60.1772	107.542	183.526	288.825	421.308	573.532	675.487	-0.0639	8.1235	16.1099	30.554	58.2835	104.852
86.0797	-0.1172	9.1292	16.7402	33.5545	62.5486	112.107	187.422	288.888	406.2	526.738	628.618	0.5649	8.924	17.0856	33.2699	61.824	111.552	187.101	287.51	404.147	521.287	625.074						-1.013				85.9797	-0.2955	8.1774	16.3536	31.954	60.1568	107.54	183.561	288.822	421.464	573.717	675.538	-0.0519	8.123	16.1196	30.5533	58.2804	104.859
86.1797	-0.1192	9.1302	16.7473	33.5654	62.5411	112.086	187.429	288.881	406.195	526.807	628.625	0.5632	8.9212	17.0928	33.2659	61.8302	111.577	187.098	287.506	404.141	521.37	625.081						-1.0127				86.0797	-0.2957	8.1849	16.35	31.9418	60.1642	107.53	183.602	288.793	421.656	574.16	675.466	-0.0552	8.124	16.1169	30.5513	58.2849	104.866
86.2797	-0.1201	9.1284	16.7544	33.5543	62.5338	112.071	187.448	288.901	406.207	526.772	628.658	0.5612	8.9211	17.0924	33.2618	61.8486	111.567	187.074	287.501	404.159	521.398	625.059						-1.0072				86.1797	-0.3035	8.1804	16.3407	31.947	60.1507	107.494	183.626	288.769	421.738	573.94	675.379	-0.0507	8.1298	16.1148	30.566	58.2972	104.884
86.3797	-0.1201	9.1454	16.7432	33.5308	62.5651	112.056	187.463	288.884	406.252	526.746	628.683	0.5627	8.9192	17.0846	33.2755	61.882	111.555	187.051	287.524	404.162	521.348	625.016						-1.0107				86.2797	-0.3081	8.1895	16.344	31.9509	60.1643	107.445	183.629	288.757	421.67	573.807	675.353	-0.0422	8.1193	16.1035	30.5627	58.3067	104.916
86.4797	-0.1154	9.1443	16.7574	33.5254	62.594	112.038	187.477	288.893	406.251	526.739	628.741	0.5688	8.898	17.0854	33.3088	61.899	111.55	187.049	287.587	404.204	521.298	625.027						-1.0119				86.3797	-0.3101	8.1854	16.3369	31.9427	60.1923	107.464	183.631	288.732	421.599	573.662	675.313	-0.0415	8.1097	16.1156	30.5658	58.3153	104.914
86.5797	-0.1079	9.1646	16.7651	33.5321	62.5697	112.018	187.5	288.939	406.174	526.676	628.511	0.5669	8.8949	17.0733	33.3081	61.8942	111.541	187.041	287.535	404.135	521.293	625.078						-1.0176				86.4797	-0.3077	8.1755	16.3332	31.94	60.1979	107.498	183.635	288.716	421.524	573.485	675.33	-0.0355	8.1154	16.1246	30.5325	58.312	104.915
86.6797	-0.1251	9.174	16.7727	33.521	62.5372	112.021	187.551	288.907	406.157	526.695	629.238	0.579	8.8969	17.0864	33.2962	61.8684	111.54	187.062	287.466	404.151	521.324	625.002						-1.0142				86.5797	-0.3144	8.1832	16.3231	31.9595	60.2019	107.518	183.615	288.717	421.46	573.365	675.298	-0.0267	8.1109	16.134	30.4969	58.2956	104.918
86.7797	-0.1188	9.1721	16.7498	33.5056	62.518	112.02	187.606	288.866	406.133	526.766	636.256	0.5911	8.8976	17.0935	33.2826	61.8495	111.566	187.091	287.439	404.111	521.292	625.051						-1.0154				86.6797	-0.318	8.1917	16.3185	31.97	60.2017	107.555	183.61	288.711	421.444	573.241	675.293	-0.0347	8.1273	16.147	30.5194	58.3152	104.907
86.8797	-0.1128	9.1532	16.7172	33.5113	62.5077	112.016	187.607	288.862	406.075	527.634	667.012	0.5893	8.9041	17.0856	33.2715	61.8477	111.593	187.014	287.403	404.115	521.447	628.584						-1.0159				86.7797	-0.3222	8.2025	16.3029	31.9733	60.2069	107.569	183.649	288.635	421.425	573.091	678.04	-0.0388	8.1311	16.1428	30.548	58.3146	104.891
86.9797	-0.1187	9.1686	16.6549	33.4999	62.4892	112.056	187.578	288.861	406.046	535.675	734.59	0.5778	8.878	17.0637	33.2674	61.8714	111.553	186.973	287.358	404.048	524.538	649.386						-1.0066				86.8797	-0.3067	8.2055	16.3098	31.9643	60.1751	107.574	183.614	288.579	421.366	572.943	704.405	-0.0414	8.1245	16.1492	30.5842	58.3086	104.871
87.0797	-0.1012	9.1687	16.7327	33.5055	62.4825	112.024	187.555	288.857	406.188	560.329	831.008	0.5827	8.9052	17.0551	33.2537	61.9327	111.533	186.953	287.36	404.169	538.389	702.508						-1.0008				86.9797	-0.3031	8.1892	16.3165	31.9532	60.2169	107.542	183.524	288.539	421.262	572.871	779.82	-0.0238	8.1111	16.1283	30.6329	58.3355	104.878
87.1797	-0.1118	9.1647	16.7758	33.4777	62.5225	111.996	187.504	288.85	407.276	602.977	935.361	0.5812	8.9259	17.0523	33.2961	61.8342	111.555	186.93	287.649	405.131	569.243	787.056						-0.9895				87.0797	-0.2994	8.1786	16.313	31.9493	60.2619	107.527	183.486	288.469	421.413	573.588	903.49	-0.0278	8.1234	16.1201	30.6825	58.3858	104.843
87.2797	-0.1181	9.1607	16.804	33.4986	62.4927	112.006	187.432	289.076	414.483	655.272	1029.71	0.5864	8.9422	17.0206	33.3285	61.8057	111.572	186.912	289.412	412.046	614.821	886.337						-0.9951				87.1797	-0.294	8.183	16.3102	31.9424	60.2135	107.518	183.467	288.404	423.474	580.227	1050.81	-0.0114	8.1254	16.1192	30.7302	58.3994	104.767
87.3797	-0.1126	9.1551	16.8596	33.5186	62.4108	111.954	187.429	291.041	431.738	705.439	1099.76	0.538	8.9664	17.0197	33.2614	61.7957	111.547	186.945	294.888	428.738	665.532	980.134						-0.9919				87.2797	-0.2988	8.1642	16.3035	31.9478	60.185	107.506	183.455	288.432	432.572	601.016	1191.76	-0.0222	8.0997	16.1057	30.739	58.3841	104.771
87.4797	-0.096	9.1597	16.8888	33.5219	62.4008	111.945	187.63	297.151	456.749	745.08	1137.1	0.5142	8.9673	17.0246	33.2446	61.8583	111.49	187.367	305.27	453.935	712.025	1050.21						-0.991				87.3797	-0.2898	8.1573	16.3028	31.9698	60.1444	107.462	183.465	289.105	450.731	637.878	1299.8	-0.003	8.0932	16.0915	30.7176	58.3721	104.828
87.5797	-0.0981	9.1598	16.9	33.505	62.4003	111.879	188.832	307.88	483.411	765.745	1140.46	0.5333	8.9802	17.0384	33.216	61.8499	111.683	189.121	318.769	481.833	744.421	1084.77						-0.9785				87.4797	-0.2915	8.1337	16.2968	31.9779	60.0534	107.428	183.546	292.043	474.038	683.728	1360.83	0.0022	8.0777	16.1031	30.7062	58.3953	104.959
87.6797	-0.1011	9.1697	16.9018	33.4823	62.3828	111.903	192.612	321.471	506.769	765.334	1116.2	0.5605	8.9986	17.0258	33.1662	61.8773	112.474	193.388	332.472	507.163	756.415	1084.97						-0.9881				87.5797	-0.2922	8.1381	16.2954	31.9439	60.1436	107.36	183.917	298.743	497.908	729.082	1377	-0.0004	8.0481	16.1279	30.7237	58.4177	105.013
87.7797	-0.0905	9.2053	16.8321	33.5246	62.4117	112.578	198.792	334.716	522.446	748.408	1072.22	0.5994	9.0284	17.0148	33.2119	61.8737	114.396	200.206	343.016	524.534	748.27	1058.3						-0.9873				87.6797	-0.3019	8.1412	16.3167	31.9097	60.0007	107.206	185.375	308.915	516.437	764.536	1360.32	0.0057	8.0399	16.1136	30.7109	58.1353	104.955
87.8797	-0.096	9.2273	16.813	33.407	62.5647	114.462	206.13	344.667	526.282	719.266	1015.21	0.6305	9.088	17.0093	33.1713	62.3761	117.761	207.807	347.165	529.008	724.829	1014.75						-0.9857				87.7797	-0.3085	8.1256	16.3199	31.9009	59.927	107.155	188.626	320.721	525.356	783.792	1321.89	-0.0009	8.02	16.1138	30.6883	57.8979	105.074
87.9797	-0.1002	9.2491	16.8032	33.0837	63.1484	117.703	213.286	347.667	517.704	683.203	951.052	0.6461	9.0764	16.9953	33.4294	64.2136	121.963	214.262	343.126	520.249	691.64	960.649						-0.9727				87.8797	-0.3232	8.1153	16.3331	31.9119	59.804	108.024	193.664	330.875	523.163	785.839	1267.54	-0.0083	8.0353	16.1027	30.6907	57.757	105.784
88.0797	-0.1137	9.2419	16.7497	33.0476	64.464	121.707	217.926	342.524	499.603	643.011	882.63	0.6318	9.0468	17.0171	34.1906	67.2184	125.779	217.698	331.849	501.005	652.354	900.543						-0.9769				87.9797	-0.3449	8.166	16.3202	31.9267	60.2859	110.293	199.267	336.274	511.82	773.879	1201.81	-0.0119	8.0704	16.0724	30.5899	58.5014	108.264
88.1797	-0.1029	9.2456	16.6181	33.6948	66.4361	125.502	217.652	330.654	475.33	600.211	812.466	0.6112	9.038	17.1134	35.5245	70.3879	127.866	216.311	315.165	475.162	609.947	837.457						-0.9755				88.0797	-0.3529	8.2028	16.2878	31.7931	61.0112	113.211	203.982	334.774	494.051	751.343	1128.47	-0.0075	8.0675	16.0092	30.6065	59.8925	111.223
88.2797	-0.0779	9.2642	16.6986	35.1433	68.5871	127.832	212.237	314.857	446.855	556.045	743.139	0.5586	9.0621	17.5525	37.1606	73.3999	126.631	209.888	295.733	445.765	566.082	772.971						-0.9756				88.1797	-0.3861	8.2072	16.2646	31.4408	61.7876	115.714	205.483	327.06	471.728	721.599	1050.18	0.0025	8.079	16.0256	30.9101	61.2944	114.118
88.3797	-0.0827	9.1881	16.4033	36.9155	70.7741	127.187	202.587	294.167	416.496	510.929	675.329	0.5584	8.9951	18.6556	38.9483	75.6479	122.187	199.927	274.856	414.668	521.866	708.295						-0.9771				88.2797	-0.3996	8.2017	16.1264	31.1009	61.4837	117.015	202.703	314.64	446.385	686.119	969.772	0.0247	8.0616	16.0985	31.4386	62.9668	116.228
88.4797	-0.1089	8.8318	16.9406	38.5401	71.934	123.038	190.402	272.53	384.974	466.17	610.66	0.554	8.8692	20.6382	40.2822	76.2787	115.708	187.418	253.027	382.778	477.272	645.025						-0.9743				88.3797	-0.4082	8.1657	15.7207	30.9604	60.2771	115.994	196.268	299.594	418.635	646.986	890.492	0.0028	8.0663	16.2545	32.1657	63.729	116.133
88.5797	-0.1577	8.6397	18.2432	39.5088	71.4652	116.71	176.946	250.42	353.068	422.265	549.262	0.5869	8.806	22.7723	40.9357	75.0516	107.81	173.694	230.95	350.763	433.387	583.938						-0.9777				88.4797	-0.4172	8.1636	15.0549	30.9319	57.4319	112.715	187.421	282.829	389.445	604.816	813.12	-0.0069	8.1477	16.6125	32.7642	63.6056	113.922
88.6797	-0.1337	8.686	20.2517	40.1673	69.1107	108.746	162.76	228.22	321.676	379.562	491.44	0.6083	8.682	24.7443	40.2679	71.8413	99.4823	159.224	208.969	319.055	390.568	525.365						-0.9758				88.5797	-0.4055	7.986	14.657	30.8187	54.8202	107.763	177.638	264.997	359.749	561.588	739.932	-0.0329	8.0941	17.2023	33.198	62.1599	109.251
88.7797	-0.1522	9.4822	22.4823	39.6044	65.3304	100.422	148.232	206.07	291.093	338.91	437.277	0.5306	9.2359	26.4135	38.6981	67.0816	91.0199	144.686	187.539	288.194	349.214	470.299						-0.9718				88.6797	-0.406	7.6071	14.4681	30.4718	51.4503	102.186	166.809	246.067	329.909	518.4	671.508	-0.0754	8.155	17.9148	32.6464	59.6981	103.531
88.8797	-0.2493	10.5627	24.329	38.0283	61.1277	91.9654	133.837	184.839	261.609	300.792	387.008	0.6288	10.4571	27.0193	36.3503	61.7489	82.4863	130.42	166.88	258.617	310.168	419.71						-0.9745				88.7797	-0.3703	7.0369	14.5503	29.6683	47.9327	95.7339	155.496	227.269	301.295	476.38	607.976	-0.0406	8.0632	18.4292	31.7049	56.3829	96.7651
88.9797	-0.3021	11.6588	25.7545	35.883	56.4461	83.3943	119.835	164.587	233.62	265.986	340.774	1.1099	11.9422	26.3599	33.344	56.1818	74.2238	116.538	147.162	229.972	273.769	373.577						-0.9778				88.8797	-0.2973	6.3332	14.6953	28.3941	44.4868	89.1841	143.843	208.288	273.939	436.023	549.201	-0.037	8.0259	18.3492	30.2378	52.7373	89.8093
89.0797	-0.2986	12.6162	26.4168	33.1917	51.549	75.0104	106.351	145.278	207.428	234.358	299.072	1.7748	13.6932	25.2813	30.1951	50.3967	66.1776	103.542	128.915	203.518	240.19	331.53						-0.9764				88.9797	-0.2994	5.8163	14.7113	27.0526	41.1817	82.2369	131.982	189.381	248.199	397.951	495.428	-0.2537	7.9934	18.1157	28.24	48.6146	82.6601
89.1797	-0.1101	13.0569	26.321	30.2171	46.7744	66.9313	93.5281	127.368	182.819	205.704	261.282	2.9813	15.3411	23.4469	27.1739	45.0592	58.6135	91.2363	112.178	178.809	209.71	293.325						-0.9819				89.0797	-0.5572	5.4617	14.8796	25.2801	37.5734	75.5861	120.365	171.294	224.617	361.932	446.359	-0.3302	7.9473	17.4565	26.1992	44.8821	75.3928
89.2797	0.3901	13.4496	25.0916	27.2168	42.0314	59.2926	81.7111	111.122	160.229	180.037	227.876	4.3467	16.2534	21.536	24.3235	40.0387	51.3276	80.1255	96.8871	156.633	182.8	259.163						-0.9765				89.1797	-0.9673	5.2897	14.541	23.766	34.0906	68.7363	109.248	154.048	202.395	328.652	402.046	-0.5819	7.798	16.5381	24.2528	40.927	68.3531
89.3797	0.6186	13.2857	23.0596	24.2606	37.4622	51.8979	70.9333	95.9902	139.68	157.477	198.922	5.6282	16.7806	19.4108	21.5837	35.2277	44.6439	69.8544	83.2788	136.284	158.808	228.516						-0.9732				89.2797	-1.6582	4.9583	14.049	22.1918	30.8471	62.2219	98.4101	137.792	182.597	298.109	362.404	-0.8407	7.4358	15.1975	22.3642	37.0762	61.7823
89.4797	0.7991	12.6954	21.0419	21.3692	33.1329	45.4753	61.0582	82.6132	121.2	137.638	173.648	6.2997	16.7102	17.6804	18.9887	30.8089	38.7962	60.4503	71.4945	118.64	138.409	201.522						-0.9751				89.3797	-2.5257	5.0266	13.3089	20.3002	27.6457	55.9899	88.067	123.19	164.386	269.788	327.326	-0.9678	6.936	14.063	20.4307	33.1425	55.6422
89.5797	1.0643	11.6691	18.9271	18.7313	28.9812	39.3819	52.4052	70.7091	105.015	119.807	152.024	6.8746	15.9843	15.752	16.7681	27.1323	33.5578	52.096	61.4189	103.184	120.708	177.938						-0.9759				89.4797	-3.5053	4.857	12.293	18.5963	24.6086	50.2347	78.7007	109.771	148.148	244.589	296.136	-1.0655	6.6708	13.0415	18.6853	29.8132	49.686
89.6797	1.2565	10.552	16.5384	16.3413	25.1747	34.0905	44.9463	60.6694	90.7472	104.652	133.696	7.1024	14.6891	13.8418	14.437	23.4808	28.6214	44.6525	52.835	89.7045	105.448	157.256						-0.9765				89.5797	-4.3349	4.7469	11.3902	16.7644	21.93	45.0645	70.421	98.095	133.876	221.808	269.545	-0.9	6.3376	12.0423	16.9223	26.7341	44.3813
89.7797	1.2883	9.2863	15.1073	14.1837	21.6098	29.1406	38.4186	52.0265	78.7976	91.3992	118.292	7.0094	13.2134	12.1773	12.3405	20.2104	24.5364	38.2468	45.381	78.0093	92.3848	139.083						-0.979				89.6797	-4.8859	4.6258	10.4796	15.0669	19.5057	40.4905	62.8165	87.925	121.211	201.256	246.06	-0.9453	5.7664	10.6581	15.0184	23.8006	39.4593
89.8797	1.2811	8.1757	12.9869	12.5208	18.3548	25.0105	32.8652	44.7721	68.395	80.0789	105.355	6.626	11.7354	10.4313	10.5562	17.2142	21.1366	32.7464	39.3069	68.0021	81.3875	123.703						-0.9675				89.7797	-5.2812	4.4951	9.3553	13.5114	17.3928	36.1727	56.2756	78.9698	110.189	183.405	226.548	-0.9976	5.3338	9.6752	13.3244	20.9628	35.2341
89.9797	1.1426	6.9824	11.4964	10.6948	15.8072	21.3723	28.3556	38.4229	59.3873	70.559	94.1737	6.0781	10.3798	8.8014	9.0644	14.5015	18.0546	27.9859	34.0671	59.3195	71.841	110.177						-0.9691				89.8797	-5.2099	4.1753	8.5273	12.1316	15.6223	32.2778	50.1277	71.4074	100.734	168.174	209.633	-0.7552	4.9099	8.5175	11.8183	18.8194	31.2407
90.0797	0.8998	6.1755	9.9492	9.3096	13.5414	18.3917	24.3044	33.4467	52.0209	62.7184	84.8495	5.6003	9.5227	7.6779	7.562	12.4073	15.5157	24.0496	29.6554	52.0833	63.7428	98.6539						-0.9705				89.9797	-5.0379	3.8856	7.7132	10.8477	14.1083	28.8433	45.0874	64.8338	92.4565	154.84	195.444	-0.6683	4.7265	7.6802	10.4353	16.609	27.9007
90.1797	0.7345	5.3619	8.5671	7.9243	11.3854	15.9492	21.1798	29.1804	45.643	55.7261	76.767	5.0437	8.3193	6.76	6.334	10.5126	13.38	20.7101	25.9749	45.7194	56.8552	88.9099						-0.9678				90.0797	-4.6925	3.4561	6.9059	9.6236	12.431	25.8763	40.5882	59.1914	85.6973	143.214	183.379	-0.5849	4.2078	6.8651	9.1882	14.7006	24.9653
90.2797	0.5392	4.7209	7.3135	6.7267	9.7994	13.6602	18.4358	25.4774	40.3353	49.8938	69.7934	4.6917	7.1819	5.5878	5.3266	8.9012	11.6123	17.9294	22.9877	40.5476	50.8596	80.2906						-0.9676				90.1797	-4.2432	3.1517	6.1602	8.7078	11.2459	23.3955	36.6553	54.3518	79.6481	133.741	173.276	-0.4785	3.692	5.9863	8.2104	13.2807	22.3907
90.3797	0.385	4.1831	6.3006	5.9064	8.2243	11.6651	15.9717	22.3799	35.7573	45.0029	63.4713	4.3039	6.2604	4.6853	4.4592	7.4513	10.1572	15.5957	20.3109	35.7553	45.8514	72.9476						-0.9678				90.2797	-3.8311	2.8006	5.4655	7.6982	10.2802	20.9494	33.2864	50.0373	74.9213	125.32	164.551	-0.3469	3.344	5.1932	7.1922	11.7621	20.0241
90.4797	0.4461	3.5929	5.3031	5.0241	7.2133	10.1943	13.9976	20.0412	32.0242	40.8624	58.0462	3.6644	5.5716	3.9453	3.8013	6.4313	8.6783	13.6112	18.1684	31.9241	41.5048	66.4527						-0.9651				90.3797	-3.3239	2.4695	4.8698	6.9986	9.4602	19.0637	30.4426	46.5468	70.4529	118.219	157.165	-0.348	2.9867	4.4329	6.368	10.519	18.163
90.5797	0.4082	3.013	4.3784	4.1581	6.0916	8.8087	12.207	17.9096	28.8452	37.1626	53.4006	3.4195	4.6478	3.3273	3.3666	5.5062	7.5599	11.928	16.396	28.4808	37.6377	60.8949						-0.9624				90.4797	-2.9247	2.1924	4.1162	6.2906	8.4885	17.4338	28.0061	43.7342	66.8023	112.055	150.768	-0.3693	2.6318	3.8905	5.5463	9.5258	16.6112
90.6797	0.3667	2.3867	3.6904	3.6647	5.1904	7.8037	10.9584	16.0122	26.2598	34.2783	48.9763	3.2328	3.9956	2.7618	2.8349	4.7271	6.6445	10.6358	14.7556	25.8409	34.6029	55.9856						-0.9663				90.5797	-2.5794	1.8659	3.7011	5.4847	7.985	15.8033	26.02	41.2386	63.6656	106.835	145.037	-0.3816	2.2353	3.4829	4.8644	8.5438	15.0956
90.7797	0.3239	2.1553	3.0385	3.1379	4.4076	6.9235	9.7479	14.5764	23.7607	31.4854	45.3121	2.8907	3.3213	2.2289	2.4278	4.0916	5.8802	9.4194	13.394	23.4284	31.7737	51.6662						-0.9663				90.6797	-2.2587	1.8203	3.3282	5.0674	7.3876	14.6898	24.2249	38.9926	60.9792	102.169	139.901	-0.4587	1.9837	3.0391	4.3037	7.7141	14.0634
90.8797	0.2279	1.881	2.6745	2.6204	3.8864	6.1718	8.8741	13.3415	21.7834	29.2517	41.6699	2.5976	2.8507	1.9819	2.0338	3.6488	5.2026	8.5652	12.2747	21.3266	29.3929	47.7362						-0.9646				90.7797	-2.0263	1.6676	2.8117	4.6054	6.7468	13.5835	22.8494	36.9375	58.6285	98.5175	135.544	-0.4725	1.7113	2.7618	3.9778	7.1962	12.9997
90.9797	0.2093	1.5443	2.4068	2.3144	3.438	5.4558	8.1023	12.4179	20.0027	27.232	38.7242	2.2609	2.3919	1.6734	1.7985	3.2036	4.7522	7.5928	11.4348	19.5335	27.3101	44.457						-0.961				90.8797	-1.7878	1.4902	2.6491	4.2135	6.2206	12.8009	21.5378	35.5695	56.5683	94.8744	131.538	-0.4109	1.5411	2.4137	3.5711	6.5773	12.1977
91.0797	0.2489	1.1995	1.9672	1.9981	2.994	4.9368	7.4979	11.2239	18.3881	25.2978	35.8638	2.0075	1.9329	1.331	1.6203	2.8436	4.3865	7.0884	10.3949	18.1376	25.4442	41.1248						-0.9496				90.9797	-1.531	1.2667	2.4929	3.8551	5.8485	11.9027	20.5537	34.0823	54.5862	91.8647	128.003	-0.3598	1.3462	2.2233	3.2869	6.0901	11.4026
91.1797	0.2362	1.0678	1.6375	1.7381	2.7007	4.4644	6.8775	10.5759	17.1036	23.6648	33.1627	1.7185	1.642	0.9605	1.4402	2.5418	4.0203	6.5737	9.9822	16.7275	23.6889	38.3388						-0.9477				91.0797	-1.2744	1.0935	2.1391	3.5269	5.7148	11.4791	19.7234	32.911	53.0084	89.0635	124.829	-0.3607	1.2768	2.013	3.0753	5.7635	10.7597
91.2797	0.2423	0.9408	1.4207	1.5932	2.3964	4.1714	6.4485	9.8082	16.0087	22.1159	30.9903	1.4122	1.4733	0.8416	1.2615	2.3703	3.6993	6.1196	9.3292	15.7465	22.2352	35.6863						-0.9454				91.1797	-1.0939	0.9827	1.9077	3.3067	5.4745	10.9165	18.7991	31.849	51.4753	86.6953	121.816	-0.3147	1.12	1.8118	2.8703	5.5122	10.1689
91.3797	0.1714	0.8328	1.1595	1.433	2.1642	3.853	6.0672	9.3045	15.0304	20.7624	28.9746	1.293	1.222	0.6985	1.1482	2.1131	3.4324	5.6337	8.72	14.7707	20.847	33.3908						-0.9439				91.2797	-0.9442	0.903	1.8122	3.0854	5.275	10.4424	18.0948	30.9358	50.2704	84.6184	119.099	-0.2389	0.9824	1.6451	2.6487	5.2264	9.7345
91.4797	0.1266	0.6802	0.9456	1.3186	2.0255	3.6398	5.7422	8.7833	14.1344	19.6781	27.1137	1.1522	1.0469	0.587	1.0128	1.9059	3.2856	5.2266	8.1757	13.8462	19.4653	31.1825						-0.9409				91.3797	-0.8123	0.8099	1.6212	2.9096	5.036	9.9777	17.6271	30.0103	49.1289	82.645	116.708	-0.2581	0.8159	1.5167	2.4773	4.9761	9.36
91.5797	0.1045	0.6399	0.7708	1.2403	1.8923	3.3829	5.4039	8.2991	13.3365	18.5411	25.2168	1.1182	0.8419	0.4838	0.9439	1.72	3.1104	4.8387	7.9109	13.0491	18.3357	29.2456						-0.9408				91.4797	-0.7098	0.7215	1.4967	2.7859	4.8122	9.6275	17.1175	29.3292	48.181	80.864	114.509	-0.2525	0.6971	1.3653	2.3152	4.7347	9.0303
91.6797	0.1583	0.5351	0.6287	1.1084	1.8055	3.2122	5.0764	7.8653	12.6443	17.5845	23.5207	1.0463	0.7314	0.4313	0.9034	1.5464	2.9066	4.6845	7.5262	12.3554	17.3752	27.5794						-0.941				91.5797	-0.5816	0.6663	1.3935	2.6675	4.6878	9.2317	16.5661	28.6272	47.224	79.3093	112.433	-0.2556	0.6507	1.2227	2.208	4.5071	8.7297
91.7797	0.1856	0.4908	0.556	1.0142	1.7023	3.0763	4.7985	7.5286	11.919	16.6886	21.8357	0.9747	0.6237	0.3617	0.8378	1.4833	2.7696	4.5393	7.154	11.6478	16.4569	25.9408						-0.9416				91.6797	-0.4623	0.6198	1.2639	2.5145	4.5371	8.9355	16.0617	28.0032	46.3385	77.7638	110.465	-0.2853	0.5891	1.0823	2.0575	4.3175	8.439
91.8797	0.1598	0.4581	0.5038	0.9544	1.5957	2.9184	4.6465	7.1756	11.2546	15.8958	20.4316	0.8798	0.5262	0.3532	0.774	1.4295	2.6336	4.3442	6.7993	11.0243	15.5799	24.3519						-0.9427				91.7797	-0.3884	0.5157	1.2121	2.4019	4.3967	8.714	15.7834	27.3295	45.4838	76.4814	108.77	-0.2855	0.487	1.0141	1.9245	4.0996	8.1665
91.9797	0.1502	0.4569	0.4012	0.8919	1.5203	2.8072	4.4895	6.9027	10.6969	15.1199	19.0557	0.7877	0.5244	0.2825	0.7343	1.3559	2.5167	4.1366	6.4242	10.5148	14.7192	22.9826						-0.9433				91.8797	-0.348	0.4096	1.1716	2.3132	4.2128	8.4798	15.4339	26.7954	44.7667	75.266	107.078	-0.2613	0.4071	0.9934	1.7882	3.9294	7.9735
92.0797	0.148	0.3868	0.3888	0.8608	1.4286	2.6922	4.2647	6.5916	10.1541	14.3457	17.8859	0.7517	0.4885	0.2463	0.6859	1.3197	2.3478	3.98	6.1831	10.0728	13.8202	21.7989						-0.9388				91.9797	-0.3407	0.3909	1.0976	2.1746	4.1088	8.2237	15.0888	26.2957	44.0791	74.0628	105.399	-0.29	0.3319	0.9693	1.7009	3.8328	7.7417
92.1797	0.1383	0.3816	0.3444	0.8247	1.3194	2.5868	4.1287	6.3257	9.7399	13.6817	16.7501	0.7213	0.4544	0.2281	0.6129	1.2511	2.2148	3.8313	5.9491	9.6005	13.2165	20.5392						-0.9386				92.0797	-0.2788	0.3334	1.0679	2.1325	4.021	8.0344	14.7349	25.8318	43.4563	72.9417	103.785	-0.3036	0.2869	0.9557	1.6715	3.715	7.5383
92.2797	0.1214	0.3753	0.3134	0.7688	1.2765	2.4632	3.9453	6.0451	9.3771	12.9534	15.6688	0.7061	0.4319	0.1896	0.5963	1.1796	2.1561	3.7017	5.7372	9.2539	12.594	19.461						-0.9359				92.1797	-0.2407	0.3367	1.0119	2.054	3.9179	7.8455	14.3773	25.3425	42.7832	71.9123	102.182	-0.2968	0.2972	0.9457	1.6252	3.5911	7.3697
92.3797	0.0922	0.3283	0.3138	0.7276	1.213	2.3509	3.7392	5.8573	9.0625	12.3548	14.6333	0.6579	0.4089	0.1664	0.5401	1.1441	2.0969	3.5917	5.5458	8.888	12.1021	18.3732						-0.9353				92.2797	-0.2034	0.3405	0.9766	1.991	3.7809	7.621	14.1276	24.925	42.1364	70.916	100.961	-0.3046	0.2753	0.905	1.5788	3.5257	7.1682
92.4797	0.1005	0.3128	0.2904	0.6926	1.1278	2.2718	3.6536	5.6634	8.7381	11.8203	13.7774	0.6525	0.3906	0.1532	0.5069	1.0692	2.0253	3.4423	5.3864	8.5151	11.5768	17.5051						-0.9219				92.3797	-0.1897	0.3436	0.9485	1.9294	3.6694	7.4378	13.9591	24.5007	41.6128	69.9708	99.7334	-0.3186	0.2571	0.8719	1.5109	3.4324	7.0265
92.5797	0.1009	0.3077	0.2667	0.6574	1.0722	2.2156	3.5728	5.4933	8.4004	11.3526	12.9383	0.6315	0.3615	0.1353	0.4616	0.9992	1.969	3.3309	5.237	8.2022	11.0218	16.644						-0.9185				92.4797	-0.17	0.3361	0.9056	1.8745	3.5996	7.3092	13.7458	24.1156	41.0956	69.0994	98.4681	-0.2934	0.2688	0.8466	1.4438	3.3219	6.8933
92.6797	0.0958	0.2837	0.2376	0.627	1.0227	2.1464	3.4692	5.2868	8.0941	10.9447	12.2658	0.6252	0.3478	0.1225	0.4359	0.9562	1.9148	3.2431	5.0717	7.9381	10.5694	15.8735						-0.9111				92.5797	-0.1339	0.3184	0.8519	1.8235	3.5355	7.1826	13.5322	23.7985	40.5567	68.2257	97.2742	-0.3113	0.241	0.819	1.408	3.222	6.752
92.7797	0.0984	0.2554	0.2168	0.6038	0.9898	2.0891	3.413	5.1484	7.788	10.5451	11.6404	0.6002	0.3057	0.0903	0.4168	0.9132	1.8533	3.1588	4.9256	7.691	10.2441	15.0933						-0.9067				92.6797	-0.1377	0.2935	0.8245	1.7757	3.452	7.0442	13.3374	23.515	40.1017	67.4187	96.2019	-0.3371	0.2089	0.7861	1.3665	3.1566	6.6375
92.8797	0.0918	0.246	0.2011	0.5821	0.9393	2.0438	3.3481	5.0358	7.5359	10.1773	11.0821	0.5861	0.2983	0.0865	0.4039	0.887	1.8185	3.0476	4.7548	7.3967	9.917	14.3504						-0.9054				92.7797	-0.1227	0.2738	0.7745	1.7219	3.3871	6.9033	13.1423	23.2229	39.646	66.5731	95.2366	-0.3324	0.1989	0.7619	1.3159	3.079	6.5114
92.9797	0.1022	0.228	0.1775	0.5643	0.9094	2.0013	3.2826	4.8962	7.3354	9.7796	10.5068	0.5681	0.2889	0.0958	0.3926	0.8513	1.7655	2.9564	4.6234	7.1566	9.5783	13.7376						-0.9055				92.8797	-0.1106	0.2477	0.7337	1.6711	3.3415	6.7598	12.9569	22.9545	39.1705	65.8151	94.3059	-0.3351	0.1737	0.7178	1.2845	2.9958	6.3842
93.0797	0.0955	0.2144	0.1685	0.5507	0.8886	1.9448	3.1864	4.7638	7.1364	9.4625	10.0274	0.573	0.271	0.0728	0.3841	0.8179	1.7223	2.8631	4.5037	6.9484	9.2856	13.1341						-0.9061				92.9797	-0.0917	0.248	0.7144	1.6501	3.2771	6.6329	12.7625	22.6718	38.7414	65.1819	93.4074	-0.3171	0.1646	0.6887	1.2389	2.9507	6.2725
93.1797	0.0878	0.1961	0.174	0.5462	0.8897	1.9003	3.119	4.6454	6.9684	9.1181	9.528	0.5483	0.2487	0.0697	0.3884	0.7666	1.6727	2.7954	4.3857	6.7194	8.9708	12.6136						-0.9077				93.0797	-0.0958	0.2178	0.6951	1.5946	3.2268	6.517	12.5455	22.4414	38.3595	64.494	92.5291	-0.3207	0.1434	0.6538	1.2194	2.8932	6.1632
93.2797	0.0824	0.1781	0.161	0.5382	0.8819	1.8523	3.0395	4.5352	6.8197	8.8593	9.0568	0.5491	0.2402	0.0544	0.3778	0.7409	1.6344	2.7352	4.2893	6.4819	8.6341	12.0527						-0.9049				93.1797	-0.1106	0.1919	0.6601	1.5675	3.171	6.4271	12.4008	22.2096	37.9917	63.8756	91.6161	-0.3157	0.1277	0.6215	1.1816	2.8139	6.0507
93.3797	0.0935	0.1684	0.1548	0.5307	0.8626	1.8034	2.9819	4.4382	6.6605	8.5909	8.6737	0.5561	0.2438	0.0491	0.3583	0.7363	1.5849	2.6819	4.1821	6.2722	8.3856	11.5667						-0.9032				93.2797	-0.1187	0.1926	0.6587	1.525	3.1267	6.3222	12.2261	21.9688	37.6449	63.2365	90.7954	-0.3052	0.1155	0.624	1.1465	2.7715	5.9574
93.4797	0.0894	0.1535	0.1287	0.5323	0.8519	1.753	2.9183	4.3496	6.4917	8.3478	8.3244	0.538	0.2424	0.0277	0.3516	0.7188	1.5621	2.6228	4.0829	6.1205	8.0848	11.1533						-0.903				93.3797	-0.0913	0.1594	0.6271	1.4874	3.0616	6.2351	12.0769	21.7361	37.2955	62.6074	89.9769	-0.3276	0.1015	0.6199	1.1166	2.7331	5.8696
93.5797	0.0831	0.1583	0.1054	0.5093	0.8407	1.7225	2.8691	4.2492	6.3485	8.0769	7.968	0.5328	0.2359	0.018	0.3465	0.6801	1.5361	2.5812	3.9872	5.9622	7.8692	10.7753						-0.9071				93.4797	-0.1021	0.1443	0.6018	1.4387	3.0109	6.1506	11.9266	21.4813	36.9122	62.0555	89.1241	-0.3047	0.1102	0.6166	1.0734	2.6741	5.7803
93.6797	0.0734	0.1559	0.1062	0.5106	0.8288	1.6947	2.8252	4.1526	6.2137	7.8551	7.6392	0.5337	0.2298	0.018	0.3309	0.671	1.499	2.5061	3.9193	5.8124	7.6943	10.4139						-0.905				93.5797	-0.0953	0.1505	0.5777	1.4038	2.9516	6.056	11.8087	21.2888	36.5456	61.4678	88.312	-0.3171	0.1091	0.6069	1.0647	2.6557	5.7305
93.7797	0.0729	0.1556	0.0989	0.4933	0.8148	1.6681	2.7531	4.059	6.0793	7.6477	7.3417	0.5318	0.2273	0.0141	0.3174	0.6628	1.4599	2.4206	3.8402	5.7002	7.4614	10.0624						-0.9025				93.6797	-0.0976	0.1354	0.5572	1.378	2.8922	5.9781	11.6761	21.0942	36.224	60.9439	87.4936	-0.3178	0.1044	0.5788	1.0319	2.6192	5.6567
93.8797	0.0675	0.1671	0.0935	0.4727	0.7914	1.6315	2.7221	3.9678	5.9384	7.4743	7.1115	0.5291	0.218	0.0196	0.2832	0.6557	1.4449	2.3743	3.7876	5.588	7.2883	9.6882						-0.9039				93.7797	-0.0862	0.1147	0.5572	1.3506	2.8461	5.9155	11.5367	20.8926	35.9424	60.4494	86.7215	-0.3385	0.0964	0.5637	1.0086	2.5912	5.5696
93.9797	0.0629	0.1702	0.0872	0.4747	0.7711	1.6052	2.6549	3.8868	5.8093	7.3037	6.9163	0.5224	0.2014	0.0109	0.2816	0.6354	1.4482	2.333	3.7173	5.4672	7.1114	9.3314						-0.904				93.8797	-0.0824	0.1248	0.5529	1.3104	2.8179	5.8706	11.4097	20.695	35.612	59.8788	86.0195	-0.352	0.0926	0.5606	0.9898	2.5708	5.5198
94.0797	0.0594	0.1659	0.0874	0.4571	0.7446	1.5874	2.5866	3.825	5.6604	7.1375	6.7162	0.5276	0.194	0.0217	0.2745	0.622	1.417	2.301	3.6588	5.3505	6.9245	8.9851						-0.9017				93.9797	-0.076	0.1156	0.538	1.2822	2.7551	5.7989	11.3002	20.5075	35.3095	59.4009	85.2806	-0.3401	0.0853	0.5301	0.971	2.538	5.4482
94.1797	0.0613	0.1486	0.0692	0.4455	0.7251	1.5681	2.5507	3.7644	5.5492	6.9599	6.5049	0.5244	0.2081	0.0227	0.266	0.6245	1.4014	2.2725	3.6004	5.2271	6.7714	8.6309						-0.9012				94.0797	-0.0614	0.1023	0.5386	1.247	2.7265	5.7409	11.1867	20.3294	35.0035	58.9575	84.6544	-0.3349	0.0959	0.521	0.9687	2.5093	5.3949
94.2797	0.0633	0.1398	0.0701	0.4457	0.7228	1.5282	2.5142	3.7055	5.447	6.8006	6.3167	0.5328	0.2205	0.0151	0.2632	0.605	1.3717	2.238	3.5338	5.1467	6.5876	8.2684						-0.8997				94.1797	-0.0571	0.0946	0.5115	1.2275	2.6771	5.674	11.0694	20.1395	34.7876	58.5275	83.9851	-0.3379	0.1002	0.503	0.9465	2.4603	5.3332
94.3797	0.066	0.1397	0.0632	0.4378	0.7155	1.4948	2.4866	3.6367	5.35	6.6416	6.1651	0.5267	0.2034	0.0088	0.2547	0.5924	1.3562	2.1934	3.4791	5.0494	6.4281	7.9797						-0.8976				94.2797	-0.0605	0.0991	0.492	1.2053	2.6432	5.6123	10.9379	19.9589	34.5309	58.0743	83.354	-0.3394	0.0877	0.496	0.9428	2.4459	5.2665
94.4797	0.0629	0.1431	0.0643	0.4164	0.7043	1.4867	2.4435	3.5753	5.2631	6.5	6.0094	0.522	0.1946	0.0156	0.2557	0.5918	1.3359	2.158	3.416	4.9728	6.2959	7.8036						-0.894				94.3797	-0.0581	0.0895	0.491	1.1746	2.5929	5.5476	10.8311	19.8068	34.2851	57.6529	82.6588	-0.3349	0.0782	0.487	0.9394	2.4258	5.2067
94.5797	0.0639	0.1416	0.0622	0.404	0.6953	1.4761	2.4316	3.5354	5.175	6.3716	5.831	0.5171	0.1872	0.0052	0.2413	0.5683	1.3252	2.1322	3.371	4.8918	6.1536	7.604						-0.8933				94.4797	-0.0601	0.0883	0.4753	1.1422	2.5803	5.4853	10.7383	19.6352	34.0649	57.214	82.0371	-0.3396	0.078	0.4827	0.9239	2.4059	5.1511
94.6797	0.0549	0.1415	0.0529	0.401	0.6999	1.4554	2.3999	3.4799	5.0933	6.236	5.6588	0.5166	0.1888	0.0172	0.2303	0.5616	1.2936	2.1119	3.3233	4.8052	6.0258	7.3985						-0.8824				94.5797	-0.0619	0.0731	0.4515	1.1142	2.5541	5.4418	10.6427	19.4993	33.8363	56.8053	81.4668	-0.3362	0.0589	0.4644	0.9211	2.3793	5.098
94.7797	0.0572	0.1398	0.0448	0.3923	0.6884	1.4522	2.3711	3.4247	4.9962	6.1162	5.5359	0.5173	0.1862	0.0049	0.2291	0.549	1.2767	2.0836	3.2839	4.7217	5.8902	7.1903						-0.8792				94.6797	-0.0552	0.0646	0.4481	1.1026	2.5218	5.4057	10.5509	19.3479	33.5968	56.3724	80.8717	-0.345	0.0617	0.456	0.9107	2.3555	5.0198
94.8797	0.0767	0.1419	0.0422	0.392	0.6908	1.4407	2.3159	3.3811	4.893	5.9952	5.4081	0.5091	0.1869	0.0047	0.2309	0.5392	1.2704	2.0549	3.2253	4.6448	5.7448	7.0262						-0.8778				94.7797	-0.0554	0.0566	0.439	1.0811	2.5011	5.3572	10.4748	19.2081	33.3568	56.0046	80.3131	-0.354	0.0614	0.4436	0.8989	2.3361	4.9751
94.9797	0.0697	0.1394	0.0502	0.3905	0.6743	1.4221	2.2839	3.3557	4.8309	5.8671	5.2598	0.5021	0.1793	0.0029	0.2219	0.5242	1.2502	2.0549	3.1676	4.5794	5.6213	6.8497						-0.8756				94.8797	-0.0449	0.0417	0.4321	1.07	2.4854	5.3106	10.3978	19.0692	33.139	55.6205	79.7212	-0.3524	0.0611	0.4323	0.8961	2.3107	4.9392
95.0797	0.0692	0.1278	0.0401	0.393	0.6912	1.4081	2.2564	3.335	4.7918	5.7872	5.1369	0.504	0.1756	0.0121	0.2284	0.537	1.2401	2.0368	3.1317	4.508	5.5038	6.6629						-0.8795				94.9797	-0.0437	0.0435	0.4169	1.062	2.4565	5.2699	10.3297	18.9499	32.9237	55.2158	79.2024	-0.3506	0.0632	0.4311	0.8874	2.3007	4.885
95.1797	0.0675	0.1277	0.0406	0.3966	0.6856	1.4031	2.2343	3.2977	4.7411	5.6692	5.0176	0.5094	0.1651	0.0129	0.2226	0.5265	1.2314	2.0291	3.0881	4.4689	5.3926	6.4702						-0.8769				95.0797	-0.0451	0.0344	0.3996	1.0599	2.4553	5.2142	10.2493	18.8284	32.7	54.8451	78.6927	-0.3602	0.0634	0.4419	0.8815	2.2622	4.8508
95.2797	0.0712	0.1286	0.04	0.3954	0.6908	1.3782	2.2182	3.2661	4.6893	5.5772	4.9286	0.5001	0.165	0.0107	0.2246	0.5298	1.2163	2.0205	3.0494	4.3997	5.2763	6.2858						-0.8752				95.1797	-0.0398	0.0246	0.3922	1.0572	2.4271	5.1739	10.1781	18.7026	32.491	54.4588	78.1745	-0.3531	0.0608	0.4413	0.8762	2.2426	4.8075
95.3797	0.0777	0.1298	0.0387	0.4072	0.6909	1.3707	2.2011	3.2504	4.6212	5.5032	4.8165	0.501	0.1615	0.0233	0.2236	0.5182	1.2152	1.9879	3.0251	4.3197	5.2034	6.0999						-0.8711				95.2797	-0.0407	0.018	0.3894	1.0457	2.4282	5.1224	10.118	18.5993	32.2833	54.1287	77.6511	-0.3595	0.059	0.4305	0.8747	2.2213	4.7717
95.4797	0.0758	0.1288	0.0518	0.3979	0.6836	1.3472	2.1858	3.211	4.5632	5.4176	4.7014	0.5072	0.1631	0.0266	0.2364	0.5104	1.2067	1.962	3.0003	4.2721	5.1172	5.9397						-0.8704				95.3797	-0.0419	0.0123	0.3847	1.0356	2.4091	5.104	10.0536	18.4844	32.1036	53.818	77.1878	-0.3602	0.0685	0.4336	0.8492	2.2051	4.7433
95.5797	0.0769	0.1403	0.0448	0.3977	0.6868	1.346	2.1677	3.1809	4.5113	5.3271	4.6087	0.5066	0.1698	0.0258	0.2256	0.515	1.1924	1.9502	2.9808	4.2184	5.0317	5.7932						-0.8673				95.4797	-0.0388	0.012	0.385	1.0267	2.4023	5.0779	9.9794	18.381	31.9034	53.4735	76.7409	-0.3719	0.0703	0.4248	0.8486	2.1868	4.7175
95.6797	0.0839	0.135	0.0436	0.4117	0.69	1.3265	2.1634	3.1625	4.4491	5.2366	4.4971	0.5053	0.164	0.0374	0.219	0.5137	1.1847	1.9501	2.9669	4.1766	4.9401	5.6455						-0.8679				95.5797	-0.0302	0.0194	0.3854	1.0107	2.363	5.0515	9.8939	18.2961	31.6982	53.1361	76.2726	-0.3734	0.0602	0.4237	0.8411	2.1575	4.6666
95.7797	0.0871	0.1427	0.0464	0.3938	0.6931	1.3254	2.1491	3.1386	4.39	5.1386	4.4161	0.5076	0.1673	0.0382	0.2215	0.502	1.1763	1.9299	2.9387	4.1397	4.8618	5.5022						-0.8667				95.6797	-0.032	0.0004	0.3854	1.016	2.3627	5.0065	9.8243	18.1802	31.5123	52.8249	75.8021	-0.3657	0.067	0.4261	0.8368	2.1465	4.6461
95.8797	0.0928	0.1458	0.0558	0.4018	0.6922	1.3102	2.129	3.1159	4.3617	5.0749	4.338	0.5055	0.175	0.047	0.2208	0.4935	1.1668	1.9165	2.9135	4.0903	4.8056	5.3826						-0.8665				95.7797	-0.035	0.0032	0.386	1.008	2.3322	4.9786	9.733	18.0668	31.3514	52.5103	75.3528	-0.3813	0.0601	0.4161	0.8358	2.136	4.6229
95.9797	0.0948	0.1649	0.0557	0.4029	0.6921	1.2918	2.1153	3.0915	4.3419	4.9977	4.2409	0.5144	0.1782	0.0516	0.2208	0.4934	1.1624	1.911	2.8795	4.0483	4.7459	5.2439						-0.8658				95.8797	-0.0332	-0.0016	0.3843	0.9843	2.3248	4.9474	9.6905	17.9359	31.1632	52.1975	74.9197	-0.3752	0.0712	0.4164	0.8403	2.1079	4.5986
96.0797	0.0987	0.164	0.0607	0.4038	0.6837	1.2783	2.097	3.0708	4.2927	4.9179	4.1557	0.5092	0.1787	0.0526	0.2216	0.485	1.1627	1.9108	2.8687	3.9992	4.6751	5.1239						-0.864				95.9797	-0.0347	0.0043	0.3886	0.9838	2.3063	4.9237	9.6387	17.8404	30.9822	51.9082	74.4922	-0.3753	0.07	0.4116	0.8345	2.0998	4.5683
96.1797	0.0998	0.1698	0.0607	0.3947	0.6837	1.2673	2.0842	3.0503	4.241	4.8484	4.0845	0.5104	0.1779	0.0621	0.2146	0.4717	1.1559	1.8926	2.8425	3.9373	4.6051	5.003						-0.8593				96.0797	-0.0343	0.0076	0.3828	0.9717	2.3023	4.859	9.5816	17.7166	30.8219	51.619	74.0417	-0.3817	0.0645	0.4225	0.822	2.0783	4.535
96.2797	0.1089	0.1696	0.0703	0.3935	0.6845	1.2652	2.0712	3.0217	4.202	4.806	4.0098	0.5095	0.1729	0.062	0.2132	0.4717	1.1371	1.8947	2.8218	3.9017	4.5569	4.9104						-0.8636				96.1797	-0.037	-0.0106	0.376	0.9635	2.2808	4.8473	9.5342	17.6158	30.6417	51.3303	73.6209	-0.3812	0.0626	0.4229	0.8161	2.0557	4.5052
96.3797	0.1111	0.1693	0.0707	0.3906	0.6706	1.2507	2.0558	3.0017	4.2012	4.7357	3.9452	0.5137	0.1823	0.0633	0.2108	0.4638	1.1376	1.8913	2.783	3.8703	4.496	4.8017						-0.8666				96.2797	-0.04	-0.0121	0.372	0.9441	2.2735	4.8034	9.4856	17.5205	30.4741	51.0352	73.2011	-0.3822	0.064	0.4137	0.8136	2.0575	4.4608
96.4797	0.1095	0.1704	0.0714	0.3836	0.6774	1.2458	2.0455	2.9771	4.1628	4.6589	3.8573	0.5208	0.1832	0.0754	0.2094	0.4653	1.1326	1.8718	2.7717	3.83	4.4291	4.6937						-0.8676				96.3797	-0.0404	-0.0092	0.3734	0.9407	2.263	4.7587	9.4103	17.4097	30.313	50.7386	72.7718	-0.3877	0.069	0.4139	0.8044	2.0492	4.4333
96.5797	0.1132	0.1802	0.0624	0.3846	0.6834	1.2395	2.0435	2.9539	4.1497	4.6075	3.7953	0.5226	0.1832	0.0749	0.202	0.464	1.1245	1.8719	2.7493	3.7995	4.3767	4.5937						-0.8551				96.4797	-0.0424	-0.0103	0.3656	0.9283	2.2548	4.7428	9.368	17.3357	30.162	50.4765	72.3729	-0.3895	0.0692	0.4054	0.7924	2.0382	4.4088
96.6797	0.1168	0.172	0.0512	0.3837	0.6748	1.2287	2.0156	2.9406	4.1302	4.5382	3.7247	0.5176	0.1843	0.081	0.2032	0.4639	1.1256	1.87	2.7292	3.7683	4.3255	4.486						-0.8512				96.5797	-0.0474	-0.0005	0.3625	0.9215	2.2348	4.7065	9.3267	17.2604	30.0303	50.1872	71.9713	-0.3976	0.0708	0.4036	0.7904	2.0179	4.3774
96.7797	0.1247	0.1801	0.0486	0.3839	0.6735	1.2281	2.0053	2.915	4.102	4.495	3.6621	0.5163	0.1848	0.084	0.2025	0.4411	1.1061	1.8605	2.7148	3.7305	4.2684	4.4033						-0.8432				96.6797	-0.0422	-0.0161	0.3525	0.9132	2.2336	4.6779	9.2905	17.1605	29.873	49.9188	71.5717	-0.3928	0.0614	0.3917	0.7861	2.0055	4.3671
96.8797	0.1245	0.1765	0.0513	0.383	0.6733	1.2184	2.0013	2.8928	4.0638	4.4314	3.5908	0.5172	0.1744	0.0945	0.1924	0.4563	1.1067	1.8497	2.6992	3.6986	4.198	4.3097						-0.842				96.7797	-0.044	-0.0189	0.3661	0.9152	2.2246	4.6593	9.2446	17.0657	29.723	49.6498	71.1719	-0.395	0.0705	0.4036	0.7809	1.9992	4.3479
96.9797	0.126	0.1806	0.0523	0.3851	0.673	1.2087	1.9975	2.8655	4.0339	4.3733	3.5306	0.5293	0.1709	0.0949	0.1936	0.4444	1.0856	1.8403	2.6833	3.6801	4.1415	4.221						-0.8397				96.8797	-0.044	-0.0162	0.3711	0.9043	2.2232	4.6392	9.2193	16.985	29.5607	49.3962	70.7869	-0.4038	0.0629	0.4051	0.775	1.979	4.3372
97.0797	0.1261	0.19	0.0522	0.3842	0.675	1.198	1.9785	2.8515	3.9916	4.3018	3.4823	0.5292	0.1738	0.086	0.1942	0.4449	1.0851	1.8315	2.6637	3.6483	4.0848	4.1401						-0.8376				96.9797	-0.0511	-0.0186	0.3664	0.8984	2.2142	4.6119	9.1522	16.9002	29.4226	49.1159	70.3889	-0.4124	0.0601	0.4047	0.7695	1.9663	4.3073
97.1797	0.128	0.1806	0.0614	0.3751	0.6744	1.1887	1.9738	2.8266	3.96	4.2516	3.4294	0.5306	0.1833	0.0837	0.1925	0.4341	1.077	1.8211	2.6468	3.6162	4.0414	4.0697						-0.8386				97.0797	-0.0417	-0.0263	0.3624	0.8831	2.1933	4.5781	9.1139	16.8359	29.2885	48.8452	69.976	-0.4018	0.0589	0.3925	0.7675	1.9471	4.2958
97.2797	0.1338	0.1798	0.0604	0.3737	0.6618	1.1798	1.9593	2.8069	3.9279	4.1892	3.4093	0.5271	0.1847	0.085	0.1932	0.4344	1.0734	1.8124	2.6305	3.607	3.9943	3.9969						-0.8372				97.1797	-0.0452	-0.0172	0.363	0.8739	2.1736	4.5536	9.0851	16.7601	29.1387	48.5926	69.5953	-0.4111	0.0616	0.4008	0.7623	1.9477	4.2781
97.3797	0.1268	0.1694	0.0627	0.3735	0.6611	1.1695	1.9498	2.7969	3.8975	4.1493	3.3613	0.527	0.1741	0.0946	0.1919	0.4354	1.0623	1.7977	2.6241	3.5745	3.9422	3.9063						-0.8325				97.2797	-0.042	-0.0248	0.3725	0.8744	2.1749	4.5246	9.0381	16.6703	28.9783	48.3415	69.2054	-0.4056	0.0591	0.4038	0.7561	1.9308	4.2493
97.4797	0.1276	0.1708	0.0616	0.3749	0.6621	1.1668	1.9331	2.7709	3.8765	4.1122	3.3116	0.5289	0.1832	0.0856	0.1919	0.4347	1.0539	1.7857	2.6084	3.5459	3.8792	3.8465						-0.8339				97.3797	-0.0418	-0.0286	0.3744	0.863	2.1646	4.4981	8.9696	16.5662	28.8273	48.0819	68.8327	-0.4147	0.0605	0.3927	0.751	1.9191	4.2274
97.5797	0.1297	0.1705	0.0623	0.3744	0.6624	1.1458	1.9286	2.7582	3.8456	4.0602	3.2911	0.5304	0.175	0.0918	0.1932	0.4359	1.0552	1.7763	2.5938	3.5125	3.8593	3.7863						-0.8344				97.4797	-0.0394	-0.0288	0.3836	0.8625	2.1635	4.4741	8.9223	16.4867	28.6768	47.8301	68.475	-0.4127	0.0584	0.4027	0.7454	1.9084	4.2086
97.6797	0.1371	0.1614	0.0609	0.3751	0.6621	1.1439	1.9225	2.7504	3.823	3.9998	3.2582	0.5299	0.1746	0.0913	0.1926	0.4329	1.0435	1.7655	2.5753	3.4904	3.8197	3.708						-0.8333				97.5797	-0.0461	-0.0205	0.3749	0.8621	2.1423	4.4542	8.8713	16.3861	28.5259	47.5659	68.1151	-0.421	0.0492	0.3921	0.7465	1.8873	4.1858
97.7797	0.1369	0.1599	0.0606	0.3738	0.6627	1.1404	1.9083	2.7186	3.7984	3.961	3.199	0.5388	0.1937	0.0929	0.1935	0.4305	1.0424	1.7562	2.5735	3.4753	3.793	3.6488						-0.8315				97.6797	-0.0424	-0.0239	0.3703	0.8527	2.1292	4.4384	8.821	16.2915	28.3945	47.3304	67.7754	-0.4133	0.0597	0.392	0.7321	1.8739	4.1629
97.8797	0.1371	0.1608	0.0524	0.3702	0.6594	1.1334	1.9005	2.7158	3.7472	3.9206	3.169	0.5373	0.1847	0.0924	0.1841	0.431	1.0428	1.7441	2.5464	3.4422	3.7627	3.5687						-0.8264				97.7797	-0.0447	-0.0191	0.3752	0.8541	2.1316	4.4244	8.7646	16.2152	28.2569	47.0912	67.4359	-0.4223	0.0505	0.3929	0.7274	1.8561	4.1431
97.9797	0.1382	0.1727	0.0732	0.3707	0.6582	1.1239	1.8838	2.7015	3.7262	3.8921	3.1463	0.5313	0.1831	0.1026	0.1883	0.4182	1.0317	1.7324	2.5338	3.4232	3.7219	3.5072						-0.8208				97.8797	-0.0525	-0.0253	0.3716	0.8444	2.1188	4.4083	8.7241	16.1425	28.1068	46.8682	67.1025	-0.4149	0.0512	0.3927	0.7207	1.8517	4.1113
98.0797	0.1396	0.1722	0.0643	0.3695	0.6578	1.1215	1.8814	2.6964	3.6856	3.8581	3.0952	0.529	0.1933	0.102	0.1889	0.4187	1.0291	1.7268	2.5193	3.3918	3.6721	3.4664						-0.8234				97.9797	-0.0558	-0.0293	0.3811	0.8408	2.1193	4.3884	8.6788	16.0736	27.9768	46.6392	66.7757	-0.4201	0.04	0.3936	0.718	1.834	4.0869
98.1797	0.1564	0.1727	0.0629	0.37	0.6574	1.1102	1.87	2.6802	3.6743	3.8278	3.0566	0.5296	0.194	0.1081	0.1804	0.4164	1.0214	1.7151	2.4961	3.373	3.6406	3.3948						-0.8231				98.0797	-0.0521	-0.0278	0.3758	0.8287	2.1078	4.3597	8.6362	16.0043	27.845	46.4188	66.4424	-0.4135	0.048	0.3821	0.7226	1.8303	4.0609
98.2797	0.1559	0.172	0.0691	0.3685	0.657	1.1104	1.8666	2.6645	3.6279	3.7768	3.0306	0.5285	0.1945	0.1002	0.1785	0.4142	1.0218	1.7041	2.4839	3.3445	3.6191	3.335						-0.817				98.1797	-0.045	-0.0163	0.3698	0.8241	2.105	4.335	8.6087	15.9225	27.7256	46.1993	66.131	-0.4218	0.0494	0.3881	0.7174	1.8283	4.0495
98.3797	0.1573	0.1684	0.0696	0.3656	0.6498	1.1122	1.8504	2.6599	3.6021	3.7428	3.0054	0.5287	0.1937	0.1072	0.1766	0.4186	1.0115	1.6939	2.4754	3.3106	3.5803	3.282						-0.8153				98.2797	-0.0541	-0.0239	0.3635	0.8182	2.0989	4.3181	8.5523	15.8498	27.604	45.9745	65.8099	-0.4326	0.0504	0.3891	0.722	1.8144	4.0331
98.4797	0.1572	0.1685	0.0685	0.3688	0.6446	1.1032	1.8404	2.6438	3.5639	3.714	2.9569	0.5299	0.1901	0.1076	0.1837	0.4069	1.0123	1.6832	2.4643	3.2898	3.5478	3.2412						-0.8211				98.3797	-0.0527	-0.0257	0.369	0.8171	2.0882	4.2913	8.5081	15.7821	27.4829	45.7329	65.4683	-0.4235	0.0512	0.3781	0.7138	1.8111	4.0217
98.5797	0.1571	0.1675	0.0787	0.3683	0.6375	1.0929	1.8336	2.6252	3.5404	3.6855	2.9148	0.5291	0.1903	0.0981	0.1877	0.4075	1.0009	1.6738	2.4444	3.2607	3.5158	3.1827						-0.8235				98.4797	-0.0466	-0.0253	0.3626	0.8146	2.0882	4.2735	8.4735	15.7137	27.3628	45.5045	65.1477	-0.4313	0.0597	0.388	0.7056	1.7916	4.001
98.6797	0.1574	0.1561	0.0674	0.3682	0.636	1.0885	1.8261	2.6248	3.5103	3.6577	2.8745	0.531	0.1892	0.1055	0.1863	0.4072	1.0019	1.6714	2.4298	3.2358	3.4981	3.146						-0.8172				98.5797	-0.0511	-0.0212	0.3584	0.8166	2.0787	4.2461	8.4439	15.6422	27.2413	45.2836	64.8494	-0.4231	0.058	0.3769	0.7005	1.7916	3.9806
98.7797	0.1539	0.1547	0.0743	0.3686	0.6369	1.0922	1.8056	2.6095	3.4887	3.6384	2.8436	0.5372	0.1994	0.1077	0.1866	0.4061	1.0051	1.6603	2.4092	3.2178	3.4792	3.1143						-0.8107				98.6797	-0.0434	-0.0109	0.3658	0.8288	2.0656	4.2315	8.4376	15.5803	27.1267	45.0827	64.5304	-0.4308	0.0584	0.3741	0.6944	1.7811	3.9706
98.8797	0.1533	0.1521	0.0776	0.3671	0.6358	1.0783	1.7955	2.6067	3.462	3.6259	2.8137	0.5347	0.1979	0.108	0.1794	0.4067	1.0082	1.6638	2.4031	3.2105	3.4586	3.0642						-0.8095				98.7797	-0.0402	-0.0209	0.3596	0.8242	2.0666	4.216	8.4108	15.4998	27.0006	44.8661	64.1984	-0.4248	0.0475	0.3871	0.699	1.7732	3.9486
98.9797	0.1634	0.1544	0.077	0.3682	0.6309	1.077	1.7824	2.5952	3.4509	3.6154	2.7698	0.545	0.1952	0.0995	0.1873	0.4042	1.0021	1.6569	2.3941	3.1687	3.4182	3.0329						-0.8122				98.8797	-0.0452	-0.0232	0.3682	0.8191	2.054	4.1975	8.3831	15.4392	26.8831	44.6446	63.8698	-0.4265	0.0563	0.3768	0.696	1.7694	3.928
99.0797	0.1719	0.1546	0.0768	0.3652	0.6252	1.0771	1.7821	2.5917	3.431	3.5823	2.7418	0.5445	0.1977	0.0985	0.1882	0.4028	0.9866	1.6494	2.3832	3.1497	3.3971	2.9932						-0.814				98.9797	-0.0459	-0.0322	0.3647	0.8057	2.0337	4.1732	8.3642	15.3767	26.7726	44.4248	63.5387	-0.4376	0.0464	0.3769	0.6956	1.7596	3.894
99.1797	0.1711	0.1542	0.0675	0.3647	0.6331	1.0735	1.7791	2.5851	3.4127	3.5611	2.718	0.5444	0.1978	0.1066	0.1855	0.4031	0.9845	1.6515	2.3643	3.1484	3.3568	2.94						-0.8134				99.0797	-0.0491	-0.0279	0.3695	0.8126	2.0235	4.1522	8.3268	15.3101	26.662	44.1848	63.2263	-0.4379	0.0518	0.3771	0.6906	1.75	3.8671
99.2797	0.1687	0.1549	0.0758	0.364	0.6323	1.0662	1.7682	2.576	3.3704	3.5425	2.6783	0.5421	0.1974	0.1077	0.1844	0.3976	0.9783	1.629	2.3593	3.1188	3.3136	2.9196						-0.8077				99.1797	-0.0501	-0.0137	0.3646	0.8046	2.0111	4.1391	8.2881	15.2308	26.5199	43.9755	62.9137	-0.446	0.0566	0.3757	0.6782	1.7431	3.854
99.3797	0.1694	0.1533	0.0769	0.3619	0.6318	1.0682	1.7573	2.5682	3.35	3.5104	2.6498	0.5495	0.1981	0.0971	0.1755	0.3899	0.9788	1.6298	2.3504	3.0951	3.2953	2.8702						-0.8064				99.2797	-0.0565	-0.0224	0.3645	0.8032	2.0016	4.1276	8.2544	15.1476	26.3886	43.7721	62.587	-0.4394	0.0545	0.3762	0.6826	1.7356	3.8326
99.4797	0.1712	0.1543	0.0739	0.3612	0.6285	1.0671	1.7459	2.5524	3.328	3.4914	2.6184	0.5444	0.1965	0.1042	0.1696	0.3921	0.978	1.6183	2.3378	3.0742	3.2637	2.8188						-0.8037				99.3797	-0.0481	-0.015	0.3579	0.8027	2.0044	4.1241	8.2398	15.0908	26.2688	43.5696	62.2834	-0.441	0.0559	0.3739	0.6752	1.7377	3.8077
99.5797	0.1797	0.1517	0.0733	0.3644	0.6364	1.0582	1.7358	2.5366	3.3181	3.4607	2.5998	0.5423	0.1975	0.1037	0.1704	0.3911	0.9686	1.5988	2.3195	3.0652	3.2514	2.7698						-0.8012				99.4797	-0.0535	-0.0137	0.3462	0.798	1.9944	4.1015	8.2033	15.0178	26.1575	43.368	61.9853	-0.4461	0.0646	0.3824	0.6676	1.7283	3.7871
99.6797	0.1808	0.1508	0.0727	0.3644	0.633	1.0467	1.7289	2.5136	3.297	3.4498	2.5672	0.5429	0.2046	0.102	0.1829	0.3919	0.9671	1.5962	2.3137	3.041	3.2327	2.7377						-0.7986				99.5797	-0.0587	-0.0116	0.3415	0.7889	1.9749	4.0779	8.1688	14.9684	26.057	43.1493	61.7254	-0.4392	0.0646	0.3825	0.6637	1.7082	3.7781
99.7797	0.1793	0.1391	0.0705	0.364	0.627	1.0405	1.7234	2.4996	3.2762	3.4297	2.5384	0.5434	0.2038	0.11	0.1824	0.3902	0.9664	1.5856	2.3068	3.0418	3.2009	2.6972						-0.7968				99.6797	-0.0511	-0.0038	0.3519	0.7933	1.9723	4.0645	8.1421	14.8953	25.9266	42.9689	61.4139	-0.4378	0.0623	0.3701	0.6718	1.6961	3.7647
99.8797	0.1798	0.1271	0.0798	0.3639	0.6229	1.0306	1.7127	2.4892	3.2667	3.4068	2.5062	0.5512	0.2032	0.1232	0.1826	0.3902	0.9637	1.5761	2.2979	3.0127	3.1807	2.6468						-0.7982				99.7797	-0.0616	-0.0134	0.3435	0.8052	1.9616	4.0309	8.1077	14.837	25.8159	42.778	61.1035	-0.438	0.0608	0.3702	0.6651	1.6851	3.7402
99.9797	0.1783	0.1352	0.0829	0.3626	0.6213	1.0336	1.7069	2.4704	3.2547	3.3765	2.4766	0.552	0.2014	0.1155	0.1817	0.3876	0.9532	1.564	2.2822	3.0038	3.1513	2.6068						-0.7928				99.8797	-0.0674	-0.0175	0.3427	0.8004	1.9502	4.0097	8.0552	14.7848	25.7046	42.5661	60.8418	-0.4303	0.0685	0.3824	0.6619	1.6825	3.7227
100.08	0.1767	0.1386	0.0828	0.3497	0.6209	1.0237	1.7119	2.4657	3.2346	3.3582	2.4535	0.5494	0.1999	0.1131	0.1738	0.3866	0.9507	1.5649	2.285	2.9816	3.1291	2.576						-0.7917				99.9797	-0.0624	-0.0145	0.3363	0.793	1.9386	3.9982	8.0152	14.7138	25.5864	42.3579	60.5501	-0.4384	0.0596	0.3729	0.6642	1.6633	3.7139
100.18	0.1761	0.1389	0.0826	0.3475	0.6182	1.0217	1.7021	2.4498	3.2148	3.338	2.4164	0.5577	0.2033	0.1231	0.1767	0.3871	0.9559	1.5551	2.2738	2.961	3.1041	2.537						-0.7921				100.08	-0.0682	-0.0207	0.3411	0.7878	1.9299	3.9824	7.942	14.6326	25.474	42.1756	60.2813	-0.4321	0.0574	0.3821	0.6602	1.664	3.6925
100.28	0.1764	0.1285	0.0823	0.3487	0.6184	1.0225	1.7011	2.4441	3.2124	3.3096	2.3947	0.5588	0.2134	0.1217	0.1702	0.3749	0.9609	1.5456	2.2627	2.9403	3.0809	2.4682						-0.7989				100.18	-0.0636	-0.0095	0.3418	0.7872	1.9271	3.9665	7.9079	14.5727	25.3714	41.9979	59.9999	-0.4327	0.0553	0.3821	0.6617	1.6502	3.6715
100.38	0.1819	0.1385	0.0909	0.3459	0.6172	1.0226	1.7055	2.4353	3.2115	3.297	2.3695	0.5642	0.2127	0.1225	0.1687	0.3758	0.9547	1.5414	2.2602	2.9221	3.0597	2.4259						-0.7991				100.28	-0.0649	-0.0158	0.3344	0.7783	1.9177	3.9456	7.8736	14.5087	25.2832	41.834	59.7409	-0.4332	0.0599	0.3811	0.6507	1.6427	3.6577
100.48	0.1854	0.1371	0.0895	0.3549	0.616	1.0215	1.6971	2.4319	3.2013	3.268	2.3388	0.5663	0.2129	0.1183	0.1757	0.3856	0.9499	1.5308	2.2438	2.9116	3.0402	2.3863						-0.7962				100.38	-0.075	-0.0097	0.3399	0.7855	1.9085	3.9358	7.8229	14.4523	25.1823	41.6457	59.4823	-0.436	0.0501	0.3791	0.6417	1.6414	3.6409
100.58	0.1877	0.1362	0.0875	0.3476	0.6166	1.0107	1.687	2.4262	3.1936	3.2611	2.3239	0.5685	0.2115	0.1195	0.1762	0.3845	0.9484	1.5201	2.2343	2.9106	3.0118	2.3459						-0.791				100.48	-0.0727	-0.0161	0.3372	0.7638	1.8881	3.9163	7.793	14.3807	25.0824	41.4666	59.211	-0.434	0.0499	0.3777	0.6331	1.6403	3.6302
100.68	0.195	0.1337	0.0886	0.3451	0.6166	1.0098	1.6876	2.4124	3.1636	3.2354	2.2945	0.5676	0.2223	0.1169	0.1767	0.3836	0.943	1.5212	2.2246	2.8902	3.0012	2.3157						-0.7902				100.58	-0.0674	-0.0105	0.3412	0.7668	1.8855	3.8995	7.7506	14.3308	24.9735	41.2744	58.9536	-0.4317	0.0497	0.388	0.645	1.6296	3.6193
100.78	0.1958	0.1251	0.0858	0.3454	0.6156	1.0091	1.6831	2.407	3.164	3.2052	2.2711	0.5593	0.2112	0.1183	0.1683	0.373	0.9426	1.5108	2.2206	2.8906	2.99	2.2841						-0.7889				100.68	-0.0753	-0.0079	0.3362	0.7675	1.8743	3.879	7.7149	14.2558	24.8538	41.1067	58.6795	-0.4424	0.0583	0.3764	0.64	1.6203	3.5987
100.88	0.1943	0.1323	0.0957	0.3437	0.6145	1.0101	1.678	2.3967	3.1553	3.1844	2.2499	0.5756	0.2113	0.1175	0.1652	0.3719	0.938	1.5018	2.2148	2.874	2.9673	2.2433						-0.791				100.78	-0.0746	-0.013	0.3388	0.7635	1.8635	3.8593	7.6804	14.2018	24.7438	40.9383	58.4393	-0.4417	0.0491	0.3855	0.6447	1.6082	3.5965
100.98	0.2034	0.132	0.0965	0.3337	0.6134	0.9998	1.6731	2.385	3.1438	3.1615	2.2302	0.557	0.2086	0.1285	0.164	0.3849	0.9384	1.5044	2.2134	2.8691	2.949	2.2124						-0.7882				100.88	-0.0727	-0.0116	0.3297	0.7627	1.8549	3.8451	7.6387	14.1511	24.6354	40.7419	58.2096	-0.4433	0.047	0.3866	0.6381	1.6074	3.5728
101.08	0.2008	0.1245	0.0955	0.334	0.6133	1.0005	1.6788	2.3764	3.1224	3.15	2.219	0.5649	0.2084	0.1198	0.1726	0.3842	0.9439	1.5018	2.2005	2.8688	2.9353	2.1696						-0.7918				100.98	-0.0751	-0.0024	0.3258	0.7553	1.8543	3.8235	7.6014	14.0901	24.5314	40.5505	57.9269	-0.4344	0.0482	0.3856	0.6275	1.6068	3.5578
101.18	0.2027	0.1341	0.095	0.3327	0.604	0.9998	1.6701	2.359	3.1204	3.1436	2.1818	0.5728	0.219	0.1166	0.1738	0.385	0.9477	1.4945	2.1906	2.867	2.9147	2.1497						-0.7932				101.08	-0.0766	-0.0115	0.3189	0.7601	1.8356	3.814	7.575	14.0459	24.4318	40.3819	57.6749	-0.4361	0.0438	0.3753	0.6321	1.5992	3.5494
101.28	0.2093	0.1335	0.0934	0.3253	0.6039	1.0007	1.6656	2.3534	3.1003	3.1154	2.1707	0.5734	0.2183	0.1154	0.1732	0.3842	0.9502	1.4893	2.1789	2.8445	2.8984	2.1227						-0.7969				101.18	-0.0839	-0.0038	0.3132	0.7491	1.8348	3.7939	7.5414	13.997	24.3283	40.211	57.4262	-0.4372	0.0454	0.3832	0.6276	1.589	3.5283
101.38	0.1989	0.132	0.0924	0.3238	0.6139	0.991	1.6614	2.3418	3.087	3.0935	2.14	0.5708	0.2091	0.1164	0.1741	0.3849	0.933	1.4797	2.1674	2.8426	2.8954	2.0914						-0.796				101.28	-0.0801	-0.0007	0.3226	0.7428	1.8253	3.7838	7.5389	13.9493	24.2273	40.0376	57.2167	-0.4374	0.0463	0.3825	0.6326	1.5815	3.5199
101.48	0.2091	0.1308	0.0935	0.3239	0.6134	0.9933	1.6637	2.3303	3.0865	3.0728	2.1129	0.5718	0.2162	0.1161	0.1733	0.3876	0.926	1.4776	2.1576	2.8348	2.8854	2.0709						-0.7995				101.38	-0.0886	-0.0047	0.3323	0.7492	1.8183	3.7756	7.5187	13.8886	24.115	39.8811	56.9661	-0.4392	0.0453	0.3739	0.6278	1.5827	3.5065
101.58	0.1993	0.1318	0.093	0.3266	0.6149	0.9978	1.6526	2.3161	3.0698	3.0626	2.1006	0.5718	0.215	0.1145	0.176	0.3822	0.9257	1.4649	2.1501	2.8257	2.8746	2.0495						-0.7992				101.48	-0.0879	-0.0026	0.3268	0.7431	1.8241	3.7626	7.4786	13.8457	24.0293	39.7102	56.7147	-0.4471	0.0433	0.3734	0.623	1.5775	3.4872
101.68	0.1984	0.1314	0.0938	0.3235	0.6155	0.9958	1.6398	2.311	3.0682	3.0524	2.0786	0.5707	0.216	0.1143	0.1764	0.3922	0.9238	1.4666	2.1498	2.8175	2.8537	2.0205						-0.7962				101.58	-0.0818	-0.0064	0.3228	0.7487	1.8133	3.7479	7.4363	13.7943	23.9182	39.5383	56.464	-0.439	0.0432	0.3742	0.6274	1.5672	3.4755
101.78	0.1972	0.1319	0.0931	0.3217	0.6113	0.9947	1.6421	2.3075	3.049	3.0397	2.0604	0.5788	0.2058	0.114	0.1819	0.3901	0.9222	1.4655	2.139	2.8044	2.8592	2.0107						-0.7952				101.68	-0.0877	0.0022	0.327	0.7456	1.8121	3.7294	7.426	13.7406	23.8276	39.3687	56.228	-0.4393	0.0421	0.3832	0.6206	1.5638	3.4638
101.88	0.1959	0.1204	0.0931	0.3209	0.6152	0.9933	1.6324	2.3019	3.0465	3.0321	2.0388	0.5697	0.2064	0.1166	0.1713	0.3794	0.9223	1.4561	2.144	2.7947	2.8417	2.0017						-0.7924				101.78	-0.0815	0.0063	0.3226	0.7422	1.8105	3.7084	7.3986	13.6922	23.7364	39.2004	55.9824	-0.4519	0.0433	0.3829	0.6153	1.5446	3.4479
101.98	0.1964	0.1196	0.0861	0.3191	0.6074	0.9857	1.6318	2.2963	3.0287	3.0315	2.0312	0.5768	0.2158	0.1144	0.1723	0.3874	0.9244	1.4556	2.1379	2.7859	2.8268	1.9802						-0.7892				101.88	-0.0821	-0.0042	0.328	0.7424	1.7972	3.6881	7.3857	13.6412	23.638	39.0494	55.7364	-0.4527	0.0412	0.3862	0.6114	1.5332	3.4321
102.08	0.1964	0.1222	0.0828	0.3175	0.6059	0.9786	1.6304	2.2929	3.0239	3.0114	2.0184	0.5691	0.2156	0.1038	0.1685	0.3896	0.9144	1.4542	2.1256	2.7834	2.8067	1.9703						-0.7913				101.98	-0.0805	0.0036	0.3345	0.7387	1.7984	3.6786	7.3556	13.5698	23.5473	38.8855	55.4744	-0.4539	0.0435	0.3824	0.6133	1.5341	3.4179
102.18	0.1977	0.12	0.091	0.3192	0.6051	0.9737	1.6315	2.2862	3.0179	2.9997	2.0066	0.5684	0.2096	0.1017	0.1766	0.39	0.9066	1.4548	2.127	2.7755	2.7935	1.9507						-0.7942				102.08	-0.0751	0.0126	0.3244	0.7405	1.7801	3.6591	7.326	13.5232	23.4373	38.7202	55.2352	-0.4526	0.0428	0.3714	0.6182	1.526	3.4032
102.28	0.2064	0.1175	0.0901	0.3199	0.6074	0.9797	1.6265	2.2819	3.0059	2.9912	1.9917	0.5693	0.2061	0.1096	0.1782	0.3993	0.9003	1.4517	2.1167	2.7655	2.7917	1.9381						-0.7941				102.18	-0.0809	0.0061	0.3244	0.7254	1.7798	3.6486	7.2882	13.4765	23.3384	38.5583	54.9957	-0.4524	0.0394	0.3703	0.6086	1.5243	3.3881
102.38	0.2059	0.1171	0.0883	0.3196	0.6074	0.9677	1.6203	2.2772	2.9972	2.9718	1.9867	0.5685	0.2134	0.0999	0.1791	0.3882	0.9025	1.4336	2.1165	2.755	2.7745	1.9282						-0.8042				102.28	-0.0745	0.0159	0.3186	0.7287	1.7805	3.6375	7.2743	13.4189	23.2465	38.3894	54.7641	-0.4505	0.0437	0.3687	0.6108	1.5209	3.3728
102.48	0.2079	0.1152	0.0867	0.3185	0.6067	0.9706	1.6211	2.2696	2.9875	2.9622	1.9658	0.569	0.213	0.0985	0.1714	0.3886	0.89	1.4253	2.1145	2.7353	2.7646	1.9095						-0.7959				102.38	-0.0742	0.0138	0.321	0.7291	1.7585	3.6281	7.2458	13.3659	23.1465	38.2375	54.5042	-0.4513	0.0307	0.367	0.6014	1.5032	3.3702
102.58	0.2075	0.1124	0.0876	0.3174	0.6004	0.9735	1.6209	2.26	2.987	2.9493	1.9549	0.5726	0.2111	0.1102	0.1677	0.389	0.886	1.4285	2.1003	2.7232	2.7634	1.8882						-0.804				102.48	-0.0839	0.0018	0.3104	0.7253	1.7504	3.6084	7.2135	13.319	23.0561	38.0585	54.253	-0.4508	0.0372	0.3683	0.6011	1.5022	3.3382
102.68	0.2038	0.1041	0.0891	0.3198	0.5969	0.965	1.6108	2.2547	2.9771	2.9378	1.9386	0.586	0.2095	0.1099	0.1772	0.387	0.8812	1.4343	2.096	2.7232	2.753	1.8577						-0.8029				102.58	-0.0844	0	0.3186	0.7181	1.7473	3.5983	7.1791	13.268	22.9679	37.8968	54.0328	-0.4576	0.0379	0.3807	0.6055	1.4918	3.3325
102.78	0.2038	0.1061	0.0888	0.3163	0.6075	0.9649	1.6102	2.2491	2.9759	2.9281	1.9375	0.5862	0.2099	0.1008	0.1786	0.3886	0.881	1.4242	2.0969	2.7136	2.7352	1.8374						-0.8006				102.68	-0.0887	0.0073	0.3127	0.7168	1.7398	3.5822	7.1448	13.2249	22.8864	37.7466	53.791	-0.4541	0.0361	0.3711	0.6	1.4937	3.3235
102.88	0.2033	0.1058	0.0975	0.3187	0.5955	0.9642	1.6165	2.2402	2.9663	2.9094	1.9182	0.5841	0.2118	0.1076	0.1855	0.3885	0.8812	1.4239	2.0858	2.7025	2.7291	1.8268						-0.8014				102.78	-0.0833	-0.0009	0.3093	0.7249	1.7294	3.5675	7.1228	13.1773	22.7764	37.5854	53.5719	-0.462	0.0248	0.37	0.6006	1.4854	3.3089
102.98	0.2119	0.1145	0.0965	0.3178	0.596	0.9638	1.6221	2.2291	2.9536	2.9009	1.9035	0.5832	0.2115	0.1099	0.1803	0.3877	0.8802	1.4142	2.082	2.7106	2.724	1.7997						-0.8095				102.88	-0.0829	0.008	0.3125	0.713	1.7289	3.5574	7.0934	13.108	22.7046	37.4155	53.3618	-0.456	0.0355	0.3595	0.5885	1.4736	3.2918
103.08	0.2115	0.1133	0.0987	0.3175	0.5959	0.9538	1.6117	2.2232	2.9449	2.8857	1.8828	0.5814	0.2202	0.1167	0.1773	0.3777	0.8746	1.4142	2.0853	2.7011	2.7116	1.7875						-0.8066				102.98	-0.0867	0.0017	0.3021	0.7078	1.7289	3.5372	7.0429	13.0644	22.6232	37.2537	53.1324	-0.4561	0.0354	0.3707	0.5961	1.4629	3.2814
103.18	0.2138	0.1155	0.0953	0.3176	0.5956	0.954	1.6103	2.2321	2.9446	2.8756	1.8769	0.5836	0.2103	0.1185	0.1767	0.3871	0.8711	1.416	2.0769	2.6921	2.6938	1.7762						-0.8038				103.08	-0.0886	0.0083	0.307	0.7136	1.7166	3.5203	7.0103	13.0068	22.5342	37.0845	52.9303	-0.4579	0.0366	0.368	0.6	1.4613	3.2666
103.28	0.2137	0.1125	0.0977	0.3266	0.5949	0.9635	1.609	2.2182	2.9373	2.8736	1.8694	0.584	0.2115	0.1276	0.1884	0.3872	0.8601	1.4112	2.0776	2.6835	2.6894	1.7617						-0.805				103.18	-0.0903	0.0097	0.3007	0.7037	1.7166	3.5063	6.9784	12.9307	22.4354	36.9371	52.731	-0.4655	0.0356	0.3702	0.5894	1.4614	3.2476
103.38	0.2128	0.1144	0.0871	0.317	0.6064	0.9621	1.6001	2.2189	2.9126	2.8695	1.8534	0.5836	0.2084	0.1193	0.1878	0.3872	0.8584	1.4118	2.0642	2.6798	2.6864	1.7549						-0.8085				103.28	-0.0904	0.0167	0.3072	0.6941	1.7265	3.4957	6.9629	12.8754	22.3551	36.8027	52.4975	-0.4651	0.0345	0.3695	0.5892	1.4529	3.24
103.48	0.2114	0.1137	0.0868	0.3081	0.6021	0.9607	1.5911	2.2057	2.921	2.861	1.8437	0.5822	0.2104	0.1275	0.1879	0.3858	0.8578	1.4125	2.0632	2.6676	2.6721	1.7482						-0.8061				103.38	-0.0978	0.0108	0.307	0.6931	1.7156	3.4855	6.93	12.8065	22.2629	36.6517	52.2823	-0.4662	0.0548	0.3691	0.586	1.4417	3.2338
103.58	0.2132	0.1252	0.0966	0.3152	0.5964	0.9613	1.591	2.2003	2.9098	2.8463	1.8322	0.5826	0.2096	0.1266	0.1881	0.3745	0.8632	1.4132	2.0505	2.6664	2.6645	1.7361						-0.8004				103.48	-0.0951	0.0151	0.3106	0.6875	1.7061	3.4686	6.9007	12.763	22.1497	36.5005	52.0733	-0.4668	0.0528	0.3574	0.5908	1.4389	3.213
103.68	0.2114	0.1253	0.0958	0.3054	0.595	0.962	1.5885	2.2016	2.9135	2.826	1.8222	0.5831	0.2008	0.1266	0.1868	0.375	0.8599	1.3981	2.0544	2.6625	2.6587	1.724						-0.8072				103.58	-0.0894	0.0199	0.3159	0.6957	1.7061	3.455	6.8704	12.7159	22.071	36.3494	51.8694	-0.4665	0.0538	0.3567	0.5812	1.431	3.2088
103.78	0.2119	0.1244	0.1057	0.3043	0.5938	0.9625	1.5768	2.1955	2.9056	2.8147	1.8158	0.5809	0.1998	0.1191	0.1949	0.3757	0.8578	1.3971	2.0467	2.6513	2.6408	1.7131						-0.8092				103.68	-0.0907	0.0168	0.3097	0.6945	1.6973	3.4459	6.8422	12.6541	22.0069	36.2073	51.6496	-0.4659	0.0544	0.3568	0.5856	1.4401	3.195
103.88	0.2119	0.1232	0.0961	0.3054	0.5947	0.9594	1.5781	2.1881	2.8833	2.8177	1.8176	0.5826	0.2086	0.1259	0.195	0.3766	0.857	1.3969	2.0345	2.6482	2.626	1.6862						-0.8061				103.78	-0.0984	0.0189	0.3162	0.6848	1.6984	3.4308	6.8193	12.5906	21.9247	36.0523	51.4367	-0.4593	0.0541	0.357	0.5879	1.4325	3.1754
103.98	0.2117	0.1163	0.0949	0.3065	0.5954	0.9581	1.5826	2.1857	2.8907	2.8071	1.8031	0.5833	0.2075	0.1243	0.1886	0.3633	0.8541	1.3967	2.0328	2.6377	2.6095	1.6649						-0.8049				103.88	-0.1008	0.009	0.3193	0.6803	1.693	3.4121	6.7833	12.5357	21.8421	35.9113	51.209	-0.4664	0.0542	0.3651	0.5786	1.429	3.1659
104.08	0.2117	0.1225	0.0933	0.3033	0.5951	0.9486	1.5804	2.1741	2.8706	2.7868	1.786	0.5914	0.2091	0.1237	0.1873	0.3624	0.8583	1.4025	2.0213	2.6267	2.6008	1.655						-0.8107				103.98	-0.1063	0.0154	0.3237	0.6718	1.6928	3.4002	6.7574	12.5069	21.7492	35.7612	50.9805	-0.4665	0.0534	0.3639	0.5793	1.4248	3.1552
104.18	0.2108	0.1123	0.0931	0.3033	0.5929	0.9636	1.5596	2.1725	2.8732	2.7856	1.7868	0.5912	0.2079	0.1168	0.1837	0.3619	0.8544	1.3995	2.0229	2.6397	2.5912	1.635						-0.8166				104.08	-0.1	0.0183	0.3166	0.6761	1.681	3.3775	6.7541	12.4341	21.6594	35.6352	50.7896	-0.4674	0.0438	0.3638	0.5862	1.416	3.1528
104.28	0.2107	0.1215	0.0941	0.3095	0.5907	0.9616	1.5533	2.1642	2.8613	2.7774	1.7689	0.5909	0.2161	0.1161	0.1931	0.3678	0.8477	1.3988	2.024	2.6288	2.5708	1.6172						-0.8092				104.18	-0.1002	0.0254	0.3234	0.6711	1.6863	3.3767	6.7224	12.3815	21.574	35.5117	50.5577	-0.4676	0.0439	0.3555	0.5747	1.412	3.1424
104.38	0.2115	0.1227	0.0953	0.3064	0.5876	0.9514	1.5534	2.1654	2.8611	2.7692	1.771	0.5909	0.2155	0.1138	0.1914	0.3541	0.8462	1.3979	2.0242	2.6182	2.5519	1.5968						-0.8118				104.28	-0.1067	0.0171	0.3183	0.6601	1.686	3.3647	6.7097	12.3614	21.503	35.3625	50.331	-0.4777	0.0428	0.3557	0.574	1.4087	3.1258
104.48	0.22	0.1237	0.092	0.306	0.5868	0.9462	1.5558	2.1721	2.8511	2.7602	1.7569	0.591	0.2167	0.1249	0.2068	0.3607	0.8444	1.3914	2.0136	2.6191	2.5525	1.5869						-0.8154				104.38	-0.1011	0.0155	0.3179	0.6572	1.6831	3.3554	6.6874	12.3302	21.4133	35.1931	50.1414	-0.4777	0.0411	0.3528	0.5731	1.4069	3.1162
104.58	0.2185	0.1213	0.0919	0.3033	0.5894	0.9456	1.5453	2.1667	2.8429	2.752	1.7453	0.5896	0.2177	0.122	0.206	0.3601	0.8463	1.3901	2.0205	2.6111	2.5348	1.5792						-0.8167				104.48	-0.1012	0.0158	0.3216	0.6546	1.6725	3.3397	6.6662	12.3044	21.3526	35.0542	49.931	-0.4775	0.0409	0.3526	0.5695	1.3965	3.1104
104.68	0.2175	0.1305	0.0894	0.2933	0.5919	0.9388	1.5456	2.1606	2.835	2.7279	1.7434	0.588	0.2151	0.128	0.203	0.3708	0.847	1.391	2.0168	2.6026	2.5336	1.5708						-0.8239				104.58	-0.1101	0.0137	0.3233	0.6633	1.6727	3.3253	6.6594	12.2495	21.2845	34.9051	49.7452	-0.479	0.0419	0.3504	0.5676	1.3956	3.1054
104.78	0.2187	0.1276	0.0945	0.2905	0.5907	0.9316	1.5356	2.1484	2.8438	2.726	1.7336	0.5885	0.2147	0.1278	0.212	0.3625	0.8419	1.3903	2.0166	2.6037	2.5265	1.5554						-0.8231				104.68	-0.1083	0.0177	0.3251	0.6547	1.6639	3.3139	6.6392	12.2139	21.1931	34.7854	49.532	-0.4814	0.0431	0.3464	0.5645	1.3975	3.1031
104.88	0.2194	0.132	0.0947	0.3021	0.5862	0.9286	1.5378	2.1481	2.8288	2.7256	1.7197	0.5892	0.2118	0.1252	0.2104	0.3611	0.8422	1.3922	2.009	2.5954	2.5131	1.5458						-0.8251				104.78	-0.1032	0.0224	0.3194	0.6492	1.6634	3.3143	6.6144	12.1637	21.1166	34.6479	49.3192	-0.4801	0.0497	0.3457	0.5696	1.3976	3.0829
104.98	0.2184	0.1322	0.0919	0.2938	0.5835	0.9342	1.5382	2.1503	2.8242	2.7126	1.7091	0.5902	0.2066	0.1239	0.2135	0.3621	0.8473	1.3931	2.0146	2.5823	2.5	1.5261						-0.8244				104.88	-0.1041	0.0252	0.3172	0.6512	1.6547	3.3026	6.5891	12.1264	21.0469	34.5269	49.1289	-0.4794	0.0416	0.3331	0.5626	1.3789	3.0781
105.08	0.2169	0.1308	0.091	0.2941	0.5829	0.9399	1.5301	2.1381	2.823	2.7041	1.6918	0.5963	0.2176	0.12	0.2127	0.3613	0.8344	1.3978	2.0047	2.5712	2.4916	1.5124						-0.8256				104.98	-0.1125	0.0212	0.3218	0.6506	1.6533	3.2976	6.5703	12.088	20.9727	34.3917	48.9368	-0.4783	0.047	0.3415	0.5661	1.3782	3.0779
105.18	0.2258	0.1294	0.0989	0.2828	0.583	0.9308	1.5307	2.1343	2.813	2.6845	1.698	0.5956	0.215	0.1318	0.2148	0.3534	0.8301	1.3957	2.0047	2.5708	2.4777	1.49						-0.8307				105.08	-0.1118	0.0299	0.3155	0.6483	1.655	3.2902	6.5479	12.0393	20.8921	34.2623	48.7442	-0.482	0.0539	0.3309	0.5647	1.3785	3.0734
105.28	0.2288	0.1276	0.1015	0.2844	0.5926	0.9421	1.5171	2.1245	2.7985	2.6858	1.6802	0.5941	0.2136	0.1324	0.2107	0.3641	0.8322	1.3919	2.0027	2.567	2.4637	1.4837						-0.8331				105.18	-0.1133	0.0354	0.3217	0.6484	1.6469	3.2758	6.5336	11.9936	20.8013	34.0999	48.525	-0.4827	0.0543	0.3333	0.5658	1.381	3.0688
105.38	0.2319	0.1297	0.0915	0.2863	0.595	0.937	1.5166	2.1227	2.8075	2.6723	1.6808	0.5814	0.2118	0.133	0.2123	0.3655	0.8312	1.391	1.9888	2.5571	2.4596	1.4713						-0.8308				105.28	-0.1114	0.0235	0.3278	0.6513	1.6378	3.2678	6.5137	11.955	20.7394	33.9689	48.3164	-0.4836	0.0515	0.3328	0.5649	1.3726	3.0559
105.48	0.2295	0.1302	0.0926	0.2866	0.5854	0.9295	1.5058	2.1106	2.7986	2.6622	1.6611	0.5801	0.214	0.1416	0.2236	0.3668	0.8278	1.3905	1.9879	2.5574	2.4383	1.4609						-0.8437				105.38	-0.1077	0.0227	0.3155	0.6482	1.6394	3.2613	6.4871	11.9237	20.6471	33.8502	48.1458	-0.4892	0.0603	0.3335	0.5667	1.3641	3.0515
105.58	0.2275	0.1308	0.0911	0.2884	0.597	0.919	1.5025	2.1097	2.7909	2.664	1.6581	0.595	0.2143	0.1426	0.2244	0.3533	0.8278	1.3899	1.9868	2.5463	2.4281	1.4531						-0.8408				105.48	-0.1136	0.0283	0.3215	0.6454	1.6272	3.2526	6.4603	11.8773	20.5881	33.7282	47.9348	-0.4822	0.0486	0.3326	0.5736	1.3506	3.0429
105.68	0.226	0.1394	0.0927	0.2963	0.5974	0.928	1.5021	2.1023	2.7876	2.6493	1.657	0.5854	0.2151	0.1449	0.226	0.3523	0.82	1.3963	1.9885	2.5351	2.4257	1.4389						-0.8335				105.58	-0.1114	0.0414	0.3253	0.6525	1.6251	3.2522	6.4503	11.8199	20.4976	33.5879	47.7666	-0.4845	0.0513	0.3342	0.5691	1.3483	3.0276
105.78	0.227	0.1405	0.0945	0.2937	0.5935	0.9146	1.5035	2.1006	2.7886	2.6393	1.6367	0.5843	0.2138	0.145	0.2231	0.3518	0.8042	1.3972	1.9881	2.5249	2.4054	1.435						-0.8295				105.68	-0.1138	0.0431	0.3335	0.6546	1.6151	3.2363	6.421	11.7792	20.4381	33.4583	47.5628	-0.4851	0.0608	0.3359	0.5607	1.3491	3.0218
105.88	0.2286	0.1525	0.095	0.2936	0.5932	0.9242	1.4877	2.1001	2.7804	2.6398	1.629	0.5877	0.215	0.1469	0.2214	0.3479	0.8131	1.3972	1.9792	2.5267	2.3927	1.4276						-0.83				105.78	-0.1156	0.0344	0.3278	0.6481	1.6099	3.2187	6.3956	11.7628	20.3679	33.3425	47.3726	-0.4863	0.0522	0.3365	0.557	1.3354	3.0069
105.98	0.2285	0.1526	0.087	0.2915	0.5871	0.9155	1.4824	2.1009	2.7666	2.6365	1.6088	0.5973	0.2183	0.1458	0.2211	0.3478	0.8	1.3959	1.9771	2.5115	2.3902	1.4177						-0.8221				105.88	-0.1142	0.0334	0.3296	0.6407	1.5995	3.2132	6.3739	11.7104	20.3075	33.2129	47.1817	-0.5015	0.0604	0.3284	0.5462	1.3256	3.0023
106.08	0.228	0.1545	0.0946	0.2896	0.5791	0.9153	1.4826	2.0893	2.7556	2.6204	1.5991	0.5893	0.2173	0.1426	0.2176	0.3486	0.8038	1.3957	1.9741	2.5119	2.383	1.3942						-0.8087				105.98	-0.1177	0.042	0.33	0.6406	1.5894	3.21	6.3567	11.6591	20.2228	33.0647	46.9979	-0.4948	0.062	0.326	0.5516	1.3349	2.9951
106.18	0.2283	0.163	0.0825	0.3006	0.5834	0.908	1.473	2.0806	2.7564	2.6112	1.5925	0.5885	0.2192	0.1344	0.2196	0.3487	0.8034	1.3873	1.9652	2.5123	2.3674	1.3896						-0.8015				106.08	-0.1165	0.0462	0.3261	0.6327	1.5812	3.1925	6.3417	11.6111	20.1436	32.9359	46.8049	-0.4929	0.0721	0.3239	0.5417	1.3181	2.9897
106.28	0.2309	0.1501	0.0823	0.3027	0.5949	0.9043	1.4683	2.0772	2.7442	2.591	1.5938	0.5903	0.2276	0.1401	0.2171	0.3475	0.7947	1.3818	1.9546	2.5083	2.3634	1.3801						-0.8215				106.18	-0.1133	0.0375	0.3317	0.6267	1.5794	3.1878	6.3146	11.5584	20.083	32.8093	46.6142	-0.4938	0.074	0.3139	0.5418	1.3142	2.979
106.38	0.2405	0.1598	0.0793	0.3007	0.5892	0.9052	1.4692	2.0613	2.7391	2.5941	1.5893	0.5914	0.2246	0.1465	0.23	0.3588	0.792	1.3826	1.9489	2.4947	2.3473	1.3725						-0.847				106.28	-0.1074	0.0389	0.3343	0.6141	1.5789	3.1744	6.2967	11.5259	19.9978	32.6878	46.4533	-0.492	0.0758	0.3106	0.5424	1.3152	2.9596
106.48	0.2425	0.1574	0.0784	0.3004	0.5883	0.9	1.4691	2.0512	2.7276	2.5838	1.5809	0.5919	0.2245	0.1393	0.2283	0.3507	0.7895	1.3829	1.9482	2.4859	2.3369	1.373						-0.8333				106.38	-0.1068	0.0356	0.3313	0.62	1.5709	3.1694	6.268	11.4955	19.9174	32.5857	46.2782	-0.5006	0.064	0.3099	0.5427	1.3167	2.9383
106.58	0.2425	0.1558	0.0895	0.3019	0.5886	0.9009	1.464	2.0504	2.7272	2.5929	1.5791	0.5843	0.222	0.1577	0.2206	0.345	0.7903	1.3783	1.9385	2.475	2.3446	1.3541						-0.8459				106.48	-0.114	0.0412	0.3268	0.6148	1.5565	3.1599	6.2525	11.4441	19.8575	32.4575	46.0966	-0.5091	0.0698	0.3189	0.5413	1.2994	2.9286
106.68	0.2483	0.1647	0.0913	0.2978	0.5884	0.8973	1.4617	2.0506	2.7298	2.583	1.5702	0.5903	0.2205	0.1575	0.2199	0.3459	0.7824	1.3751	1.9398	2.4787	2.3375	1.3522						-0.8436				106.58	-0.1112	0.0437	0.3323	0.6179	1.5656	3.156	6.2272	11.3937	19.7676	32.3305	45.9165	-0.5078	0.0711	0.3209	0.5311	1.2905	2.9247
106.78	0.2482	0.1669	0.0797	0.2877	0.5791	0.8901	1.4624	2.0517	2.7199	2.5836	1.5611	0.5885	0.2197	0.1571	0.2149	0.3461	0.7718	1.376	1.9411	2.466	2.3272	1.3319						-0.8422				106.68	-0.1121	0.0399	0.3315	0.615	1.5566	3.1539	6.1992	11.3585	19.6903	32.1904	45.7556	-0.5115	0.0682	0.3093	0.533	1.2894	2.9051
106.88	0.2466	0.1651	0.0794	0.2975	0.5751	0.8836	1.4623	2.0477	2.7279	2.5739	1.5568	0.5799	0.2219	0.1583	0.2245	0.3319	0.7781	1.3751	1.9404	2.4556	2.3252	1.3315						-0.8457				106.78	-0.109	0.0299	0.3268	0.617	1.5535	3.1436	6.1731	11.299	19.5897	32.0672	45.5767	-0.5125	0.0672	0.3089	0.5273	1.2764	2.895
106.98	0.2441	0.1635	0.0907	0.295	0.5749	0.8844	1.4596	2.0329	2.719	2.5623	1.5501	0.5945	0.22	0.1651	0.2251	0.3285	0.7764	1.3788	1.9301	2.4456	2.3301	1.3124						-0.8566				106.88	-0.1046	0.0303	0.3309	0.61	1.5469	3.1369	6.1542	11.2555	19.5168	31.92	45.4166	-0.504	0.0665	0.3008	0.5221	1.2731	2.8762
107.08	0.253	0.1561	0.0864	0.2997	0.5647	0.8838	1.4543	2.0324	2.7195	2.5503	1.5396	0.5939	0.2196	0.1629	0.2143	0.3295	0.773	1.3776	1.9302	2.4466	2.3094	1.3003						-0.8692				106.98	-0.1046	0.0379	0.3249	0.6145	1.5378	3.1228	6.1295	11.2118	19.4171	31.8082	45.2428	-0.5072	0.0685	0.2963	0.5206	1.2728	2.8671
107.18	0.255	0.1628	0.0854	0.3	0.5579	0.8872	1.4421	2.0324	2.7101	2.5642	1.5403	0.5856	0.2306	0.1637	0.2173	0.3382	0.7739	1.3672	1.931	2.4367	2.3069	1.2897						-0.8346				107.08	-0.1035	0.0295	0.3224	0.6103	1.537	3.1131	6.1058	11.1817	19.3497	31.7004	45.0419	-0.5169	0.0666	0.2956	0.5123	1.2732	2.8572
107.28	0.2538	0.1607	0.0843	0.2995	0.5585	0.886	1.4419	2.0333	2.7085	2.5457	1.531	0.5858	0.2274	0.1623	0.218	0.342	0.7733	1.3671	1.9298	2.4247	2.3049	1.2847						-0.7914				107.18	-0.099	0.029	0.3272	0.6045	1.5303	3.1011	6.091	11.1304	19.2983	31.587	44.8768	-0.5163	0.0662	0.3056	0.5145	1.2671	2.8453
107.38	0.2531	0.1615	0.0817	0.3021	0.5683	0.8855	1.4429	2.0322	2.7048	2.5458	1.5388	0.5844	0.2254	0.1604	0.2172	0.3311	0.763	1.3681	1.9274	2.4225	2.3015	1.2737						-0.7908				107.28	-0.0999	0.0309	0.3173	0.5975	1.52	3.0932	6.0612	11.1011	19.2256	31.4653	44.6972	-0.516	0.0761	0.3031	0.5195	1.2646	2.8443
107.48	0.2537	0.16	0.0766	0.3117	0.5709	0.8792	1.4368	2.0242	2.7092	2.5244	1.5185	0.584	0.2263	0.1584	0.2205	0.3305	0.7632	1.3677	1.9287	2.4276	2.3085	1.2708						-0.7948				107.38	-0.1043	0.0254	0.312	0.6038	1.5292	3.0781	6.0458	11.061	19.1548	31.3595	44.527	-0.5173	0.0734	0.2984	0.5183	1.2653	2.839
107.58	0.2526	0.165	0.0771	0.3005	0.5699	0.8765	1.4301	2.0113	2.7013	2.5318	1.5216	0.5858	0.2246	0.1583	0.2295	0.3303	0.7737	1.3621	1.9283	2.4183	2.2984	1.2692						-0.7608				107.48	-0.0993	0.0341	0.31	0.5951	1.5192	3.0779	6.0357	11.0286	19.0692	31.2291	44.3362	-0.5178	0.0723	0.299	0.5223	1.2554	2.829
107.68	0.2585	0.1563	0.0765	0.2991	0.5694	0.8663	1.4295	2.0145	2.7016	2.5217	1.5199	0.5898	0.2191	0.1602	0.229	0.3216	0.7724	1.3539	1.9324	2.4085	2.2934	1.2593						-0.7972				107.58	-0.0997	0.0379	0.3165	0.5869	1.5101	3.074	6.0129	10.9816	19.0091	31.1	44.1636	-0.5257	0.0731	0.2865	0.5113	1.2649	2.8133
107.78	0.2594	0.1561	0.0793	0.2997	0.5644	0.8639	1.4241	1.9979	2.6899	2.5114	1.5145	0.5907	0.219	0.1625	0.2287	0.3213	0.7644	1.3592	1.9369	2.4064	2.2862	1.2615						-1.1849				107.68	-0.0959	0.0242	0.3107	0.5898	1.5005	3.0635	5.9861	10.9386	18.9398	30.9984	43.9855	-0.5225	0.0706	0.2803	0.5165	1.2659	2.8079
107.88	0.2591	0.1666	0.0888	0.3	0.5654	0.8626	1.4245	1.9919	2.6865	2.5136	1.5078	0.591	0.2219	0.1602	0.2222	0.3189	0.762	1.3496	1.9386	2.404	2.2776	1.2434						-2.1342				107.78	-0.0911	0.0203	0.3133	0.5856	1.4987	3.0475	5.9579	10.9035	18.8794	30.8964	43.8129	-0.5298	0.0753	0.2886	0.5202	1.2518	2.8005
107.98	0.2631	0.1586	0.098	0.2984	0.5646	0.8676	1.4237	1.9902	2.6803	2.5035	1.4999	0.5873	0.2228	0.1695	0.2197	0.3267	0.7647	1.3492	1.9263	2.3965	2.2681	1.2449						-3.7286				107.88	-0.0942	0.0282	0.3123	0.5856	1.4866	3.0433	5.9469	10.8729	18.7955	30.7873	43.6566	-0.5303	0.0756	0.2793	0.5213	1.2402	2.7952
108.08	0.2619	0.158	0.0879	0.296	0.5476	0.8678	1.4218	1.9893	2.6773	2.4994	1.5042	0.5928	0.233	0.1698	0.2178	0.3205	0.7652	1.3439	1.9274	2.3956	2.2672	1.2414						-5.526				107.98	-0.0934	0.0202	0.3189	0.5865	1.4788	3.0308	5.9286	10.8419	18.7293	30.6786	43.4677	-0.5258	0.0834	0.2785	0.5113	1.254	2.78
108.18	0.2622	0.1673	0.0885	0.2999	0.5474	0.8673	1.4199	1.9809	2.6805	2.4891	1.4978	0.5939	0.2325	0.1704	0.2155	0.3206	0.7634	1.3351	1.9276	2.3865	2.2559	1.238						-7.1462				108.08	-0.1008	0.0308	0.3233	0.5781	1.4703	3.0166	5.9125	10.7894	18.6584	30.5899	43.2816	-0.5285	0.0778	0.2884	0.509	1.2457	2.7804
108.28	0.2629	0.1676	0.0888	0.301	0.5612	0.8654	1.4221	1.981	2.6695	2.4774	1.4946	0.592	0.232	0.1707	0.22	0.3203	0.7616	1.3375	1.9301	2.3851	2.2462	1.2262						-8.4017				108.18	-0.0998	0.0326	0.3303	0.583	1.4705	3.001	5.8812	10.7573	18.5793	30.4689	43.1209	-0.5363	0.0776	0.2891	0.497	1.2356	2.7755
108.38	0.2649	0.1682	0.0871	0.32	0.5617	0.8631	1.4215	1.9781	2.6649	2.4688	1.485	0.5869	0.2323	0.1666	0.2306	0.3183	0.7614	1.3367	1.9253	2.3719	2.2491	1.2162						-8.958				108.28	-0.1006	0.0292	0.3236	0.5742	1.4587	2.9942	5.8639	10.7336	18.4857	30.3529	42.9391	-0.5295	0.0771	0.2872	0.5096	1.2238	2.7699
108.48	0.264	0.1668	0.0847	0.3189	0.5607	0.8655	1.4146	1.969	2.6549	2.4678	1.4781	0.5856	0.2329	0.1687	0.2307	0.3158	0.7565	1.3429	1.9155	2.371	2.2422	1.2084						-9.0196				108.38	-0.1005	0.0318	0.3212	0.5774	1.4467	2.9876	5.844	10.6903	18.4238	30.2247	42.7703	-0.5434	0.0767	0.2752	0.5145	1.2218	2.7465
108.58	0.2636	0.1644	0.0881	0.3078	0.5588	0.8586	1.4109	1.9593	2.6426	2.4574	1.4758	0.5843	0.2315	0.181	0.2287	0.3184	0.7628	1.337	1.9119	2.3599	2.233	1.1991						-8.6835				108.48	-0.0993	0.0328	0.321	0.5817	1.4599	2.9731	5.8291	10.652	18.3628	30.1219	42.611	-0.5455	0.0773	0.279	0.5143	1.2259	2.7339
108.68	0.2731	0.1666	0.0898	0.308	0.5512	0.8579	1.4096	1.9556	2.6438	2.4498	1.4639	0.5751	0.2291	0.1815	0.2264	0.3272	0.7648	1.3312	1.9037	2.3608	2.2332	1.1982						-7.9768				108.58	-0.0978	0.0326	0.325	0.5765	1.4496	2.958	5.8163	10.5974	18.2947	29.9953	42.4403	-0.5469	0.0858	0.2901	0.5024	1.2152	2.7286
108.78	0.2742	0.169	0.0899	0.2986	0.5474	0.8549	1.4072	1.9571	2.6447	2.4567	1.4657	0.5761	0.2314	0.1716	0.2282	0.3301	0.76	1.3232	1.9043	2.3522	2.2244	1.1901						-7.4186				108.68	-0.0955	0.0304	0.3314	0.5784	1.442	2.9559	5.792	10.569	18.2445	29.8852	42.2825	-0.5462	0.0857	0.2805	0.5057	1.2083	2.7167
108.88	0.2732	0.1695	0.0783	0.2997	0.547	0.8528	1.4074	1.9577	2.6345	2.4463	1.4663	0.5759	0.2337	0.1778	0.2275	0.3278	0.76	1.3226	1.9044	2.3514	2.224	1.1778						-6.7334				108.78	-0.0894	0.0351	0.3343	0.5737	1.4418	2.9373	5.771	10.5286	18.1848	29.7735	42.1026	-0.5452	0.0833	0.2785	0.5122	1.2026	2.7083
108.98	0.2694	0.1677	0.0859	0.3102	0.5498	0.851	1.3983	1.9579	2.6364	2.4379	1.4648	0.5833	0.2342	0.1778	0.2372	0.325	0.7664	1.3233	1.9055	2.3342	2.2218	1.166						-6.0962				108.88	-0.0893	0.0431	0.3325	0.5752	1.4377	2.9197	5.7464	10.4868	18.1145	29.6468	41.9393	-0.5552	0.0768	0.2764	0.5113	1.2	2.6854
109.08	0.2708	0.1756	0.0774	0.3056	0.5556	0.8445	1.3991	1.9533	2.6345	2.4404	1.4577	0.5805	0.2324	0.1783	0.2389	0.3335	0.7679	1.3244	1.905	2.3308	2.2185	1.1572						-5.4936				108.98	-0.0884	0.0436	0.3306	0.5691	1.4275	2.9072	5.7205	10.4561	18.0863	29.5321	41.7702	-0.5575	0.0785	0.2778	0.5141	1.1999	2.678
109.18	0.2845	0.1757	0.0866	0.3054	0.5546	0.8416	1.399	1.939	2.6234	2.4395	1.4669	0.577	0.2402	0.1711	0.2278	0.3326	0.7685	1.3238	1.8965	2.3305	2.2243	1.1657						-5.0153				109.08	-0.0865	0.0435	0.3328	0.5779	1.4157	2.8931	5.7064	10.427	18.0324	29.4143	41.6309	-0.5508	0.0871	0.2772	0.5024	1.1992	2.6734
109.28	0.2852	0.1761	0.0886	0.3126	0.5519	0.8308	1.4002	1.9368	2.6144	2.431	1.4557	0.5771	0.2404	0.1712	0.232	0.3334	0.7685	1.3258	1.8994	2.3224	2.213	1.1579						-4.3668				109.18	-0.0823	0.0414	0.3323	0.5767	1.405	2.879	5.6924	10.3912	17.9719	29.2836	41.4716	-0.565	0.0867	0.2794	0.4993	1.1901	2.6546
109.38	0.2838	0.1869	0.0987	0.3048	0.5524	0.8304	1.3971	1.9367	2.606	2.422	1.4439	0.5769	0.2407	0.1762	0.2254	0.3346	0.7698	1.3182	1.9053	2.3225	2.2138	1.1578						-3.9649				109.28	-0.078	0.0342	0.3411	0.573	1.406	2.8699	5.6678	10.3574	17.935	29.1743	41.3321	-0.5568	0.0846	0.2793	0.4982	1.1899	2.6503
109.48	0.2821	0.1873	0.0846	0.3049	0.5482	0.8322	1.4069	1.9392	2.6049	2.4184	1.4339	0.5748	0.2419	0.1859	0.2337	0.3338	0.7689	1.3145	1.894	2.3121	2.2053	1.1484						-3.6785				109.38	-0.081	0.0393	0.3312	0.5695	1.3957	2.8751	5.6431	10.3183	17.8853	29.0525	41.1729	-0.5561	0.0856	0.2751	0.4972	1.1808	2.6455
109.58	0.289	0.174	0.0745	0.3045	0.5439	0.8287	1.409	1.9377	2.606	2.4176	1.4432	0.5821	0.2531	0.1828	0.2347	0.336	0.7768	1.3242	1.8949	2.3135	2.2005	1.1385						-3.3828				109.48	-0.0841	0.0384	0.3302	0.5745	1.3976	2.8612	5.6262	10.2749	17.8054	28.9449	41.0109	-0.5582	0.0852	0.2747	0.4979	1.183	2.6252
109.68	0.2806	0.1739	0.0819	0.3064	0.5441	0.8288	1.4082	1.9385	2.5973	2.4163	1.4304	0.5846	0.2398	0.1959	0.2341	0.3323	0.777	1.3238	1.8961	2.3139	2.1941	1.1261						-2.9422				109.58	-0.079	0.048	0.3275	0.5714	1.3855	2.8525	5.6006	10.2462	17.7462	28.8161	40.8604	-0.5607	0.0871	0.2628	0.4894	1.1779	2.6124
109.78	0.2803	0.1708	0.0831	0.3142	0.5547	0.8247	1.4028	1.93	2.6038	2.4052	1.4224	0.5837	0.2385	0.1966	0.2362	0.3421	0.7791	1.3234	1.8946	2.3127	2.1882	1.1243						-2.569				109.68	-0.0808	0.0327	0.328	0.5717	1.3748	2.8485	5.592	10.2196	17.6851	28.7035	40.7196	-0.5679	0.0877	0.2639	0.4886	1.1696	2.6074
109.88	0.2846	0.182	0.084	0.3129	0.5518	0.8266	1.4054	1.9384	2.6051	2.402	1.4207	0.5866	0.2356	0.2063	0.2333	0.344	0.7679	1.3249	1.8946	2.3012	2.1913	1.1135						-2.2764				109.78	-0.0816	0.0334	0.3345	0.5762	1.3758	2.8459	5.5766	10.1752	17.6045	28.5826	40.5491	-0.5689	0.0832	0.2649	0.4909	1.1617	2.6048
109.98	0.3004	0.1827	0.0835	0.3137	0.5567	0.83	1.3994	1.9286	2.603	2.394	1.4214	0.5942	0.2369	0.2077	0.2425	0.3437	0.7633	1.325	1.8921	2.3008	2.1883	1.103						-2.0176				109.88	-0.0766	0.0353	0.339	0.5822	1.3768	2.8302	5.5606	10.1385	17.5416	28.4924	40.405	-0.5758	0.0829	0.2643	0.493	1.16	2.5989
110.08	0.2914	0.1811	0.0971	0.315	0.554	0.8315	1.3989	1.926	2.5907	2.3838	1.4164	0.5905	0.2474	0.2083	0.2365	0.3432	0.7603	1.3201	1.8919	2.2989	2.1765	1.0936						-1.8297				109.98	-0.0685	0.034	0.3392	0.5701	1.3661	2.8256	5.5424	10.097	17.481	28.3807	40.2654	-0.5778	0.0805	0.2663	0.4872	1.1492	2.604
110.18	0.2983	0.1723	0.0735	0.3139	0.5531	0.8313	1.3964	1.9259	2.5872	2.3707	1.4057	0.5803	0.2472	0.2048	0.2346	0.3448	0.7587	1.3101	1.8791	2.2958	2.1844	1.0833						-1.5614				110.08	-0.0756	0.032	0.3284	0.5736	1.3672	2.8123	5.5314	10.0559	17.3984	28.2765	40.1075	-0.5809	0.0816	0.2732	0.489	1.1494	2.5859
110.28	0.2994	0.1711	0.0841	0.3151	0.5533	0.8244	1.3964	1.9132	2.5786	2.3795	1.3967	0.5794	0.2488	0.2051	0.2338	0.3449	0.7587	1.3101	1.8791	2.2785	2.1873	1.078						-1.4146				110.18	-0.0805	0.036	0.3254	0.5705	1.3681	2.8049	5.5156	10.0241	17.3264	28.1674	39.9542	-0.5713	0.0728	0.2634	0.4791	1.1411	2.5854
110.38	0.3	0.1694	0.085	0.3161	0.5546	0.8246	1.3939	1.9129	2.5784	2.3682	1.3849	0.5801	0.2474	0.2071	0.2351	0.3537	0.7563	1.3078	1.8855	2.2876	2.1744	1.0788						-1.282				110.28	-0.0774	0.0353	0.3254	0.5734	1.3567	2.7897	5.4908	10.0044	17.2691	28.0674	39.8219	-0.581	0.0723	0.2734	0.4785	1.1401	2.5798
110.48	0.3004	0.1795	0.0862	0.3259	0.554	0.8185	1.3922	1.9131	2.5662	2.3597	1.391	0.5813	0.2469	0.2155	0.2284	0.3515	0.756	1.3052	1.8815	2.2836	2.1636	1.0695						-1.1434				110.38	-0.0646	0.0375	0.3335	0.5718	1.3443	2.7677	5.4763	9.9799	17.2	27.9556	39.6599	-0.5803	0.0742	0.2654	0.48	1.1366	2.5609
110.58	0.301	0.1814	0.0949	0.3141	0.5536	0.8161	1.3934	1.9024	2.5646	2.3468	1.3801	0.5903	0.2462	0.2262	0.2245	0.3418	0.7529	1.3073	1.8812	2.2833	2.1644	1.0668						-1.0356				110.48	-0.0728	0.0243	0.3365	0.573	1.333	2.7531	5.4581	9.9504	17.1354	27.8636	39.5229	-0.5791	0.0804	0.264	0.4803	1.1379	2.5511
110.68	0.3013	0.1801	0.0961	0.3237	0.5559	0.8138	1.4026	1.8991	2.5616	2.3457	1.3824	0.5828	0.2481	0.2176	0.2234	0.3395	0.7475	1.2949	1.8774	2.2701	2.1527	1.0542						-1.0074				110.58	-0.0722	0.0241	0.3366	0.5717	1.3319	2.7338	5.4353	9.904	17.094	27.7625	39.379	-0.5799	0.0627	0.2652	0.4792	1.1259	2.5446
110.78	0.2987	0.1799	0.097	0.3231	0.551	0.8156	1.393	1.8982	2.5644	2.3432	1.3816	0.5888	0.2565	0.2257	0.2223	0.3366	0.7434	1.2905	1.865	2.2712	2.1476	1.0531						-0.8961				110.68	-0.072	0.0258	0.338	0.5619	1.3189	2.7276	5.4227	9.864	17.0234	27.6557	39.237	-0.5775	0.062	0.266	0.4829	1.1231	2.5391
110.88	0.2986	0.1725	0.0952	0.3294	0.5484	0.815	1.3884	1.8891	2.5612	2.334	1.3743	0.5889	0.2472	0.2176	0.2136	0.339	0.7419	1.2905	1.863	2.268	2.14	1.0437						-0.797				110.78	-0.0711	0.0259	0.3276	0.563	1.3302	2.7236	5.4072	9.835	16.9742	27.569	39.0764	-0.5724	0.0633	0.2546	0.4751	1.1257	2.5306
110.98	0.301	0.1708	0.0949	0.3307	0.547	0.8107	1.388	1.8873	2.5503	2.3349	1.3853	0.5908	0.2469	0.2234	0.2079	0.3383	0.7392	1.3011	1.8612	2.2571	2.1405	1.0529						-0.7453				110.88	-0.0684	0.0252	0.3272	0.5592	1.3201	2.7133	5.378	9.7993	16.9208	27.4683	38.9458	-0.5813	0.0622	0.273	0.473	1.1266	2.5202
111.08	0.2998	0.1817	0.1028	0.3207	0.548	0.8044	1.3974	1.8854	2.558	2.3369	1.3752	0.5905	0.2452	0.223	0.2196	0.3456	0.738	1.3016	1.8601	2.2568	2.1317	1.0452						-0.7416				110.98	-0.0639	0.0266	0.3247	0.5563	1.3169	2.7044	5.362	9.7558	16.8689	27.3589	38.8063	-0.5892	0.0634	0.2627	0.4699	1.1125	2.5161
111.18	0.3003	0.1868	0.102	0.3181	0.5474	0.7999	1.385	1.8897	2.5501	2.3384	1.3658	0.5891	0.255	0.2198	0.2191	0.3456	0.7488	1.2987	1.8606	2.2573	2.1388	1.0384						-0.7135				111.08	-0.0542	0.0173	0.3247	0.5498	1.3256	2.699	5.3463	9.72	16.8085	27.2693	38.6595	-0.5894	0.0726	0.2607	0.4684	1.1027	2.5107
111.28	0.3016	0.1778	0.0986	0.3263	0.5551	0.8002	1.3937	1.889	2.5509	2.3381	1.3662	0.5798	0.2527	0.2203	0.2155	0.3345	0.7465	1.2976	1.8553	2.2582	2.1355	1.047						-0.6764				111.18	-0.0614	0.016	0.3221	0.5464	1.3143	2.6844	5.3305	9.6924	16.7507	27.1802	38.5307	-0.59	0.0625	0.2578	0.4716	1.1015	2.5037
111.38	0.3006	0.1758	0.1	0.3247	0.5546	0.7973	1.3841	1.8912	2.5525	2.3292	1.356	0.58	0.2553	0.2203	0.2148	0.3353	0.7449	1.2942	1.8525	2.2509	2.1351	1.0384						-0.6577				111.28	-0.0532	0.0144	0.3265	0.5455	1.3157	2.6788	5.3033	9.6522	16.7005	27.0929	38.3917	-0.5885	0.0624	0.2594	0.4575	1.0988	2.4936
111.48	0.3004	0.1849	0.0997	0.3262	0.5546	0.7962	1.3848	1.8961	2.5449	2.3287	1.3577	0.579	0.2509	0.2166	0.2133	0.3322	0.7438	1.2883	1.8458	2.252	2.1302	1.0295						-0.6393				111.38	-0.0523	0.0139	0.3314	0.5421	1.3027	2.6645	5.2871	9.6159	16.6332	27.0057	38.2422	-0.5979	0.0603	0.2497	0.4575	1.0887	2.4812
111.58	0.3075	0.1966	0.097	0.323	0.5539	0.7962	1.38	1.8992	2.5446	2.3189	1.3551	0.5866	0.2516	0.2141	0.2072	0.3311	0.7443	1.289	1.8552	2.2517	2.1241	1.0289						-0.6259				111.48	-0.0481	0.0023	0.3308	0.5449	1.3016	2.6586	5.2626	9.5736	16.5652	26.9238	38.0909	-0.599	0.0479	0.2462	0.4561	1.085	2.4703
111.68	0.3075	0.1948	0.0956	0.3218	0.5563	0.7968	1.3786	1.8891	2.5454	2.3089	1.3464	0.5865	0.2515	0.2226	0.2133	0.331	0.7453	1.2918	1.8556	2.2428	2.1237	1.019						-0.6067				111.58	-0.0428	0.0089	0.3268	0.5419	1.2912	2.6539	5.2416	9.5624	16.4947	26.8231	37.9428	-0.6011	0.0445	0.2451	0.457	1.068	2.4654
111.78	0.3047	0.1912	0.1037	0.3121	0.5406	0.7975	1.3845	1.8895	2.5351	2.3177	1.3522	0.5853	0.2496	0.2237	0.2122	0.3413	0.7406	1.2926	1.8461	2.2423	2.1202	1.0185						-0.5796				111.68	-0.0428	0.0111	0.3263	0.5439	1.2917	2.6449	5.2274	9.521	16.435	26.733	37.8117	-0.6109	0.0458	0.2435	0.4441	1.0756	2.4614
111.88	0.304	0.1814	0.1052	0.3209	0.5505	0.8004	1.3886	1.8899	2.5452	2.3064	1.3425	0.5931	0.2473	0.2212	0.2117	0.3421	0.7393	1.289	1.8458	2.2325	2.113	1.016						-0.551				111.78	-0.0453	0.009	0.3262	0.548	1.3023	2.6417	5.2152	9.5011	16.3739	26.6351	37.6699	-0.6041	0.0455	0.2449	0.443	1.068	2.4523
111.98	0.3141	0.1825	0.1116	0.3135	0.5513	0.801	1.3894	1.8894	2.5349	2.3057	1.3342	0.5858	0.246	0.2197	0.2122	0.3351	0.7389	1.2834	1.8456	2.2419	2.1122	1.0057						-0.5319				111.88	-0.0455	0.0182	0.3218	0.5469	1.2926	2.6456	5.2018	9.4758	16.3055	26.5449	37.5479	-0.6064	0.0429	0.2416	0.4428	1.0792	2.4404
112.08	0.3038	0.1896	0.0989	0.3233	0.552	0.8008	1.3889	1.8776	2.534	2.2986	1.3337	0.5851	0.2472	0.2107	0.2131	0.3359	0.7394	1.2828	1.8448	2.2409	2.1068	1.0073						-0.5022				111.98	-0.0485	0.0179	0.3231	0.5376	1.2943	2.6313	5.1853	9.4469	16.2444	26.452	37.4291	-0.6156	0.0414	0.2312	0.4433	1.0715	2.4459
112.18	0.3097	0.1882	0.108	0.3262	0.55	0.8016	1.3888	1.8941	2.523	2.2991	1.3267	0.5904	0.2445	0.2273	0.2153	0.3356	0.7395	1.2795	1.844	2.2295	2.1121	1.0056						-0.4951				112.08	-0.0486	0.0164	0.322	0.5268	1.2959	2.6311	5.1568	9.4152	16.1828	26.362	37.2914	-0.6163	0.04	0.2302	0.4441	1.0615	2.434
112.28	0.309	0.1861	0.1085	0.3259	0.5552	0.801	1.3883	1.8975	2.5217	2.2987	1.3236	0.5912	0.2345	0.2218	0.2167	0.3364	0.7392	1.2726	1.842	2.2293	2.1038	0.9969						-0.4739				112.18	-0.0485	0.0175	0.3222	0.5274	1.2851	2.6251	5.1368	9.3868	16.1204	26.2803	37.1613	-0.609	0.053	0.2307	0.4469	1.0623	2.4298
112.38	0.2998	0.178	0.1093	0.3267	0.555	0.801	1.3873	1.8837	2.5229	2.2859	1.314	0.5988	0.2324	0.2212	0.2164	0.3359	0.739	1.2716	1.844	2.2319	2.0936	0.9877						-0.472				112.28	-0.0495	0.0046	0.323	0.5341	1.2864	2.6098	5.1207	9.36	16.051	26.193	37.03	-0.609	0.04	0.2315	0.438	1.052	2.4245
112.48	0.2985	0.1789	0.1208	0.3262	0.5559	0.8006	1.3756	1.8856	2.5251	2.2852	1.3123	0.5997	0.2427	0.2239	0.2172	0.3359	0.748	1.2697	1.8356	2.2322	2.0844	0.975						-0.4676				112.38	-0.0527	0.0104	0.3236	0.5401	1.2865	2.6	5.1072	9.3103	15.9829	26.0938	36.8983	-0.6104	0.0289	0.2335	0.4377	1.0604	2.4146
112.58	0.3059	0.18	0.1228	0.3262	0.5553	0.7996	1.3711	1.8871	2.5149	2.2737	1.3204	0.5966	0.2338	0.2272	0.2167	0.3355	0.7471	1.2799	1.8352	2.2319	2.0816	0.9839						-0.4724				112.48	-0.0537	0.0129	0.3336	0.5305	1.2765	2.5849	5.0912	9.2942	15.9338	26.0035	36.7604	-0.6212	0.0264	0.2352	0.4443	1.0516	2.4044
112.68	0.3049	0.1826	0.1224	0.3259	0.5503	0.7977	1.369	1.8867	2.5046	2.2714	1.3113	0.5955	0.235	0.2261	0.2167	0.3443	0.7452	1.2791	1.8357	2.2303	2.07	0.9719						-0.4553				112.58	-0.0499	0.0134	0.3289	0.5347	1.2658	2.5789	5.0657	9.2594	15.895	25.9121	36.6384	-0.6243	0.027	0.2349	0.4478	1.0389	2.3838
112.78	0.3052	0.192	0.1135	0.3251	0.545	0.7982	1.3688	1.8775	2.5031	2.2707	1.3122	0.5953	0.2473	0.2261	0.2164	0.3424	0.7474	1.2727	1.8329	2.2205	2.0728	0.982						-0.451				112.68	-0.0481	0.0142	0.3287	0.5403	1.2644	2.5555	5.0479	9.2273	15.8319	25.8222	36.5042	-0.6254	0.0377	0.2357	0.4478	1.037	2.3722
112.88	0.3061	0.1915	0.1247	0.3328	0.5537	0.8006	1.369	1.8801	2.4925	2.2713	1.304	0.5958	0.247	0.2258	0.2154	0.3426	0.7487	1.2725	1.833	2.218	2.0764	0.9723						-0.434				112.78	-0.0536	0.0168	0.3392	0.534	1.2634	2.5518	5.0363	9.1901	15.7816	25.7182	36.3848	-0.6256	0.0412	0.2352	0.4474	1.0275	2.3731
112.98	0.3067	0.1742	0.115	0.3323	0.5518	0.8043	1.3665	1.8791	2.4894	2.2644	1.3058	0.5966	0.2476	0.2256	0.2139	0.3452	0.7524	1.2705	1.8295	2.2163	2.0654	0.9654						-0.4255				112.88	-0.048	0.0179	0.3387	0.5395	1.2661	2.5489	5.0316	9.1572	15.7197	25.6267	36.254	-0.6251	0.0335	0.2352	0.4464	1.0301	2.3683
113.08	0.3084	0.1924	0.1147	0.3259	0.5431	0.8006	1.367	1.8767	2.4892	2.2647	1.3014	0.5994	0.2475	0.2346	0.2231	0.3453	0.7485	1.2708	1.8297	2.2152	2.0585	0.9671						-0.4232				112.98	-0.0506	0.0176	0.3386	0.5332	1.2666	2.5439	5.017	9.1273	15.6586	25.5259	36.1161	-0.6243	0.0331	0.2349	0.4348	1.0204	2.3634
113.18	0.2996	0.1922	0.1236	0.3259	0.5451	0.7984	1.3636	1.8715	2.4794	2.255	1.2906	0.6002	0.2387	0.2336	0.2257	0.3353	0.746	1.2743	1.8168	2.2165	2.0599	0.9657						-0.41				113.08	-0.0533	0.0253	0.3381	0.5385	1.2565	2.5392	5.0009	9.0884	15.6162	25.4471	35.9686	-0.6313	0.034	0.234	0.4406	1.0202	2.3538
113.28	0.3084	0.1914	0.1125	0.3255	0.5547	0.7987	1.3631	1.8701	2.4821	2.2545	1.2915	0.5999	0.2373	0.2319	0.2262	0.3431	0.7459	1.2667	1.8196	2.2194	2.0502	0.9665						-0.4036				113.18	-0.046	0.0276	0.3332	0.5403	1.2556	2.522	4.9839	9.0591	15.5696	25.3508	35.8282	-0.6305	0.0237	0.2326	0.4473	1.0084	2.3415
113.38	0.2988	0.1904	0.1113	0.325	0.555	0.7957	1.3616	1.873	2.4733	2.2527	1.2911	0.6008	0.2365	0.2341	0.2258	0.3337	0.7424	1.2654	1.8211	2.2094	2.0593	0.9657						-0.3895				113.28	-0.0526	0.0179	0.3352	0.5419	1.2449	2.5175	4.9672	9.03	15.5211	25.2408	35.6867	-0.6308	0.032	0.2317	0.4475	1.0088	2.337
113.48	0.2983	0.1984	0.1236	0.3235	0.5523	0.7947	1.3639	1.8702	2.4733	2.2535	1.2797	0.6002	0.2355	0.237	0.2246	0.3406	0.737	1.2672	1.8211	2.2095	2.055	0.9528						-0.373				113.38	-0.0432	0.0175	0.3363	0.5451	1.2531	2.5141	4.9505	9.0036	15.4799	25.1512	35.5563	-0.6299	0.0332	0.2343	0.4374	0.9961	2.3289
113.58	0.2981	0.2007	0.1147	0.3226	0.5528	0.7934	1.3662	1.8745	2.4727	2.2536	1.2687	0.6002	0.2252	0.2348	0.2241	0.3296	0.7416	1.2699	1.8205	2.2091	2.0574	0.9527						-0.3723				113.48	-0.0525	0.0165	0.3383	0.5421	1.2389	2.509	4.9231	8.9807	15.4307	25.0609	35.4355	-0.6305	0.0323	0.2252	0.4355	0.9949	2.3186
113.68	0.2976	0.2018	0.1143	0.3195	0.5445	0.7953	1.366	1.8739	2.4712	2.2509	1.2758	0.5998	0.2264	0.2349	0.2221	0.3282	0.7444	1.2728	1.8194	2.1952	2.0588	0.9531						-0.362				113.58	-0.0522	0.0148	0.344	0.5391	1.2286	2.4908	4.9095	8.9628	15.3891	24.9786	35.3171	-0.6305	0.0311	0.2248	0.4358	1.002	2.3074
113.78	0.3063	0.2111	0.1136	0.3193	0.5491	0.7979	1.3657	1.8729	2.4714	2.2489	1.2671	0.5988	0.2177	0.2327	0.22	0.3299	0.7458	1.276	1.8186	2.1966	2.0474	0.9399						-0.3565				113.68	-0.0526	0.0146	0.3423	0.5431	1.2291	2.4835	4.8972	8.9377	15.3288	24.8882	35.1953	-0.6308	0.0298	0.2239	0.4232	0.9953	2.298
113.88	0.3044	0.2112	0.1221	0.3193	0.5378	0.7976	1.3651	1.8719	2.4718	2.2391	1.2644	0.6087	0.227	0.2324	0.2192	0.3327	0.7458	1.2691	1.8038	2.1965	2.0521	0.9292						-0.3526				113.78	-0.0528	0.0173	0.3358	0.5358	1.2318	2.4817	4.8834	8.9016	15.2912	24.7982	35.0523	-0.6319	0.0407	0.2322	0.4219	0.9981	2.2952
113.98	0.3059	0.209	0.1209	0.322	0.55	0.7975	1.3634	1.8734	2.4696	2.2391	1.254	0.6088	0.2259	0.229	0.2298	0.3323	0.7452	1.2768	1.7924	2.2031	2.0455	0.9385						-0.3452				113.88	-0.0535	0.0176	0.3362	0.536	1.2324	2.4776	4.8693	8.8854	15.2495	24.715	34.9114	-0.6337	0.0347	0.2312	0.4206	0.9879	2.2903
114.08	0.3077	0.2087	0.1083	0.323	0.5521	0.7969	1.3649	1.8718	2.4672	2.2269	1.2409	0.6115	0.2249	0.2291	0.2239	0.3324	0.744	1.2783	1.7859	2.1917	2.0368	0.9279						-0.3403				113.98	-0.064	0.027	0.3328	0.5346	1.2226	2.4724	4.8634	8.8597	15.1973	24.6238	34.7833	-0.6336	0.041	0.2286	0.4221	0.988	2.2802
114.18	0.3073	0.2053	0.1178	0.3229	0.552	0.8067	1.3641	1.8785	2.4669	2.2259	1.2295	0.6116	0.2245	0.2283	0.2211	0.3417	0.7434	1.2812	1.7851	2.1919	2.034	0.9173						-0.3411				114.08	-0.0564	0.0254	0.3286	0.5411	1.2221	2.457	4.842	8.8425	15.1356	24.5554	34.6492	-0.6407	0.042	0.2281	0.4251	0.9875	2.2746
114.28	0.3078	0.2065	0.1179	0.3224	0.5613	0.8082	1.3608	1.8678	2.4674	2.2325	1.2221	0.6114	0.2212	0.2328	0.2309	0.3396	0.7378	1.2844	1.7862	2.1913	2.0301	0.9126						-0.336				114.18	-0.0544	0.0254	0.331	0.5391	1.23	2.4555	4.8278	8.8159	15.0855	24.465	34.5277	-0.6316	0.0406	0.2188	0.4246	0.9854	2.2681
114.38	0.3135	0.2145	0.1303	0.3208	0.5607	0.8077	1.3596	1.8787	2.4547	2.2241	1.2233	0.6095	0.2309	0.2324	0.2305	0.3411	0.731	1.2829	1.7932	2.1894	2.0301	0.914						-0.3351				114.28	-0.053	0.0229	0.3334	0.5391	1.221	2.4452	4.8137	8.787	15.0233	24.383	34.3855	-0.6311	0.0396	0.2216	0.4189	0.9772	2.2598
114.48	0.3066	0.2172	0.1215	0.3211	0.5591	0.8044	1.3603	1.8663	2.4543	2.2172	1.2187	0.6097	0.2304	0.2324	0.2285	0.3505	0.7281	1.2834	1.7828	2.1877	2.0206	0.9148						-0.3256				114.38	-0.0534	0.0212	0.3355	0.5384	1.2212	2.4396	4.794	8.7513	14.9733	24.3011	34.2849	-0.6329	0.0268	0.2221	0.4224	0.9768	2.2493
114.58	0.3115	0.2185	0.1214	0.3215	0.5606	0.8031	1.3587	1.8711	2.4508	2.2242	1.2177	0.6076	0.2331	0.2318	0.2295	0.3278	0.7274	1.2888	1.7795	2.195	2.0295	0.9045						-0.331				114.48	-0.0626	0.0201	0.3256	0.5375	1.2089	2.4312	4.7777	8.717	14.9197	24.2284	34.1495	-0.6327	0.0266	0.2221	0.4201	0.9735	2.2362
114.68	0.3116	0.2282	0.1307	0.3193	0.5539	0.8036	1.352	1.8721	2.4516	2.2098	1.2098	0.6154	0.2343	0.2305	0.232	0.3262	0.7284	1.2841	1.7895	2.1967	2.0204	0.9016						-0.3156				114.58	-0.0527	0.0214	0.3252	0.5303	1.2068	2.4204	4.7724	8.6892	14.8778	24.1383	34.028	-0.6355	0.0266	0.2216	0.4217	0.972	2.229
114.78	0.3186	0.2374	0.1291	0.3169	0.5505	0.8023	1.3449	1.8723	2.455	2.2111	1.2029	0.6141	0.2343	0.2221	0.2267	0.3267	0.72	1.2849	1.792	2.1989	2.0143	0.8904						-0.3114				114.68	-0.0458	0.0243	0.3246	0.5379	1.2164	2.4163	4.7581	8.655	14.8096	24.0604	33.8943	-0.6368	0.0293	0.2101	0.4156	0.9711	2.226
114.88	0.3129	0.2361	0.1294	0.3166	0.5494	0.8009	1.344	1.8746	2.4524	2.2123	1.2084	0.6156	0.2435	0.2311	0.2248	0.3257	0.7153	1.2767	1.7815	2.1864	2.0167	0.9007						-0.302				114.78	-0.0493	0.0241	0.323	0.5462	1.2068	2.4095	4.7361	8.6247	14.7811	23.9874	33.774	-0.6381	0.0302	0.2108	0.3987	0.9715	2.2146
114.98	0.3146	0.2346	0.12	0.3268	0.5444	0.7984	1.3461	1.8741	2.4381	2.212	1.2003	0.6186	0.2335	0.2194	0.2249	0.3241	0.7119	1.2786	1.7787	2.1836	2.0185	0.8937						-0.3088				114.88	-0.0589	0.0242	0.3244	0.5333	1.2042	2.4036	4.7181	8.5859	14.7178	23.9048	33.6658	-0.6366	0.0302	0.211	0.3971	0.9699	2.2083
115.08	0.3146	0.2367	0.1274	0.3239	0.5425	0.797	1.3469	1.8713	2.4386	2.2009	1.1922	0.6181	0.2322	0.2264	0.2173	0.3219	0.724	1.2802	1.7778	2.1953	2.0162	0.8911						-0.3029				114.98	-0.0602	0.014	0.3139	0.5263	1.2033	2.3957	4.7009	8.5625	14.6785	23.8186	33.5548	-0.6336	0.0296	0.2084	0.3975	0.9676	2.2008
115.18	0.3237	0.2348	0.1252	0.3235	0.5512	0.805	1.3441	1.8703	2.4387	2.203	1.1891	0.6182	0.233	0.2258	0.2126	0.32	0.7267	1.2873	1.7796	2.1963	2.0172	0.8829						-0.2938				115.08	-0.0573	0.0217	0.3164	0.5432	1.1905	2.3834	4.6825	8.5369	14.6201	23.72	33.4258	-0.6341	0.0183	0.2063	0.4025	0.9541	2.1901
115.28	0.323	0.2438	0.1249	0.32	0.5433	0.8101	1.342	1.8666	2.4404	2.2011	1.1885	0.6178	0.231	0.2186	0.2113	0.3218	0.7199	1.2846	1.7807	2.1955	2.0091	0.8733						-0.2921				115.18	-0.0558	0.023	0.3191	0.5309	1.1916	2.3807	4.6703	8.5048	14.5705	23.6406	33.3166	-0.6339	0.0186	0.2155	0.3949	0.956	2.1824
115.38	0.3217	0.242	0.135	0.3208	0.5379	0.8073	1.3441	1.8537	2.4383	2.1909	1.1806	0.6156	0.2283	0.2141	0.2085	0.3236	0.713	1.2869	1.7783	2.1849	2.0055	0.8705						-0.2864				115.28	-0.0558	0.0228	0.3199	0.5399	1.1828	2.3763	4.6372	8.478	14.5177	23.568	33.2059	-0.6344	0.019	0.2161	0.3929	0.9577	2.1783
115.48	0.3219	0.2342	0.1439	0.3242	0.5497	0.7987	1.3453	1.8513	2.4404	2.1908	1.1892	0.6172	0.2278	0.2136	0.2197	0.3209	0.7069	1.2878	1.78	2.1968	2.0076	0.8795						-0.2896				115.38	-0.0564	0.0198	0.3122	0.5366	1.1898	2.3637	4.6239	8.4548	14.4599	23.4982	33.0841	-0.6366	0.0167	0.2134	0.3907	0.9549	2.1805
115.58	0.3123	0.2325	0.1316	0.3215	0.5503	0.807	1.3433	1.8529	2.4294	2.1912	1.1788	0.6168	0.2286	0.2021	0.215	0.3084	0.7044	1.2865	1.7797	2.1944	1.9972	0.871						-0.2824				115.48	-0.0544	0.0181	0.3072	0.5271	1.1775	2.352	4.6109	8.4322	14.4002	23.409	32.9646	-0.635	0.0046	0.2126	0.3926	0.9424	2.1568
115.68	0.3186	0.2406	0.1303	0.319	0.5475	0.8081	1.344	1.8527	2.4286	2.1919	1.1712	0.6136	0.2257	0.2009	0.2099	0.3106	0.7053	1.283	1.7785	2.1942	1.9968	0.86						-0.2826				115.58	-0.0516	0.0183	0.3043	0.5294	1.1902	2.3493	4.6024	8.3972	14.3281	23.3237	32.8624	-0.6353	0.0043	0.2095	0.3848	0.9532	2.1638
115.78	0.3177	0.2372	0.1312	0.3195	0.5455	0.7968	1.3449	1.8515	2.4283	2.1932	1.1713	0.6121	0.2252	0.2037	0.2071	0.3116	0.703	1.2881	1.7779	2.1942	2.0024	0.8618						-0.2752				115.68	-0.057	0.0177	0.2998	0.529	1.1818	2.3456	4.5827	8.3611	14.267	23.2357	32.7429	-0.6386	0.0048	0.2106	0.3821	0.9457	2.1601
115.88	0.3187	0.2377	0.1344	0.3209	0.5476	0.8066	1.343	1.8508	2.4274	2.1943	1.1676	0.6125	0.2218	0.2022	0.2183	0.3201	0.7048	1.2857	1.7712	2.1923	1.9974	0.8738						-0.2699				115.78	-0.0488	0.0158	0.3057	0.5262	1.1817	2.3386	4.5642	8.3308	14.2064	23.1554	32.6564	-0.6401	0.0101	0.2136	0.3791	0.9444	2.1485
115.98	0.3153	0.2504	0.1317	0.3213	0.5488	0.8081	1.3426	1.8505	2.4259	2.1921	1.1603	0.6116	0.2224	0.1995	0.2195	0.3101	0.7042	1.2855	1.7669	2.1937	1.9994	0.862						-0.2667				115.88	-0.0489	0.0141	0.3064	0.5286	1.1703	2.3346	4.5618	8.2955	14.1345	23.0768	32.5371	-0.6397	0.0112	0.2109	0.3814	0.9441	2.1393
116.08	0.3186	0.2488	0.1272	0.3192	0.5321	0.8059	1.3425	1.8496	2.4287	2.2008	1.169	0.6099	0.2265	0.2009	0.2289	0.3021	0.7032	1.2855	1.7682	2.1851	2.0041	0.8686						-0.2705				115.98	-0.046	0.0185	0.3035	0.5366	1.1627	2.3236	4.5502	8.2692	14.1068	23.0076	32.435	-0.6406	0.0078	0.2082	0.3824	0.9362	2.1353
116.18	0.3228	0.2559	0.1279	0.3213	0.5281	0.8056	1.3409	1.851	2.4217	2.2021	1.1701	0.6175	0.2235	0.2089	0.2276	0.3094	0.7068	1.2835	1.7703	2.1859	2.0057	0.8605						-0.2613				116.08	-0.0516	0.023	0.2918	0.5342	1.1512	2.3121	4.5347	8.234	14.048	22.9298	32.3029	-0.6423	0.0086	0.2093	0.3813	0.9338	2.1189
116.28	0.3142	0.2556	0.139	0.3298	0.5386	0.8056	1.3426	1.8476	2.4268	2.1919	1.1686	0.6155	0.2209	0.2033	0.2395	0.3093	0.7021	1.2853	1.7685	2.1835	2.0063	0.87						-0.2576				116.18	-0.0446	0.0351	0.2939	0.5256	1.1409	2.3077	4.5203	8.1976	13.9984	22.854	32.2047	-0.6444	0.0119	0.2105	0.3807	0.942	2.1184
116.38	0.3164	0.2573	0.1393	0.3291	0.5368	0.8037	1.3387	1.8471	2.4268	2.1924	1.1597	0.6174	0.2208	0.1994	0.2302	0.3093	0.7014	1.2832	1.7668	2.1828	1.9973	0.8606						-0.2489				116.28	-0.0452	0.0324	0.2951	0.5272	1.1406	2.3134	4.5028	8.1697	13.9456	22.765	32.1028	-0.6465	0.0093	0.2105	0.3828	0.9434	2.1114
116.48	0.3165	0.258	0.1374	0.3288	0.5314	0.8055	1.3436	1.8593	2.4181	2.1918	1.1617	0.6192	0.2224	0.2012	0.2346	0.3072	0.7028	1.277	1.7611	2.194	1.9966	0.8597						-0.2494				116.38	-0.0485	0.0295	0.2989	0.5271	1.1394	2.3021	4.5	8.1467	13.9162	22.6962	31.9935	-0.6446	0.0149	0.2089	0.3802	0.9316	2.105
116.58	0.3233	0.2558	0.1394	0.3278	0.5264	0.8068	1.3317	1.8599	2.4181	2.1938	1.1541	0.6165	0.2328	0.2005	0.237	0.3091	0.7047	1.2779	1.7584	2.1835	2.0046	0.8617						-0.2406				116.48	-0.0452	0.0315	0.3037	0.5258	1.1378	2.294	4.4818	8.1193	13.898	22.6156	31.8742	-0.6427	0.017	0.211	0.3802	0.9418	2.0969
116.68	0.3316	0.2576	0.1283	0.3187	0.5249	0.8068	1.3316	1.851	2.4181	2.1956	1.152	0.6129	0.2208	0.1995	0.2471	0.3102	0.6973	1.2839	1.7577	2.1842	1.9978	0.8623						-0.2325				116.58	-0.0361	0.0325	0.3044	0.5288	1.1393	2.286	4.4678	8.1022	13.8482	22.5477	31.7664	-0.6454	0.0185	0.2186	0.3802	0.9262	2.0887
116.78	0.3324	0.2569	0.1276	0.3292	0.5334	0.8143	1.3329	1.8599	2.4177	2.1947	1.1521	0.6062	0.2228	0.2088	0.2407	0.3106	0.7012	1.2854	1.7579	2.1835	1.9964	0.8727						-0.2248				116.68	-0.0367	0.0484	0.3026	0.5229	1.1307	2.2753	4.4513	8.079	13.8079	22.4767	31.6276	-0.6483	0.027	0.2185	0.3683	0.9336	2.0784
116.88	0.3251	0.2668	0.1371	0.3306	0.5302	0.8139	1.3319	1.8603	2.4195	2.1954	1.1413	0.6071	0.2317	0.2082	0.2395	0.3082	0.702	1.2845	1.7589	2.1857	2	0.8638						-0.2288				116.78	-0.0395	0.0406	0.3021	0.5219	1.1381	2.2635	4.4288	8.0626	13.7785	22.3875	31.5255	-0.6557	0.0265	0.2183	0.3701	0.9241	2.0763
116.98	0.3312	0.275	0.136	0.3285	0.5294	0.808	1.3229	1.8611	2.42	2.2053	1.1411	0.606	0.2307	0.2076	0.2405	0.3057	0.7026	1.2853	1.7608	2.1875	1.9998	0.8543						-0.2196				116.88	-0.0405	0.0427	0.302	0.5233	1.1372	2.2636	4.4248	8.038	13.7494	22.3123	31.3973	-0.654	0.0286	0.217	0.3782	0.9209	2.0614
117.08	0.3241	0.2743	0.1263	0.337	0.5274	0.7929	1.3228	1.8631	2.4208	2.1952	1.1381	0.6063	0.2303	0.209	0.2382	0.3189	0.702	1.2848	1.7611	2.1862	1.9999	0.8638						-0.2109				116.98	-0.0387	0.0404	0.3005	0.5254	1.1286	2.2581	4.4102	8.0188	13.7115	22.2473	31.317	-0.647	0.0273	0.2175	0.3668	0.9238	2.058
117.18	0.3242	0.2824	0.1375	0.338	0.5225	0.8109	1.325	1.8634	2.4213	2.1838	1.1396	0.6173	0.2394	0.2108	0.23	0.3063	0.7119	1.287	1.7609	2.1772	1.9911	0.8631						-0.2037				117.08	-0.0376	0.0401	0.3021	0.5354	1.1186	2.2521	4.4008	7.9895	13.6793	22.1696	31.2082	-0.6467	0.0168	0.2188	0.3595	0.913	2.057
117.28	0.3229	0.2752	0.1291	0.3381	0.5189	0.8075	1.3261	1.8576	2.4212	2.1932	1.1333	0.6147	0.2291	0.2187	0.2289	0.3072	0.7075	1.2853	1.761	2.1777	1.989	0.852						-0.1969				117.18	-0.04	0.0471	0.3039	0.5336	1.1188	2.2528	4.3852	7.977	13.6407	22.0998	31.1062	-0.6633	0.0165	0.22	0.3589	0.9139	2.0479
117.38	0.3319	0.277	0.127	0.3381	0.5227	0.8127	1.3306	1.8492	2.4203	2.1953	1.1396	0.6147	0.2219	0.2075	0.2381	0.3065	0.7052	1.2775	1.762	2.1963	1.9878	0.8633						-0.2009				117.28	-0.0383	0.048	0.303	0.5224	1.1183	2.2481	4.3852	7.9383	13.5812	22.0285	30.9945	-0.6578	0.0155	0.2178	0.3605	0.9133	2.0479
117.48	0.3317	0.2751	0.1257	0.3475	0.5185	0.8185	1.3354	1.849	2.4195	2.1953	1.131	0.6147	0.2225	0.2062	0.2459	0.3186	0.7095	1.2782	1.7599	2.1949	1.9958	0.8553						-0.1937				117.38	-0.0386	0.0592	0.301	0.5233	1.1203	2.255	4.3728	7.9221	13.5384	21.947	30.887	-0.666	0.0155	0.2167	0.3596	0.9039	2.0431
117.58	0.3305	0.2735	0.1269	0.3493	0.5187	0.8173	1.3364	1.8427	2.4189	2.1847	1.1355	0.6216	0.2303	0.2184	0.2405	0.3202	0.7052	1.2791	1.7512	2.1949	1.9845	0.8521						-0.187				117.48	-0.0398	0.0604	0.301	0.5225	1.122	2.2462	4.3524	7.8972	13.498	21.8557	30.7667	-0.6578	0.0169	0.2272	0.3605	0.9156	2.0394
117.68	0.332	0.2743	0.1268	0.3421	0.5208	0.8179	1.3347	1.8512	2.4112	2.1925	1.1353	0.6144	0.2289	0.218	0.2401	0.3188	0.7053	1.2776	1.7485	2.1969	1.9796	0.8531						-0.179				117.58	-0.0404	0.0514	0.3023	0.5229	1.1115	2.2406	4.3335	7.8744	13.4675	21.7795	30.6774	-0.6592	0.0281	0.2275	0.3667	0.9158	2.0287
117.78	0.334	0.2748	0.1269	0.3408	0.5169	0.8114	1.3333	1.8527	2.4117	2.1888	1.1327	0.6155	0.2297	0.218	0.2517	0.3196	0.7061	1.2763	1.7501	2.1965	1.9756	0.84						-0.1825				117.68	-0.0408	0.0656	0.3012	0.5236	1.1121	2.236	4.3166	7.8355	13.411	21.7006	30.5549	-0.6662	0.026	0.2277	0.3737	0.9166	2.0194
117.88	0.3423	0.2841	0.1265	0.351	0.5112	0.8055	1.3341	1.8544	2.4106	2.1926	1.1424	0.616	0.2301	0.2112	0.2506	0.3107	0.6984	1.2767	1.7485	2.2057	1.9754	0.8474						-0.1796				117.78	-0.0417	0.058	0.3019	0.5256	1.1025	2.2273	4.3119	7.8301	13.3608	21.6395	30.4514	-0.666	0.0248	0.2272	0.3755	0.9076	2.0107
117.98	0.3405	0.2841	0.1284	0.3509	0.5116	0.8042	1.3362	1.8527	2.4093	2.1953	1.1355	0.6136	0.2309	0.2114	0.2513	0.3093	0.703	1.2787	1.7478	2.2033	1.9753	0.8541						-0.1857				117.88	-0.0403	0.0594	0.302	0.5378	1.112	2.2157	4.2906	7.8065	13.3097	21.5667	30.3328	-0.6654	0.0341	0.2292	0.374	0.9062	1.9992
118.08	0.3408	0.2855	0.1302	0.3513	0.5126	0.8047	1.3348	1.8521	2.4054	2.1934	1.1455	0.6227	0.2296	0.2114	0.2516	0.3079	0.7047	1.2811	1.7443	2.1998	1.9802	0.8531						-0.1812				117.98	-0.048	0.0587	0.3042	0.541	1.1005	2.2026	4.2752	7.7825	13.2675	21.4832	30.2273	-0.659	0.0356	0.231	0.3749	0.9048	1.9937
118.18	0.3419	0.2874	0.1392	0.3493	0.5108	0.8068	1.3497	1.8487	2.4077	2.2045	1.1355	0.6243	0.2311	0.2114	0.2511	0.3082	0.706	1.2872	1.7443	2.2046	1.9804	0.8551						-0.1726				118.08	-0.0467	0.0594	0.3111	0.5473	1.1001	2.1938	4.2728	7.7558	13.2148	21.408	30.1275	-0.6588	0.0356	0.2302	0.3813	0.8954	1.9908
118.28	0.3506	0.2873	0.13	0.3486	0.5094	0.8057	1.3411	1.8386	2.4199	2.2068	1.1365	0.6226	0.2427	0.2034	0.2592	0.3102	0.7143	1.2844	1.7492	2.2065	1.9879	0.8559						-0.1653				118.18	-0.0417	0.0587	0.3141	0.5484	1.0905	2.191	4.2534	7.7314	13.1908	21.32	30.0076	-0.6669	0.0269	0.2322	0.3782	0.8975	1.9928
118.38	0.3512	0.2971	0.1301	0.3507	0.5104	0.8053	1.3391	1.8436	2.4212	2.1956	1.1341	0.6145	0.2426	0.2122	0.2517	0.3192	0.7067	1.2814	1.7494	2.2066	1.9836	0.8658						-0.1684				118.28	-0.0412	0.0609	0.3145	0.5346	1.1004	2.1846	4.231	7.7009	13.1311	21.2497	29.9204	-0.6679	0.0175	0.2328	0.3788	0.8967	1.9846
118.48	0.3517	0.2971	0.1399	0.3423	0.5222	0.8024	1.339	1.8438	2.4225	2.2067	1.1349	0.6138	0.2427	0.2101	0.2513	0.3188	0.6981	1.2869	1.7504	2.2081	1.9833	0.8564						-0.1617				118.38	-0.0403	0.0627	0.3038	0.537	1.0897	2.1744	4.2097	7.6866	13.1002	21.1813	29.8193	-0.667	0.0193	0.2327	0.3829	0.8865	1.9794
118.58	0.3538	0.2978	0.1282	0.352	0.5207	0.7998	1.341	1.8448	2.4247	2.2067	1.1246	0.6161	0.2544	0.2189	0.261	0.3063	0.6931	1.2881	1.756	2.2105	1.9824	0.8559						-0.1578				118.48	-0.0411	0.0683	0.302	0.5445	1.0879	2.1615	4.2007	7.6763	13.0827	21.1232	29.729	-0.6677	0.0368	0.2197	0.3849	0.8837	1.9666
118.68	0.3544	0.2957	0.1277	0.3507	0.5203	0.8052	1.3457	1.8469	2.4119	2.1981	1.1264	0.6178	0.2551	0.2126	0.2602	0.3031	0.6935	1.2883	1.7522	2.2085	1.9884	0.8565						-0.154				118.58	-0.0408	0.072	0.3006	0.5463	1.0843	2.1501	4.1899	7.6508	13.0232	21.0524	29.6289	-0.6752	0.0388	0.2187	0.3843	0.8709	1.9645
118.78	0.3539	0.2948	0.1396	0.3469	0.5171	0.8063	1.3422	1.8468	2.4114	2.2086	1.1343	0.6164	0.253	0.2137	0.2582	0.3086	0.6936	1.29	1.7514	2.208	1.9827	0.8664						-0.1539				118.68	-0.0399	0.0627	0.3016	0.5446	1.0876	2.1604	4.1875	7.6322	12.9826	20.9719	29.5288	-0.6734	0.0387	0.232	0.3838	0.8848	1.9649
118.88	0.3529	0.3064	0.14	0.3492	0.5106	0.8065	1.339	1.8458	2.4109	2.2086	1.1345	0.6163	0.2521	0.2106	0.2545	0.3197	0.6891	1.292	1.7508	2.2103	1.9841	0.858						-0.1483				118.78	-0.0379	0.0715	0.3036	0.5441	1.0808	2.1512	4.1811	7.6093	12.9411	20.9019	29.4591	-0.666	0.039	0.2425	0.3714	0.8873	1.9657
118.98	0.3467	0.3075	0.139	0.3439	0.511	0.8083	1.3375	1.8453	2.4023	2.2084	1.1295	0.6062	0.2637	0.2097	0.2512	0.3198	0.6871	1.29	1.7516	2.2114	1.9841	0.8483						-0.1368				118.88	-0.0376	0.0603	0.3022	0.5406	1.0925	2.142	4.1727	7.5779	12.9026	20.823	29.3596	-0.6643	0.0287	0.2318	0.368	0.8777	1.9711
119.08	0.3532	0.3061	0.1471	0.3529	0.5117	0.81	1.337	1.8418	2.4033	2.1956	1.1308	0.6049	0.2647	0.2077	0.2513	0.3117	0.6866	1.2895	1.753	2.212	1.9743	0.8352						-0.1373				118.98	-0.0379	0.077	0.2979	0.5401	1.0842	2.1371	4.1555	7.5477	12.863	20.7532	29.2715	-0.6636	0.0266	0.2301	0.3734	0.8794	1.9633
119.18	0.3616	0.3051	0.1336	0.3542	0.522	0.8082	1.3375	1.8475	2.4117	2.1933	1.1289	0.6133	0.253	0.207	0.2611	0.3256	0.6803	1.2867	1.753	2.212	1.979	0.8403						-0.1342				119.08	-0.0378	0.0721	0.2986	0.5452	1.0865	2.1281	4.1496	7.5245	12.8026	20.7122	29.1576	-0.6649	0.0287	0.2264	0.3749	0.8899	1.9547
119.28	0.3617	0.3014	0.146	0.3564	0.524	0.7979	1.3389	1.8572	2.4032	2.1845	1.1283	0.6135	0.2506	0.2114	0.2625	0.3235	0.6853	1.2815	1.753	2.2117	1.9675	0.8408						-0.1248				119.18	-0.0368	0.0717	0.2969	0.5455	1.0753	2.117	4.1359	7.4991	12.7635	20.6416	29.0557	-0.6662	0.039	0.2296	0.375	0.8795	1.9481
119.38	0.3552	0.3025	0.1495	0.3553	0.5189	0.7985	1.3489	1.8572	2.4007	2.1924	1.1204	0.6156	0.2567	0.2034	0.2649	0.323	0.6862	1.2819	1.7449	2.2083	1.9735	0.8411						-0.129				119.28	-0.0389	0.0711	0.3081	0.5464	1.0748	2.1067	4.1261	7.4712	12.7313	20.5878	28.9564	-0.666	0.0378	0.2326	0.3766	0.879	1.9409
119.48	0.3651	0.3057	0.1495	0.3548	0.5175	0.7997	1.3489	1.8403	2.3981	2.1934	1.1272	0.6149	0.2683	0.2028	0.2729	0.3235	0.6875	1.2819	1.7383	2.2064	1.9669	0.8401						-0.1231				119.38	-0.04	0.0785	0.3127	0.5485	1.0745	2.1073	4.1057	7.4455	12.6577	20.5076	28.8435	-0.664	0.0365	0.2327	0.3847	0.8795	1.9317
119.58	0.3646	0.2972	0.1508	0.3641	0.5229	0.8001	1.3382	1.8426	2.3888	2.192	1.1274	0.6145	0.2635	0.197	0.2637	0.3247	0.6875	1.2774	1.7379	2.1977	1.9663	0.8307						-0.1166				119.48	-0.0385	0.075	0.3132	0.5448	1.066	2.099	4.1012	7.4204	12.629	20.4483	28.7445	-0.6646	0.0243	0.234	0.3866	0.8807	1.9233
119.68	0.3613	0.2983	0.1531	0.3652	0.5176	0.8001	1.3348	1.8323	2.3873	2.1915	1.1336	0.6215	0.2721	0.1947	0.2705	0.3154	0.6874	1.2661	1.7377	2.2151	1.9727	0.8296						-0.118				119.58	-0.0369	0.0798	0.3054	0.5494	1.0668	2.0893	4.0967	7.3895	12.5887	20.3775	28.6326	-0.674	0.0253	0.2363	0.3861	0.8714	1.9185
119.78	0.3592	0.3005	0.1518	0.3662	0.5229	0.7994	1.3335	1.8323	2.3878	2.1832	1.1331	0.6174	0.2732	0.194	0.2717	0.3252	0.6855	1.2644	1.7489	2.2165	1.9652	0.8314						-0.1104				119.68	-0.0385	0.0817	0.3062	0.5372	1.0668	2.0893	4.077	7.3606	12.5482	20.3183	28.5339	-0.6775	0.0289	0.2349	0.3808	0.8714	1.9137
119.88	0.3558	0.2999	0.1533	0.3662	0.5231	0.796	1.3342	1.8316	2.387	2.1781	1.1315	0.6139	0.2754	0.1915	0.2651	0.3248	0.6769	1.2655	1.7552	2.2147	1.9654	0.8355						-0.1041				119.78	-0.0392	0.0818	0.3107	0.5379	1.0549	2.0835	4.0643	7.3447	12.4982	20.2544	28.4255	-0.672	0.029	0.2344	0.3779	0.8676	1.9031
119.98	0.3574	0.2992	0.1529	0.3759	0.5231	0.8115	1.3327	1.8317	2.3862	2.1864	1.1431	0.6152	0.2747	0.2119	0.2626	0.331	0.6843	1.2635	1.7575	2.2143	1.9698	0.8373						-0.1044				119.88	-0.039	0.0833	0.3141	0.5511	1.0617	2.0703	4.0469	7.3154	12.4673	20.1852	28.3286	-0.6754	0.0302	0.2342	0.3784	0.8654	1.8997
120.08	0.3666	0.2986	0.1541	0.3733	0.522	0.8168	1.3433	1.8208	2.3876	2.1749	1.1351	0.6154	0.274	0.2054	0.2624	0.3292	0.6837	1.2648	1.7578	2.2165	1.9614	0.8323						-0.0948				119.98	-0.0311	0.0857	0.3147	0.5511	1.0497	2.0642	4.0413	7.3007	12.4165	20.1288	28.2286	-0.674	0.0325	0.2354	0.3842	0.8637	1.8933
120.18	0.3689	0.2996	0.155	0.3708	0.5187	0.815	1.3417	1.821	2.3938	2.1767	1.1338	0.6162	0.2833	0.2034	0.2593	0.3304	0.6779	1.263	1.7622	2.2111	1.9576	0.8356						-0.0892				120.08	-0.0262	0.0837	0.3161	0.5511	1.0504	2.058	4.02	7.2793	12.3788	20.0726	28.1362	-0.674	0.0313	0.246	0.3781	0.855	1.8893
120.28	0.3788	0.3008	0.155	0.3713	0.5272	0.8088	1.3417	1.8307	2.3935	2.1855	1.1369	0.6095	0.2756	0.2033	0.2571	0.3283	0.6735	1.2628	1.7518	2.2088	1.9596	0.8257						-0.0964				120.18	-0.026	0.0832	0.3162	0.5495	1.0486	2.0518	4.0059	7.2629	12.3426	19.9985	28.058	-0.6723	0.0308	0.2362	0.3745	0.853	1.8828
120.38	0.3777	0.2996	0.1549	0.3697	0.5181	0.8124	1.345	1.8268	2.3809	2.1879	1.1324	0.6074	0.2756	0.2013	0.2507	0.32	0.6725	1.2654	1.748	2.2079	1.966	0.826						-0.0951				120.28	-0.0347	0.0836	0.3162	0.5463	1.0496	2.0427	4.0001	7.2338	12.2983	19.9386	27.9656	-0.67	0.0221	0.2458	0.3727	0.8544	1.8769
120.48	0.3772	0.291	0.162	0.3703	0.5265	0.8123	1.3479	1.8327	2.383	2.1851	1.1348	0.6069	0.2756	0.1903	0.2581	0.318	0.6729	1.2694	1.7501	2.1996	1.9699	0.8178						-0.0895				120.38	-0.0326	0.0847	0.3152	0.5339	1.0386	2.0412	3.98	7.2026	12.2602	19.878	27.8891	-0.6721	0.0218	0.243	0.3739	0.8427	1.8753
120.58	0.3767	0.2888	0.1594	0.3785	0.5272	0.8152	1.3348	1.825	2.3811	2.1827	1.1349	0.6172	0.2756	0.1885	0.2592	0.3275	0.6773	1.2664	1.75	2.1985	1.9613	0.8236						-0.0848				120.48	-0.0328	0.0853	0.3119	0.534	1.038	2.0314	3.9698	7.179	12.2314	19.8081	27.809	-0.6726	0.0325	0.2406	0.3659	0.8425	1.8655
120.68	0.3696	0.286	0.1601	0.3695	0.5257	0.8188	1.3358	1.8249	2.384	2.175	1.1354	0.6183	0.2734	0.1976	0.2577	0.3301	0.6783	1.2664	1.7506	2.2014	1.9586	0.8155						-0.0776				120.58	-0.0337	0.0853	0.3106	0.5333	1.0394	2.035	3.9593	7.1495	12.2017	19.7309	27.6969	-0.6811	0.0325	0.2413	0.3692	0.8535	1.8591
120.78	0.3696	0.286	0.1487	0.3697	0.5208	0.8096	1.346	1.8297	2.3841	2.1859	1.1389	0.6188	0.2619	0.1975	0.2572	0.3342	0.6747	1.2675	1.7454	2.2096	1.9593	0.8175						-0.0797				120.68	-0.0342	0.085	0.3112	0.5236	1.0439	2.0278	3.9536	7.132	12.163	19.6477	27.6184	-0.6808	0.0324	0.2396	0.3713	0.8491	1.8522
120.88	0.3696	0.2852	0.1592	0.3841	0.5195	0.8063	1.3304	1.8267	2.3814	2.1861	1.1492	0.6188	0.2609	0.1971	0.259	0.3411	0.6712	1.2665	1.7393	2.2076	1.9612	0.818						-0.0804				120.78	-0.0335	0.0816	0.3099	0.5286	1.0429	2.0146	3.9321	7.1166	12.1119	19.5479	27.54	-0.6803	0.0298	0.2404	0.3593	0.8462	1.8449
120.98	0.3682	0.2754	0.1582	0.3838	0.5221	0.8071	1.3382	1.8143	2.3828	2.1799	1.1399	0.6184	0.2697	0.2079	0.2732	0.3409	0.6668	1.2694	1.7516	2.21	1.9617	0.8277						-0.0728				120.88	-0.0321	0.0879	0.3106	0.5226	1.031	2.0158	3.9286	7.0859	12.08	19.4817	27.4698	-0.6803	0.0287	0.249	0.3734	0.8364	1.8518
121.08	0.3661	0.275	0.1575	0.3809	0.5187	0.8064	1.3359	1.8148	2.3845	2.1905	1.1484	0.6141	0.2698	0.2084	0.2716	0.3421	0.6677	1.2714	1.7472	2.2107	1.9634	0.8221						-0.0761				120.98	-0.0321	0.0924	0.3091	0.5171	1.0426	2.0064	3.9233	7.0742	12.0315	19.4106	27.3712	-0.6806	0.0278	0.2484	0.3777	0.8375	1.8328
121.18	0.3738	0.274	0.1586	0.3831	0.5199	0.809	1.3352	1.8167	2.3749	2.1914	1.1489	0.6131	0.2693	0.2048	0.2627	0.341	0.6685	1.2776	1.7443	2.1993	1.9658	0.8227						-0.0699				121.08	-0.0321	0.0904	0.3091	0.5187	1.0321	2.0014	3.9183	7.0474	11.9734	19.3519	27.2832	-0.6752	0.0262	0.2591	0.3632	0.8364	1.8324
121.28	0.3741	0.2746	0.1632	0.3825	0.5202	0.8069	1.3375	1.8228	2.3778	2.2032	1.1476	0.6143	0.2684	0.2038	0.2717	0.344	0.6658	1.2801	1.746	2.2031	1.9664	0.8316						-0.0719				121.18	-0.0307	0.0819	0.3126	0.5149	1.0342	2.0083	3.9131	7.0339	11.9333	19.2839	27.2148	-0.6762	0.0366	0.2641	0.3628	0.8296	1.8297
121.38	0.3731	0.2791	0.1627	0.3841	0.52	0.8057	1.338	1.8286	2.3793	2.2028	1.1489	0.6121	0.2788	0.1923	0.2708	0.3518	0.6764	1.2806	1.7484	2.194	1.9669	0.8336						-0.0696				121.28	-0.0272	0.09	0.3055	0.5169	1.0336	1.9942	3.9054	7.0088	11.9073	19.2177	27.0963	-0.6839	0.0357	0.2538	0.3641	0.8361	1.8277
121.48	0.3735	0.2809	0.16	0.3842	0.5221	0.8081	1.3389	1.8311	2.3767	2.2033	1.1395	0.6136	0.2747	0.2025	0.283	0.3404	0.6783	1.2812	1.7587	2.2046	1.9653	0.8223						-0.0627				121.38	-0.0307	0.0896	0.3021	0.5168	1.0311	1.9938	3.8931	7.0052	11.8668	19.1482	27.0165	-0.678	0.035	0.2605	0.3629	0.8176	1.815
121.58	0.3722	0.2849	0.1621	0.3912	0.5197	0.8086	1.3325	1.8317	2.3783	2.1931	1.1475	0.6233	0.274	0.2022	0.282	0.3527	0.6787	1.281	1.7593	2.2046	1.968	0.8239						-0.057				121.48	-0.0375	0.0917	0.3103	0.5209	1.033	1.9862	3.8748	6.9816	11.8284	19.0974	26.9239	-0.6757	0.036	0.2628	0.3718	0.8188	1.8223
121.68	0.3723	0.2784	0.1712	0.3926	0.5193	0.8093	1.333	1.8323	2.3784	2.1925	1.146	0.6231	0.2707	0.1951	0.2724	0.3532	0.6807	1.2777	1.7597	2.2039	1.9694	0.8222						-0.0545				121.58	-0.0381	0.103	0.3153	0.5247	1.0343	1.9819	3.8804	6.9529	11.8073	19.0541	26.8346	-0.6776	0.0407	0.2621	0.3739	0.8193	1.8033
121.78	0.3763	0.2781	0.1729	0.3944	0.5215	0.8032	1.3337	1.8382	2.3778	2.1822	1.1382	0.6255	0.2826	0.2039	0.272	0.3537	0.6829	1.2862	1.7584	2.2053	1.9678	0.8226						-0.0487				121.68	-0.0381	0.1036	0.3151	0.5196	1.0248	1.978	3.8706	6.9339	11.7786	18.9985	26.7535	-0.6779	0.032	0.2739	0.3662	0.8198	1.8042
121.88	0.3879	0.2792	0.1728	0.3945	0.5318	0.8037	1.3274	1.8411	2.3771	2.191	1.1473	0.6181	0.2822	0.2012	0.2829	0.3478	0.6835	1.2863	1.7535	2.2039	1.9646	0.8209						-0.0437				121.78	-0.0393	0.1027	0.3172	0.5262	1.026	1.9812	3.8644	6.9205	11.7491	18.9545	26.6731	-0.6755	0.0359	0.2734	0.3649	0.8321	1.7977
121.98	0.3843	0.2798	0.1702	0.3867	0.5328	0.8142	1.321	1.8308	2.3774	2.1913	1.1471	0.6269	0.2834	0.1941	0.2661	0.3677	0.6784	1.2853	1.7485	2.194	1.9567	0.8176						-0.0378				121.88	-0.036	0.1041	0.3078	0.5245	1.0272	1.9719	3.8607	6.9057	11.718	18.9169	26.5743	-0.681	0.0313	0.2709	0.3654	0.8241	1.7932
122.08	0.3764	0.2771	0.1717	0.3872	0.5458	0.8082	1.3227	1.8238	2.377	2.1828	1.1343	0.6267	0.2937	0.1943	0.2671	0.3686	0.6746	1.2871	1.7486	2.2029	1.9568	0.82						-0.0369				121.98	-0.0377	0.1031	0.3098	0.5226	1.028	1.9628	3.8511	6.9001	11.6871	18.8655	26.4828	-0.6838	0.0292	0.2727	0.3833	0.825	1.7892
122.18	0.3861	0.2684	0.1831	0.3878	0.5463	0.7937	1.3209	1.8197	2.3759	2.1914	1.1339	0.6279	0.291	0.1946	0.268	0.3589	0.6735	1.2852	1.7471	2.1925	1.958	0.8201						-0.0309				122.08	-0.04	0.0989	0.3166	0.5265	1.0282	1.9594	3.8455	6.8745	11.6466	18.8142	26.3941	-0.6841	0.0309	0.2741	0.3795	0.825	1.7797
122.28	0.3863	0.269	0.1735	0.3979	0.5469	0.7955	1.331	1.8182	2.3664	2.1883	1.1358	0.626	0.2834	0.1968	0.2688	0.3579	0.6746	1.2854	1.757	2.2026	1.9578	0.8076						-0.026				122.18	-0.0273	0.0946	0.3101	0.523	1.0181	1.954	3.8413	6.8436	11.5956	18.7555	26.2841	-0.6829	0.0391	0.2743	0.38	0.824	1.7687
122.38	0.388	0.2608	0.1863	0.3882	0.5474	0.7937	1.3198	1.8182	2.376	2.1894	1.134	0.6201	0.2841	0.1908	0.2714	0.3597	0.683	1.2843	1.7582	2.2037	1.9514	0.8066						-0.0242				122.28	-0.0253	0.0926	0.3135	0.5236	1.028	1.946	3.8313	6.8243	11.5768	18.6981	26.1893	-0.6743	0.0379	0.2677	0.3809	0.8258	1.7704
122.48	0.3854	0.263	0.1876	0.3876	0.546	0.7939	1.3196	1.8194	2.3767	2.1803	1.1341	0.6189	0.2844	0.1897	0.2685	0.3579	0.683	1.2799	1.7579	2.1925	1.9543	0.7989						-0.0276				122.38	-0.0351	0.0852	0.3213	0.5241	1.0182	1.9491	3.8111	6.8013	11.5266	18.6443	26.1193	-0.681	0.0409	0.2787	0.3808	0.8142	1.7569
122.58	0.3759	0.265	0.1786	0.3891	0.5477	0.7926	1.3203	1.8192	2.3734	2.1784	1.1322	0.6261	0.2868	0.1999	0.2692	0.3697	0.6816	1.2824	1.7486	2.1897	1.9562	0.8057						-0.0233				122.48	-0.0345	0.086	0.3148	0.5246	1.0175	1.9426	3.7988	6.7818	11.4949	18.5727	26.0306	-0.6828	0.0411	0.2794	0.3799	0.8143	1.7522
122.68	0.3778	0.2754	0.1789	0.3872	0.5459	0.7861	1.3209	1.8162	2.374	2.1767	1.1328	0.6287	0.2887	0.1921	0.2685	0.3686	0.6817	1.2833	1.7447	2.2008	1.9544	0.8054						-0.0259				122.58	-0.0334	0.0863	0.301	0.5232	1.0169	1.9362	3.7881	6.769	11.464	18.5038	25.9389	-0.6847	0.0412	0.2796	0.372	0.8132	1.7558
122.78	0.3784	0.2758	0.1886	0.3868	0.556	0.7929	1.3186	1.8157	2.3654	2.1777	1.1197	0.639	0.2893	0.1975	0.268	0.3681	0.6829	1.2815	1.7466	2.1914	1.9527	0.8036						-0.0235				122.68	-0.036	0.0901	0.3014	0.5149	1.0062	1.9409	3.7734	6.7418	11.4345	18.4322	25.8686	-0.6821	0.0442	0.2794	0.3644	0.8128	1.7458
122.88	0.3797	0.2761	0.1883	0.3858	0.5545	0.7839	1.3169	1.8122	2.3635	2.177	1.1202	0.6387	0.2811	0.2002	0.2673	0.3667	0.6826	1.2791	1.7448	2.1894	1.9474	0.8059						-0.0199				122.78	-0.0354	0.0976	0.3001	0.5133	1.0065	1.932	3.7603	6.7193	11.4044	18.3517	25.77	-0.6815	0.0456	0.2697	0.3604	0.81	1.7368
122.98	0.3825	0.2654	0.1887	0.386	0.5544	0.7819	1.3187	1.7964	2.3617	2.1733	1.1293	0.6336	0.2802	0.1908	0.2665	0.3677	0.6795	1.2807	1.7431	2.1877	1.9513	0.8026						-0.0127				122.88	-0.0365	0.0944	0.3089	0.5136	0.9979	1.9276	3.7495	6.695	11.3616	18.2993	25.6796	-0.6811	0.0463	0.2697	0.3595	0.8123	1.7374
123.08	0.383	0.2664	0.1877	0.3871	0.5552	0.7895	1.3179	1.7947	2.3626	2.1605	1.122	0.6341	0.2793	0.1988	0.2595	0.3659	0.6793	1.2806	1.7431	2.1792	1.9479	0.7995						-0.0128				122.98	-0.0397	0.0916	0.3046	0.512	0.9969	1.93	3.7249	6.6816	11.3313	18.242	25.5744	-0.6772	0.0384	0.2689	0.3589	0.8105	1.73
123.18	0.3836	0.2651	0.1873	0.3865	0.5605	0.7912	1.3258	1.7946	2.3624	2.1618	1.1227	0.6349	0.2889	0.1975	0.268	0.3634	0.681	1.2786	1.7436	2.1781	1.9364	0.8						-0.0075				123.08	-0.0314	0.0908	0.3074	0.5121	0.9938	1.9187	3.7162	6.6584	11.3012	18.1689	25.4834	-0.6767	0.0369	0.2591	0.3593	0.8164	1.7235
123.28	0.3745	0.2649	0.196	0.3832	0.5629	0.7908	1.3249	1.7952	2.3585	2.1632	1.1231	0.6446	0.3005	0.1879	0.2668	0.365	0.6792	1.2772	1.75	2.1647	1.9425	0.7929						-0.0089				123.18	-0.0289	0.0922	0.3035	0.5132	0.9948	1.9206	3.7116	6.6371	11.2596	18.0969	25.3944	-0.6759	0.0461	0.2577	0.3604	0.8194	1.7254
123.38	0.3827	0.2539	0.1963	0.3838	0.5614	0.789	1.326	1.7973	2.3573	2.1644	1.1151	0.6429	0.2917	0.1871	0.2638	0.3552	0.683	1.2784	1.7483	2.1735	1.9483	0.7936						-0.0063				123.28	-0.0314	0.0909	0.2987	0.5131	0.9858	1.9148	3.6955	6.6175	11.2279	18.0257	25.3258	-0.6759	0.0467	0.2579	0.3588	0.8096	1.7196
123.48	0.3843	0.2638	0.1974	0.385	0.5633	0.7876	1.3137	1.7944	2.358	2.1538	1.1237	0.6358	0.2893	0.1867	0.265	0.3533	0.6875	1.2767	1.7417	2.1656	1.9554	0.7942						-0.0064				123.38	-0.0375	0.0907	0.3066	0.5102	0.9955	1.908	3.6839	6.6139	11.1781	17.9783	25.237	-0.6768	0.0457	0.2684	0.3561	0.8076	1.713
123.58	0.3825	0.265	0.2064	0.3929	0.5623	0.7827	1.3113	1.7854	2.3598	2.1547	1.1237	0.6437	0.2895	0.1836	0.2656	0.3517	0.6878	1.2735	1.7406	2.1667	1.9592	0.7938						-0.0042				123.48	-0.0371	0.0898	0.3117	0.5034	0.9841	1.8975	3.6797	6.5953	11.1493	17.9271	25.1564	-0.675	0.0453	0.268	0.3576	0.7963	1.7022
123.68	0.3732	0.2646	0.1915	0.382	0.5674	0.7771	1.3103	1.7921	2.3608	2.1455	1.1083	0.6438	0.3004	0.1836	0.2734	0.3628	0.6941	1.2726	1.7414	2.1582	1.9591	0.7849						0				123.58	-0.0384	0.0892	0.3093	0.5078	0.9851	1.8985	3.6648	6.5665	11.0994	17.8811	25.0575	-0.6679	0.0442	0.2648	0.3578	0.7976	1.7033
123.78	0.3813	0.2614	0.2039	0.3822	0.5617	0.7742	1.3128	1.7928	2.3603	2.1442	1.1087	0.6428	0.3	0.1852	0.2629	0.3612	0.6925	1.2866	1.7515	2.1571	1.95	0.795						0.0073				123.68	-0.037	0.0895	0.2979	0.5001	0.9845	1.889	3.6494	6.538	11.0709	17.8194	24.9777	-0.667	0.0444	0.2657	0.346	0.796	1.6891
123.88	0.3813	0.2615	0.1933	0.382	0.5676	0.7732	1.3233	1.7933	2.361	2.1408	1.1151	0.6422	0.2968	0.1753	0.2698	0.3773	0.6924	1.2841	1.7417	2.1581	1.9565	0.7934						0.0131				123.78	-0.0355	0.0907	0.3096	0.4983	0.9808	1.8916	3.6287	6.535	11.0312	17.7681	24.8679	-0.668	0.0358	0.2568	0.3502	0.7927	1.6867
123.98	0.3823	0.263	0.2031	0.3781	0.5697	0.7756	1.3242	1.7931	2.3616	2.1492	1.1074	0.6419	0.2969	0.1718	0.2632	0.3667	0.6947	1.2788	1.7459	2.1587	1.9561	0.7917						0.004				123.88	-0.0287	0.099	0.2989	0.4981	0.9699	1.8809	3.6247	6.5045	10.9911	17.7199	24.784	-0.6685	0.0352	0.2647	0.3555	0.7921	1.6807
124.08	0.3825	0.2612	0.2012	0.3769	0.5773	0.7764	1.3235	1.7939	2.3609	2.1388	1.1094	0.634	0.2898	0.1819	0.2663	0.3689	0.7052	1.2778	1.7424	2.1569	1.9611	0.7802						0.006				123.98	-0.0301	0.0962	0.297	0.4988	0.9711	1.8834	3.6119	6.4854	10.9621	17.6591	24.6832	-0.6681	0.0416	0.2628	0.354	0.796	1.6882
124.18	0.3797	0.2496	0.2119	0.3776	0.5666	0.7775	1.3244	1.7939	2.3571	2.1327	1.1001	0.633	0.2771	0.1741	0.2555	0.3795	0.7054	1.2788	1.7387	2.1537	1.9531	0.7818						0.002				124.08	-0.0301	0.0975	0.2962	0.4955	0.9726	1.8744	3.6033	6.4723	10.9183	17.6051	24.6001	-0.667	0.0326	0.2732	0.3506	0.7968	1.6792
124.28	0.3775	0.2501	0.2019	0.3911	0.574	0.7766	1.3248	1.7903	2.3643	2.1324	1.1022	0.6394	0.2936	0.1786	0.257	0.3808	0.6958	1.2793	1.747	2.1407	1.9553	0.7928						0.0108				124.18	-0.0319	0.0881	0.2973	0.484	0.9834	1.8752	3.5927	6.4489	10.8867	17.5632	24.5134	-0.6687	0.0336	0.2731	0.3399	0.8065	1.6704
124.38	0.3709	0.2503	0.198	0.3921	0.5699	0.7775	1.322	1.7888	2.3548	2.1239	1.1086	0.641	0.2953	0.1771	0.268	0.3797	0.6965	1.2771	1.7455	2.1404	1.9474	0.7943						0.0162				124.28	-0.026	0.0959	0.2945	0.4932	0.9827	1.8649	3.5863	6.4274	10.8539	17.5039	24.4144	-0.6714	0.0318	0.2698	0.342	0.8068	1.6744
124.48	0.3695	0.2467	0.1969	0.3826	0.5707	0.778	1.3197	1.7872	2.3582	2.1235	1.1101	0.6411	0.2868	0.1674	0.2692	0.3904	0.7019	1.2742	1.7477	2.154	1.9479	0.7831						0.0171				124.38	-0.0223	0.0942	0.2923	0.4957	0.9738	1.856	3.5825	6.4098	10.8158	17.4668	24.3254	-0.6698	0.0397	0.2775	0.3429	0.8078	1.6803
124.58	0.3677	0.2452	0.2075	0.3826	0.5701	0.7695	1.3182	1.7892	2.3501	2.1222	1.1153	0.6391	0.282	0.1793	0.2684	0.3911	0.7023	1.2729	1.7496	2.1534	1.9559	0.7816						0.0211				124.48	-0.0258	0.0955	0.3011	0.4964	0.9744	1.8562	3.5715	6.393	10.7877	17.4157	24.2453	-0.6697	0.0406	0.2791	0.3442	0.8083	1.6709
124.68	0.3673	0.2454	0.2092	0.3832	0.571	0.7692	1.3093	1.7913	2.3496	2.1214	1.0975	0.6472	0.2806	0.1802	0.2619	0.3889	0.7107	1.2828	1.75	2.1449	1.9583	0.7799						0.0251				124.58	-0.0276	0.0943	0.3037	0.4872	0.9615	1.8485	3.5484	6.3719	10.7484	17.3467	24.1654	-0.6627	0.0404	0.2904	0.343	0.7964	1.6584
124.78	0.3682	0.2475	0.2102	0.3915	0.581	0.7715	1.3125	1.7917	2.3496	2.1113	1.0981	0.6486	0.2808	0.1704	0.2601	0.3858	0.7093	1.2768	1.7503	2.1444	1.958	0.7887						0.0298				124.68	-0.0226	0.0907	0.2973	0.4967	0.9579	1.8414	3.5374	6.3524	10.7179	17.2563	24.0853	-0.6538	0.0365	0.2817	0.3441	0.8031	1.656
124.88	0.3747	0.2483	0.2194	0.3891	0.5781	0.7719	1.3219	1.792	2.3482	2.1013	1.1059	0.6471	0.2829	0.1805	0.2587	0.3943	0.7118	1.2761	1.7424	2.1432	1.9474	0.79						0.023				124.78	-0.0244	0.0898	0.3006	0.4938	0.9567	1.835	3.5323	6.3405	10.6875	17.2059	24.0236	-0.6524	0.0254	0.2717	0.3447	0.7921	1.6545
124.98	0.3632	0.2483	0.2104	0.3872	0.5857	0.7693	1.3293	1.7905	2.3476	2.1098	1.097	0.6534	0.2838	0.1892	0.2552	0.3944	0.7133	1.2773	1.7386	2.1422	1.9473	0.7973						0.0293				124.88	-0.0244	0.0916	0.2976	0.478	0.9559	1.8292	3.5325	6.3256	10.6459	17.1526	23.934	-0.6539	0.0146	0.2721	0.3369	0.7922	1.6456
125.08	0.3707	0.2486	0.211	0.3861	0.5841	0.7651	1.3171	1.7902	2.347	2.1099	1.0991	0.6517	0.2837	0.1906	0.254	0.3982	0.7291	1.2766	1.7378	2.142	1.9525	0.7887						0.0322				124.98	-0.0238	0.0844	0.2938	0.4745	0.9498	1.8225	3.5207	6.3064	10.6253	17.0957	23.8524	-0.6671	0.0163	0.2727	0.3356	0.796	1.6489
125.18	0.363	0.2493	0.22	0.3895	0.5852	0.7662	1.3178	1.7838	2.347	2.102	1.0914	0.6449	0.284	0.1868	0.2534	0.3975	0.728	1.2788	1.7377	2.1416	1.9557	0.7891						0.0346				125.08	-0.0272	0.0822	0.2941	0.4729	0.9497	1.8223	3.5119	6.2889	10.5862	17.0363	23.8116	-0.6681	0.0174	0.2716	0.3325	0.7953	1.6388
125.28	0.3637	0.2489	0.2162	0.3898	0.5883	0.7751	1.322	1.7892	2.3539	2.1031	1.0994	0.6458	0.2944	0.1774	0.2616	0.4085	0.7222	1.2843	1.7364	2.1406	1.9566	0.7901						0.0366				125.18	-0.0191	0.0812	0.2912	0.4713	0.9507	1.8132	3.4922	6.2733	10.5443	16.9732	23.7425	-0.6659	0.0168	0.268	0.3284	0.7867	1.6396
125.38	0.3643	0.2354	0.215	0.3907	0.588	0.7742	1.3218	1.7782	2.3456	2.1036	1.1019	0.6471	0.2941	0.1744	0.2588	0.4078	0.7274	1.2841	1.7461	2.1309	1.9586	0.7918						0.0328				125.28	-0.0196	0.0822	0.289	0.4634	0.9408	1.812	3.4953	6.2529	10.5262	16.9143	23.6742	-0.665	0.0176	0.2668	0.3324	0.786	1.6268
125.48	0.364	0.2341	0.2237	0.3907	0.5888	0.7732	1.321	1.7781	2.3471	2.1131	1.1102	0.6459	0.2903	0.1869	0.2599	0.397	0.7308	1.2835	1.747	2.1331	1.9589	0.8002						0.0474				125.38	-0.0171	0.0828	0.2874	0.4791	0.9491	1.8017	3.4803	6.2388	10.4854	16.8677	23.6232	-0.6548	0.0182	0.2659	0.3315	0.7849	1.6261
125.58	0.3648	0.2328	0.2272	0.39	0.5876	0.7731	1.3205	1.7843	2.3486	2.1141	1.1102	0.647	0.2803	0.1881	0.2596	0.3959	0.7308	1.2828	1.749	2.1456	1.9524	0.7924						0.0476				125.48	-0.0194	0.081	0.2885	0.4757	0.9484	1.7969	3.4701	6.2223	10.4586	16.8177	23.5432	-0.6551	0.0273	0.2695	0.3328	0.7742	1.6251
125.68	0.3649	0.2355	0.2274	0.3887	0.587	0.7724	1.3207	1.7907	2.3489	2.1024	1.1004	0.6566	0.2963	0.1887	0.2583	0.3958	0.7294	1.2828	1.7417	2.146	1.9498	0.7929						0.0522				125.58	-0.0257	0.0778	0.2916	0.4761	0.9382	1.8026	3.4646	6.2006	10.4394	16.756	23.4858	-0.6541	0.0253	0.2793	0.3323	0.774	1.6152
125.78	0.3616	0.2378	0.2185	0.3881	0.5811	0.7815	1.3232	1.7953	2.3487	2.1025	1.1004	0.6463	0.3003	0.1889	0.2575	0.405	0.7294	1.2852	1.7376	2.1459	1.9502	0.7831						0.0484				125.68	-0.0258	0.0765	0.2913	0.4746	0.938	1.7919	3.4589	6.1874	10.4085	16.7066	23.4369	-0.6652	0.0142	0.2802	0.3311	0.7819	1.6192
125.88	0.3599	0.2459	0.2283	0.388	0.5761	0.7816	1.329	1.7965	2.3498	2.1122	1.1004	0.6521	0.3111	0.1874	0.2644	0.4042	0.736	1.2858	1.7383	2.1566	1.9502	0.7831						0.0494				125.78	-0.0251	0.0762	0.2921	0.4743	0.9367	1.7817	3.459	6.1645	10.3696	16.6685	23.3566	-0.6555	0.0114	0.2801	0.3301	0.7824	1.6237
125.98	0.3679	0.2375	0.2269	0.3865	0.585	0.7779	1.3336	1.796	2.3498	2.1024	1.0906	0.6509	0.3031	0.1789	0.2666	0.3945	0.7421	1.2862	1.7288	2.1468	1.9502	0.7915						0.0547				125.88	-0.0251	0.08	0.2909	0.4733	0.9271	1.7722	3.4438	6.1488	10.339	16.6162	23.2865	-0.6479	0.0051	0.2787	0.3299	0.7727	1.6141
126.08	0.3695	0.2359	0.2262	0.3964	0.5846	0.7747	1.3338	1.7921	2.3498	2.1024	1.0906	0.6509	0.3021	0.1764	0.2654	0.3968	0.7424	1.2861	1.7288	2.1566	1.9566	0.7831						0.0604				125.98	-0.019	0.0794	0.2904	0.4733	0.9386	1.7746	3.4405	6.1238	10.3097	16.567	23.2162	-0.6599	0.0053	0.278	0.3294	0.7751	1.6165
126.18	0.3624	0.2453	0.2354	0.398	0.5849	0.7751	1.3247	1.7976	2.3498	2.1024	1.0925	0.6548	0.3006	0.1861	0.2679	0.3974	0.7423	1.287	1.7386	2.1468	1.9599	0.7831						0.0655				126.08	-0.0205	0.0806	0.2893	0.4721	0.9398	1.7652	3.4355	6.1147	10.2804	16.5166	23.1361	-0.6599	0.0062	0.2776	0.3227	0.7757	1.6072
126.28	0.3625	0.2445	0.2257	0.3994	0.5873	0.769	1.3247	1.8018	2.3498	2.0927	1.1004	0.6539	0.3002	0.1847	0.2675	0.3979	0.7432	1.287	1.7386	2.1468	1.9437	0.7931						0.0664				126.18	-0.022	0.0802	0.2892	0.4719	0.9304	1.7537	3.4211	6.0955	10.2491	16.4579	23.0558	-0.656	0.0062	0.2774	0.309	0.7761	1.6027
126.38	0.363	0.2445	0.2339	0.3907	0.5876	0.7662	1.3247	1.8018	2.3498	2.1023	1.1004	0.6552	0.3092	0.1848	0.2685	0.3978	0.7434	1.287	1.7462	2.1566	1.9468	0.7851						0.0693				126.28	-0.0199	0.079	0.2786	0.4726	0.9302	1.759	3.4124	6.074	10.2101	16.4185	22.976	-0.6479	0.0047	0.276	0.3269	0.776	1.6027
126.48	0.3604	0.2431	0.2341	0.4085	0.5879	0.7723	1.3247	1.8061	2.3498	2.0926	1.1004	0.6546	0.3092	0.1859	0.2689	0.4084	0.7532	1.287	1.7428	2.1566	1.9502	0.7934						0.0757				126.38	-0.0216	0.0878	0.2781	0.4748	0.9313	1.7547	3.4027	6.0545	10.1788	16.3779	22.8959	-0.6547	0.0041	0.2762	0.3218	0.7769	1.5986
126.58	0.3515	0.2419	0.2357	0.4104	0.5882	0.7759	1.3247	1.8018	2.3498	2.083	1.1026	0.6632	0.3077	0.1877	0.2785	0.4084	0.7587	1.287	1.7386	2.1566	1.9502	0.7948						0.0712				126.48	-0.0292	0.0876	0.2855	0.4653	0.9215	1.7547	3.3812	6.0405	10.1398	16.3189	22.8158	-0.6561	0.0232	0.2779	0.3222	0.7652	1.5986
126.68	0.3504	0.2345	0.2487	0.4015	0.5888	0.7698	1.3193	1.7921	2.3498	2.0926	1.1121	0.6622	0.3176	0.1997	0.2795	0.4084	0.7629	1.287	1.7386	2.1566	1.9502	0.7831						0.0759				126.58	-0.0253	0.0871	0.2925	0.4751	0.9215	1.7449	3.3759	6.0252	10.1183	16.2666	22.7355	-0.6573	0.025	0.2796	0.3319	0.7652	1.5938
126.78	0.3504	0.246	0.249	0.4007	0.6034	0.782	1.3204	1.7921	2.3498	2.0926	1.1004	0.6621	0.3084	0.1996	0.2795	0.3987	0.7629	1.287	1.7386	2.1566	1.9502	0.7831						0.0788				126.68	-0.0188	0.0861	0.2929	0.4794	0.9118	1.7449	3.3714	5.9939	10.0793	16.2178	22.646	-0.6494	0.0235	0.2795	0.3328	0.7652	1.5791
126.88	0.3493	0.2463	0.2391	0.4007	0.6083	0.7857	1.3247	1.7921	2.3498	2.0829	1.0982	0.6615	0.3088	0.2005	0.2795	0.3987	0.7629	1.287	1.7386	2.1566	1.9502	0.7817						0.0802				126.78	-0.0191	0.0862	0.299	0.4859	0.9118	1.7351	3.3617	5.9646	10.048	16.1685	22.5463	-0.6487	0.0236	0.2793	0.3328	0.7652	1.5791
126.98	0.3502	0.256	0.25	0.4007	0.6083	0.7857	1.3247	1.7976	2.3498	2.0829	1.0887	0.6607	0.3091	0.2007	0.2795	0.3987	0.7685	1.287	1.7462	2.1468	1.9502	0.7831						0.0798				126.88	-0.02	0.0884	0.3032	0.4859	0.9215	1.7254	3.3519	5.9604	10.0187	16.1177	22.4562	-0.6492	0.0252	0.2707	0.3328	0.7554	1.5791
127.08	0.3581	0.2569	0.25	0.4105	0.6083	0.7857	1.3247	1.8018	2.3498	2.0731	1.0909	0.66	0.309	0.2007	0.2893	0.3987	0.7671	1.287	1.7503	2.1566	1.9502	0.7817						0.0854				126.98	-0.02	0.0892	0.3038	0.4859	0.9215	1.7205	3.3466	5.9451	9.9874	16.0674	22.3666	-0.6501	0.0266	0.2707	0.323	0.7554	1.5693
127.18	0.3519	0.2571	0.2499	0.4105	0.6083	0.7893	1.3247	1.7963	2.3498	2.0731	1.0906	0.6651	0.3099	0.2007	0.2893	0.3987	0.7783	1.287	1.7503	2.1468	1.9404	0.7831						0.0871				127.08	-0.0213	0.0896	0.3038	0.4761	0.9098	1.7254	3.3421	5.9236	9.9679	15.9986	22.296	-0.6411	0.0269	0.2707	0.3172	0.7554	1.5693
127.28	0.3521	0.2571	0.25	0.4105	0.6083	0.7857	1.3247	1.7921	2.3498	2.0633	1.0906	0.6656	0.3101	0.2007	0.2893	0.3987	0.7727	1.287	1.7406	2.1468	1.9404	0.7733						0.0858				127.18	-0.025	0.0894	0.3038	0.4761	0.9098	1.7156	3.3304	5.9041	9.9503	15.9463	22.2162	-0.6469	0.0267	0.2707	0.3191	0.7554	1.5693
127.38	0.3523	0.2571	0.25	0.4105	0.6083	0.7857	1.3193	1.7921	2.3583	2.0633	1.0827	0.6544	0.3101	0.2007	0.2893	0.3987	0.7825	1.287	1.7406	2.1468	1.9404	0.7733						0.0775				127.28	-0.0323	0.0904	0.3038	0.4761	0.9098	1.7156	3.3206	5.8748	9.9093	15.8873	22.1264	-0.6471	0.0181	0.2707	0.323	0.7554	1.5693
127.48	0.3528	0.2657	0.25	0.4105	0.6132	0.7857	1.315	1.7921	2.3596	2.0633	1.0906	0.666	0.3199	0.2105	0.2893	0.4104	0.7825	1.287	1.7406	2.1468	1.9287	0.7719						0.0768				127.38	-0.0302	0.0904	0.3038	0.4761	0.9001	1.7058	3.3011	5.8619	9.88	15.8369	22.046	-0.6377	0.0181	0.2595	0.323	0.7457	1.574
108.534																												0.0763				127.48	-0.03	0.0904	0.3038	0.4761	0.9098	1.7058	3.2913	5.8389	9.8507	15.7681	21.9565	-0.6459	0.0181	0.2701	0.323	0.7457	1.5693
108.634																												0.0774
108.734																												0.083
108.834																												0.0846
108.934																												0.0876
109.034																												0.089
109.134																												0.0893
109.234																												0.0868
109.334																												0.0922
109.434																												0.096
109.534																												0.0985
109.634																												0.1001
109.734																												0.0999
109.834																												0.1051
109.934																												0.1099
110.034																												0.1087
110.134																												0.1133
110.234																												0.1165
110.334																												0.1096
110.434																												0.1104
110.534																												0.114
110.634																												0.1214
110.734																												0.1225
110.834																												0.1264
110.934																												0.1262
111.034																												0.1267
111.134																												0.1295
111.234																												0.1333
111.334																												0.1337
111.434																												0.1384
111.534																												0.1424
111.634																												0.1349
111.734																												0.139
111.834																												0.1434
111.934																												0.1475
112.034																												0.1508
112.134																												0.1558
112.234																												0.1555
112.334																												0.1591
112.434																												0.1489
112.534																												0.1492
112.634																												0.1491
112.734																												0.1543
112.834																												0.1598
112.934																												0.1619
113.034																												0.1661
113.134																												0.1631
113.234																												0.1635
113.334																												0.1668
113.434																												0.1612
113.534																												0.1629
113.634																												0.1652
113.734																												0.1687
113.834																												0.177
113.934																												0.1812
114.034																												0.1838
114.134																												0.1866
114.234																												0.1831
114.334																												0.1881
114.434																												0.1844
114.534																												0.1936
114.634																												0.1994
114.734																												0.2014
114.834																												0.1946
114.934																												0.197
115.034																												0.2019
115.134																												0.2051
115.234																												0.2086
115.334																												0.2034
115.434																												0.2045
115.534																												0.2038
115.634																												0.2082
115.734																												0.2124
115.834																												0.2107
115.934																												0.2019
116.034																												0.2027
116.134																												0.2053
116.234																												0.2065
116.334																												0.2104
116.434																												0.2103
116.534																												0.207
116.634																												0.2129
116.734																												0.2072
116.834																												0.2083
116.934																												0.2089
117.034																												0.209
117.134																												0.2111
117.234																												0.2131
117.334																												0.2039
117.434																												0.2069
117.534																												0.204
117.634																												0.2074
117.734																												0.1992
117.834																												0.1992
117.934																												0.2034
118.034																												0.2061
118.134																												0.2029
118.234																												0.2028
118.334																												0.1991
118.434																												0.2084
118.534																												0.2006
118.634																												0.2103
118.734																												0.2084
118.834																												0.2038
118.934																												0.2082
119.034																												0.2061
119.134																												0.2074
119.234																												0.2075
119.334																												0.2133
119.434																												0.2167
119.534																												0.2133
119.634																												0.212
119.734																												0.2149
119.834																												0.2145
119.934																												0.2089
120.034																												0.2142
120.134																												0.2162
120.234																												0.2155
120.334																												0.2127
120.434																												0.2142
120.534																												0.2096
120.634																												0.2103
120.734																												0.2101
120.834																												0.2025
120.934																												0.203
121.034																												0.2107
121.134																												0.2104
121.234																												0.2156
121.334																												0.2111
121.434																												0.2122
121.534																												0.2147
121.634																												0.2195
121.734																												0.2188
121.834																												0.2145
121.934																												0.2195
122.034																												0.2207
122.134																												0.2237
122.234																												0.2279
122.334																												0.2289
122.434																												0.2328
122.534																												0.2353
122.634																												0.2381
122.734																												0.2407
122.834																												0.2448
122.934																												0.2446
123.034																												0.2369
123.134																												0.2488
123.234																												0.2425
123.334																												0.2453
123.434																												0.2492
123.534																												0.2493
123.634																												0.247
123.734																												0.2537
123.834																												0.2575
123.934																												0.2567
124.034																												0.2559
124.134																												0.2588
124.234																												0.2528
124.334																												0.2639
124.434																												0.2587
124.534																												0.2617
124.634																												0.2635
124.734																												0.2635
124.834																												0.2621
124.934																												0.2517
125.034																												0.255
125.134																												0.2603
125.234																												0.2648
125.334																												0.2681
125.434																												0.27
125.534																												0.2745
125.634																												0.2779
125.734																												0.2818
125.834																												0.28
125.934																												0.2807
126.034																												0.2845
126.134																												0.2873
126.234																												0.285
126.334																												0.2859
126.434																												0.2923
126.534																												0.2986
126.634																												0.3036
126.734																												0.3058
126.834																												0.31
126.934																												0.3113
127.034																												0.3079
127.134																												0.3124
127.234																												0.3161
127.334																												0.3129
127.434																												0.3187
127.534																												0.3235
127.634																												0.3219
127.734																												0.3237
127.834																												0.3202
127.934																												0.3216
128.034																												0.3244
128.134																												0.3251
128.234																												0.3311
128.334																												0.3274
128.434																												0.3315
128.534																												0.3346
128.634																												0.3406
128.734																												0.3445
128.834																												0.3368
128.934																												0.3353
129.034																												0.3327
129.134																												0.3346
129.234																												0.3445
129.334																												0.3402
129.434																												0.3439
129.534																												0.3426
129.634																												0.3473
129.734																												0.3427
129.834																												0.3424
129.934																												0.3482
130.034																												0.3519
130.134																												0.3528
130.234																												0.3574
130.334																												0.3505
130.434																												0.3554
130.534																												0.3601
130.634																												0.3581
130.734																												0.361
130.834																												0.3634
130.934																												0.3694
131.034																												0.3601
131.134																												0.3608
131.234																												0.3666
131.334																												0.3666
131.434																												0.3617
131.534																												0.3644
131.634																												0.3651
131.734																												0.3645
131.834																												0.3546
131.934																												0.358
132.034																												0.3587
132.134																												0.3618
132.234																												0.3534
132.334																												0.3528
132.434																												0.3529
132.534																												0.3571
132.634																												0.3589
132.734																												0.3566
132.834																												0.357
132.934																												0.3558
133.034																												0.3556
133.134																												0.3587
133.234																												0.3627
133.334																												0.3623
133.434																												0.3614
133.534																												0.3612
133.634																												0.36
133.734																												0.3603
133.834																												0.3645
133.934																												0.3715
134.034																												0.369
134.134																												0.3694
134.234																												0.3704
134.334																												0.3715
134.434																												0.3715
134.534																												0.3648
134.634																												0.3679
134.734																												0.3699
134.834																												0.3748
134.934																												0.3766
135.034																												0.3757
135.134																												0.3757
135.234																												0.3794
135.334																												0.3844
135.434																												0.3859
135.534																												0.3859
135.634																												0.3785
135.734																												0.3823
135.834																												0.3871
135.934																												0.3829
136.034																												0.3818
136.134																												0.3833
136.234																												0.3877
136.334																												0.3898
136.434																												0.3927
136.534																												0.391
136.634																												0.3869
136.734																												0.394
136.834																												0.3955
136.934																												0.3997
137.034																												0.4016
137.134																												0.3912
137.234																												0.3922
137.334																												0.3974
137.434																												0.403
137.534																												0.4026
137.634																												0.4073
137.734																												0.4112
137.834																												0.4089
137.934																												0.408
138.034																												0.4097
138.134																												0.4123
138.234																												0.4049
138.334																												0.4061
138.434																												0.4114
138.534																												0.4164
138.634																												0.4073
138.734																												0.4112
138.834																												0.4171
138.934																												0.4079
139.034																												0.412
139.134																												0.4151
139.234																												0.417
139.334																												0.4202
139.434																												0.4254
139.534																												0.4173
139.634																												0.4177
139.734																												0.4218
139.834																												0.4197
139.934																												0.4215
140.034																												0.4254
140.134																												0.4281
140.234																												0.4284
140.334																												0.4281
140.434																												0.4275
140.534																												0.4229
140.634																												0.4273
140.734																												0.427
140.834																												0.4283
140.934																												0.4309
141.034																												0.4274
141.134																												0.4271
141.234																												0.425
141.334																												0.4208
141.434																												0.4278
141.534																												0.4276
141.634																												0.4305
141.734																												0.4319
141.834																												0.4337
141.934																												0.4331
142.034																												0.4342
142.134																												0.4237
142.234																												0.4219
142.334																												0.4252
142.434																												0.4279
142.534																												0.4294
142.634																												0.4216
142.734																												0.4253
142.834																												0.4329
142.934																												0.4319
143.034																												0.4349
143.134																												0.4389
143.234																												0.438
143.334																												0.4424
143.434																												0.4382
143.534																												0.4388
143.634																												0.4473
143.734																												0.4509
143.834																												0.4541
143.934																												0.4535
144.034																												0.4516
144.134																												0.4531
144.234																												0.454
144.334																												0.4576
144.434																												0.4631
144.534																												0.4635
144.634																												0.4618
144.734																												0.4613
144.834																												0.4531
144.934																												0.4587
145.034																												0.4598
145.134																												0.4585
145.234																												0.4592
145.334																												0.4497
145.434																												0.4516
145.534																												0.4567
145.634																												0.4607
145.734																												0.4589
145.834																												0.4493
145.934																												0.4566
146.034																												0.4615
146.134																												0.4598
146.234																												0.4567
146.334																												0.4563
146.434																												0.462
146.534																												0.4506
146.634																												0.4495
146.734																												0.4553
146.834																												0.4591
146.934																												0.4576
147.034																												0.4576
147.134																												0.461
147.234																												0.4641
147.334																												0.4624
147.434																												0.4645
147.534																												0.4654
147.634																												0.4622
147.734																												0.4619
147.834																												0.4669
147.934																												0.4746
148.034																												0.4741
148.134																												0.4712
148.234																												0.4622
148.334																												0.4604
148.434																												0.4613
148.534																												0.4667
148.634																												0.4657
148.734																												0.4655
148.834																												0.4579
148.934																												0.4654
149.034																												0.4625
149.134																												0.4639
149.234																												0.4681
149.334																												0.4717
149.434																												0.4617
149.534																												0.4597
149.634																												0.4589
149.734																												0.449
149.834																												0.4477
149.934																												0.4398
150.034																												0.4456
150.134																												0.4509
150.234																												0.4589
150.334																												0.4616
150.434																												0.4651
150.534																												0.465
150.634																												0.4589
150.734																												0.4652
150.834																												0.4635
150.934																												0.4623
151.034																												0.4585
151.134																												0.4629
151.234																												0.4602
151.334																												0.4619
151.434																												0.4657
151.534																												0.4624
151.634																												0.4631
151.734																												0.4659
151.834																												0.4661
151.934																												0.4648
152.034																												0.4671
152.134																												0.4666
152.234																												0.4689
152.334																												0.4733
152.434																												0.473
152.534																												0.4644
152.634																												0.4669
152.734																												0.467
152.834																												0.4631
152.934																												0.4561
153.034																												0.4539
153.134																												0.4556
153.234																												0.4535
153.334																												0.458
153.434																												0.459
153.534																												0.4514
153.634																												0.4566
153.734																												0.4592
153.834																												0.4589
153.934																												0.4593
154.034																												0.4584
154.134																												0.4637
154.234																												0.471
154.334																												0.475
154.434																												0.4773
154.534																												0.4655
154.634																												0.4651
154.734																												0.4655
154.834																												0.4675
154.934																												0.4729
155.034																												0.4785
155.134																												0.4816
155.234																												0.4848
155.334																												0.4853
155.434																												0.4817
155.534																												0.485
155.634																												0.4863
155.734																												0.4899
155.834																												0.4934
155.934																												0.4971
156.034																												0.5021
156.134																												0.5078
156.234																												0.4998
156.334																												0.5018
156.434																												0.5007
156.534																												0.4997
156.634																												0.4985
156.734																												0.494
156.834																												0.5008
156.934																												0.5038
157.034																												0.507
157.134																												0.5108
157.234																												0.5153
157.334																												0.5131
157.434																												0.5133
157.534																												0.5102
157.634																												0.5261
157.734																												0.5198
157.834																												0.5294
157.934																												0.5283
158.034																												0.524
158.134																												0.526
158.234																												0.5281
158.334																												0.524
158.434																												0.5298
158.534																												0.5338
158.634																												0.5387
158.734																												0.5469
158.834																												0.5382
158.934																												0.5436
159.034																												0.5433
159.134																												0.5434
159.234																												0.5463
159.334																												0.5429
159.434																												0.5464
159.534																												0.5519
159.634																												0.5547
159.734																												0.5529
159.834																												0.5521
159.934																												0.561
160.034																												0.5677
160.134																												0.5555
160.234																												0.5647
160.334																												0.5539
160.434																												0.559
160.534																												0.5656
160.634																												0.5672
160.734																												0.5685
160.834																												0.5736
160.934																												0.5779
161.034																												0.5828
161.134																												0.5823
161.234																												0.5826
161.334																												0.5875
161.434																												0.5903
161.534																												0.5931
161.634																												0.5929
161.734																												0.5925
161.834																												0.5928
161.934																												0.5851
162.034																												0.5894
162.134																												0.5933
162.234																												0.5925
162.334																												0.5895
162.434																												0.5959
162.534																												0.6002
162.634																												0.5971
162.734																												0.598
162.834																												0.5986
162.934																												0.5999
163.034																												0.6043
163.134																												0.61
163.234																												0.6011
163.334																												0.6079
163.434																												0.6136
163.534																												0.613
163.634																												0.6075
163.734																												0.61
163.834																												0.6007
163.934																												0.6044
164.034																												0.6109
164.134																												0.6178
164.234																												0.6233
164.334																												0.6224
164.434																												0.6254
164.534																												0.6266
164.634																												0.6191
164.734																												0.6173
164.834																												0.6189
164.934																												0.6254
165.034																												0.6316
165.134																												0.628
165.234																												0.6302
165.334																												0.631
165.434																												0.6318
165.534																												0.6313
165.634																												0.6341
165.734																												0.635
165.834																												0.6327
165.934																												0.6393
166.034																												0.6412
166.134																												0.6462
166.234																												0.652
166.334																												0.6498
166.434																												0.6483
166.534																												0.6378
166.634																												0.6405
166.734																												0.6441
166.834																												0.6406
166.934																												0.6448
167.034																												0.6443
167.134																												0.643
167.234																												0.6385
167.334																												0.6437
167.434																												0.6452
167.534																												0.6411
167.634																												0.647
167.734																												0.6522
167.834																												0.6551
167.934																												0.6556
168.034																												0.6588
168.134																												0.6646
168.234																												0.666
168.334																												0.6694
168.434																												0.669
168.534																												0.6701
168.634																												0.6696
168.734																												0.6614
168.834																												0.6614
[truncated: 5 more columns]

## Sheet: Figure 2a-RIGHT
Figure 2a	CO3 vs CD1a-endo binding curve
dzCO3 [μM]	CO3hybrid				CO3 wild-type
0	0	0			0	0
0.195312	9.13	8.94			8.18	8.12
0.390625	16.72	17.06			16.36	16.12
0.78125	33.56	33.3			31.96	30.6
1.5625	62.58	61.79			60.2	58.28
3.125	112.1	111.49			107.54	104.82
6.25	187.48	187.1			183.52	178.99
12.5	288.83	287.48			288.78	279.24
25	406.15	404.07			421.39	409.32
50	526.52	521.09			573.61	562.02
100	628.19	624.69			675.33	670.5

## Sheet: Figure 2b-LEFT
Figure 2b	CO22 binding to CD1a sensorgrams
time (s)
5.6157	-0.0137	0.1139	0.1859	0.1308	0.2448	0.5015	0.6247	0.5073	0.8192	0.6913	0.6511	0.5212	0.1335	0.0209	-0.084	0.0383	0.1299	0.3799	0.5508	0.7669	0.5615	0.585
5.7157	-0.0177	0.1087	0.2271	0.1577	0.225	0.4796	0.5408	0.6159	0.8266	0.6582	0.6785	0.5734	0.0809	0.0595	0.0013	0.0536	0.189	0.3366	0.6003	0.7547	0.4803	0.5941
5.8157	-0.0087	0.0926	0.1943	0.1953	0.2614	0.4872	0.5325	0.5907	0.7805	0.6377	0.5872	0.5863	0.0754	0.0296	0.0063	0.0299	0.1975	0.3952	0.5722	0.6561	0.4684	0.6036
5.9157	-0.0464	0.0465	0.138	0.2281	0.2166	0.4922	0.605	0.6182	0.8381	0.6256	0.5923	0.5952	0.0758	0.0197	0.069	0.0976	0.3351	0.4412	0.5339	0.6649	0.4688	0.5503
6.0157	-0.0314	0.0178	0.0876	0.187	0.2285	0.4857	0.6062	0.6405	0.8636	0.622	0.6187	0.5854	0.0996	0.0088	0.0719	0.1232	0.3704	0.4482	0.566	0.6162	0.4882	0.5823
6.1157	-0.0172	0.0484	0.0768	0.1652	0.1954	0.5094	0.6041	0.6391	0.8559	0.6154	0.6177	0.5573	0.0869	-0.0023	0.059	0.1035	0.3638	0.4186	0.5774	0.6041	0.4867	0.5597
6.2157	-0.0117	0.0609	0.0807	0.1486	0.1882	0.4877	0.5915	0.6154	0.8375	0.6068	0.6293	0.5172	0.0725	0.0124	0.0278	0.1025	0.3736	0.4117	0.575	0.5868	0.5069	0.5312
6.3157	-0.0132	0.0366	0.0615	0.1554	0.1857	0.4487	0.6196	0.6323	0.8234	0.5876	0.6147	0.5066	0.0512	0.0239	0.0346	0.0911	0.3755	0.4034	0.5854	0.5816	0.4967	0.5269
6.4157	-0.006	0.022	0.0583	0.1461	0.1852	0.4414	0.6019	0.6327	0.8054	0.6067	0.6179	0.4912	0.0785	0.0399	0.0336	0.0892	0.3575	0.4159	0.575	0.5743	0.5044	0.5079
6.5157	-0.011	0.0027	0.036	0.1537	0.1997	0.4565	0.5826	0.6098	0.8111	0.6052	0.6112	0.4848	0.0879	0.0236	0.0242	0.0975	0.3513	0.4139	0.5631	0.5801	0.4969	0.5165
6.6157	-0.0039	0.0135	0.0343	0.166	0.1881	0.4507	0.5746	0.5954	0.8029	0.6197	0.6104	0.4821	0.0809	0.0178	0.0309	0.1024	0.3295	0.4192	0.5531	0.5792	0.5068	0.4915
6.7157	-0.0098	-0.0054	0.0514	0.17	0.1905	0.4596	0.5695	0.5853	0.7893	0.6016	0.5963	0.4794	0.0703	0.01	0.0293	0.1176	0.3325	0.4178	0.5514	0.5637	0.5017	0.4865
6.8157	0.0001	-0.0096	0.046	0.1728	0.2024	0.458	0.5515	0.5713	0.7988	0.6016	0.5726	0.4764	0.0609	-0.0058	0.0322	0.1079	0.3084	0.4096	0.5484	0.5717	0.5027	0.4794
6.9157	-0.0009	-0.03	0.0474	0.1879	0.2049	0.4541	0.5514	0.5693	0.8022	0.5958	0.5588	0.4741	0.0546	-0.0039	0.0401	0.1264	0.3127	0.4189	0.5292	0.5671	0.4884	0.4797
7.0157	-0.0019	-0.0263	0.0641	0.1892	0.2143	0.4342	0.5396	0.5598	0.7827	0.5979	0.5577	0.4604	0.0434	-0.0212	0.0488	0.1253	0.3049	0.4185	0.521	0.5676	0.4858	0.484
7.1157	-0.0074	-0.0285	0.0647	0.1828	0.2123	0.4259	0.5366	0.5492	0.7884	0.6	0.5491	0.4471	0.0377	-0.0346	0.0397	0.123	0.3116	0.412	0.5303	0.5743	0.4819	0.4679
7.2157	-0.0074	-0.0207	0.0707	0.1824	0.2102	0.4332	0.5274	0.5358	0.7713	0.6004	0.549	0.428	0.0404	-0.0355	0.0386	0.1229	0.3034	0.4103	0.5297	0.5675	0.4905	0.4696
7.3157	-0.0165	-0.0291	0.0611	0.1804	0.2102	0.4176	0.5142	0.5363	0.7688	0.6096	0.5508	0.43	0.039	-0.0304	0.0459	0.1318	0.3183	0.4035	0.5293	0.5689	0.4939	0.4665
7.4157	-0.0291	-0.0239	0.0674	0.1685	0.2095	0.4202	0.5118	0.5291	0.759	0.6115	0.5483	0.42	0.0487	-0.0306	0.0543	0.1196	0.3244	0.4044	0.5212	0.5595	0.4966	0.457
7.5157	-0.0315	-0.0088	0.0613	0.1685	0.2131	0.4233	0.5019	0.5276	0.7459	0.6307	0.5438	0.4198	0.0388	-0.0222	0.054	0.1086	0.3257	0.404	0.5196	0.5522	0.4807	0.4655
7.6157	-0.0315	-0.0013	0.0607	0.1751	0.2089	0.432	0.5108	0.5185	0.7358	0.638	0.5485	0.4179	0.0454	-0.0181	0.0524	0.1115	0.3355	0.3961	0.5068	0.5533	0.473	0.4645
7.7157	-0.0177	-0.0107	0.0504	0.1763	0.2156	0.4295	0.5015	0.5174	0.7351	0.6252	0.5453	0.4166	0.0484	-0.0186	0.0592	0.1122	0.3299	0.3901	0.5124	0.554	0.4701	0.4638
7.8157	-0.027	-0.0212	0.048	0.176	0.219	0.4284	0.4873	0.5292	0.7246	0.6156	0.5441	0.4167	0.039	-0.0101	0.0615	0.1115	0.3188	0.3705	0.4961	0.5428	0.4723	0.4578
7.9157	-0.0318	-0.0292	0.0462	0.1655	0.2113	0.4118	0.465	0.5124	0.7239	0.6131	0.5397	0.4018	0.0244	-0.0097	0.0444	0.1004	0.3124	0.3624	0.4827	0.5306	0.4641	0.4338
8.0157	-0.0246	-0.0371	0.0478	0.1578	0.2071	0.4103	0.4676	0.5081	0.7269	0.602	0.5212	0.4056	0.0239	-0.0303	0.0533	0.1015	0.3037	0.3514	0.4813	0.5237	0.4589	0.4254
8.1157	-0.0229	-0.0352	0.0553	0.1569	0.199	0.4071	0.4637	0.5016	0.7249	0.5932	0.514	0.4053	0.021	-0.0501	0.0413	0.0917	0.3072	0.3618	0.4756	0.5228	0.4575	0.4262
8.2157	-0.0268	-0.0284	0.0398	0.1459	0.1983	0.4077	0.455	0.5028	0.7252	0.5952	0.5091	0.3962	0.0199	-0.0458	0.0436	0.0989	0.3074	0.3559	0.484	0.5222	0.4612	0.4209
8.3157	-0.0265	-0.0278	0.041	0.1475	0.1931	0.4059	0.4647	0.4919	0.7219	0.5934	0.5048	0.393	0.0201	-0.0471	0.0431	0.0962	0.2991	0.3493	0.4758	0.522	0.4575	0.4098
8.4157	-0.0274	-0.0337	0.0447	0.1352	0.1931	0.4037	0.4558	0.4827	0.7174	0.5853	0.4946	0.3909	0.0352	-0.0375	0.0417	0.1066	0.3045	0.358	0.4738	0.5093	0.4592	0.4085
8.5157	-0.0235	-0.0274	0.0536	0.1329	0.2011	0.4058	0.4581	0.476	0.7093	0.5798	0.4898	0.3824	0.0248	-0.042	0.0476	0.0927	0.3069	0.3581	0.4686	0.5053	0.4511	0.3957
8.6157	-0.0204	-0.0192	0.0517	0.136	0.1915	0.4086	0.4555	0.483	0.7157	0.5697	0.484	0.3806	0.0291	-0.0415	0.0481	0.1019	0.2961	0.3486	0.4702	0.5068	0.4465	0.3987
8.7157	-0.018	-0.0165	0.0516	0.1311	0.1916	0.4069	0.4408	0.4759	0.7118	0.5816	0.4893	0.3781	0.0346	-0.0355	0.0372	0.1051	0.2959	0.3518	0.4597	0.4986	0.4509	0.3995
8.8157	-0.0272	-0.0287	0.0529	0.1283	0.1946	0.4073	0.4306	0.4727	0.7014	0.5787	0.4782	0.3774	0.0245	-0.0338	0.0452	0.1048	0.286	0.3448	0.4498	0.5007	0.444	0.3864
8.9157	-0.0213	-0.0271	0.0421	0.1357	0.1842	0.4027	0.4305	0.4596	0.6874	0.5821	0.4771	0.3781	0.0223	-0.0323	0.038	0.1053	0.2811	0.3352	0.452	0.4945	0.4526	0.3723
9.0157	-0.0195	-0.0268	0.0394	0.1334	0.1917	0.3916	0.4288	0.4604	0.675	0.5727	0.4694	0.3882	0.0193	-0.045	0.0386	0.103	0.2837	0.3347	0.4508	0.4836	0.4398	0.3725
9.1157	-0.0181	-0.0288	0.039	0.1328	0.1921	0.3919	0.4238	0.4574	0.671	0.5601	0.4648	0.3783	0.0201	-0.0401	0.0295	0.0992	0.2806	0.328	0.4263	0.4813	0.4407	0.3635
9.2157	-0.0192	-0.032	0.0399	0.1334	0.1883	0.39	0.4225	0.4603	0.6546	0.5657	0.4532	0.3781	0.0237	-0.0402	0.0386	0.0997	0.2789	0.3283	0.4234	0.4643	0.4354	0.3498
9.3157	-0.0218	-0.0247	0.0372	0.1309	0.1958	0.3855	0.4061	0.4513	0.6368	0.5517	0.4422	0.3712	0.0331	-0.0392	0.0332	0.1005	0.2836	0.33	0.4273	0.465	0.4332	0.3411
9.4157	-0.0239	-0.0333	0.0382	0.1173	0.188	0.3949	0.4043	0.4558	0.6419	0.5437	0.4358	0.3693	0.0359	-0.0421	0.0331	0.1008	0.2785	0.3314	0.4124	0.4521	0.4226	0.3249
9.5157	-0.0156	-0.0205	0.0422	0.118	0.1967	0.3896	0.3924	0.4517	0.6312	0.5277	0.4241	0.3669	0.0337	-0.0414	0.0334	0.1044	0.2874	0.3333	0.3957	0.443	0.4008	0.3156
9.6157	-0.0163	-0.0055	0.0498	0.1171	0.2034	0.3869	0.3971	0.4514	0.6366	0.5213	0.418	0.3739	0.0302	-0.0482	0.0414	0.1113	0.2794	0.3255	0.3869	0.4285	0.398	0.3131
9.7157	-0.0153	-0.0118	0.0518	0.1235	0.1922	0.383	0.3967	0.4347	0.6228	0.5047	0.4045	0.3567	0.0343	-0.0417	0.036	0.0976	0.2824	0.3251	0.3721	0.4204	0.3913	0.3066
9.8157	-0.0126	-0.0119	0.0566	0.1208	0.1926	0.3763	0.3838	0.4267	0.6111	0.5186	0.4059	0.3624	0.034	-0.0386	0.0446	0.1049	0.2789	0.3218	0.3661	0.4145	0.3971	0.2999
9.9157	-0.0134	-0.0054	0.0539	0.1178	0.194	0.3588	0.3827	0.4222	0.5911	0.5134	0.3939	0.3639	0.0246	-0.0517	0.0394	0.1085	0.278	0.3111	0.3686	0.3974	0.384	0.2722
10.0157	-0.0127	-0.0004	0.0448	0.1134	0.1876	0.3538	0.3713	0.4134	0.5649	0.5141	0.3874	0.3553	0.0299	-0.0646	0.0375	0.0832	0.2753	0.2942	0.3433	0.3714	0.3662	0.2504
10.1157	-0.0162	0.0106	0.0435	0.1114	0.1813	0.3459	0.3726	0.4081	0.5545	0.4854	0.3613	0.3631	0.0237	-0.0564	0.0229	0.0855	0.264	0.2897	0.3183	0.3532	0.3468	0.2759
10.2157	-0.0192	0.0039	0.0453	0.0952	0.163	0.3392	0.3514	0.413	0.6017	0.4497	0.3334	0.3639	0.0274	-0.0576	0.0269	0.0687	0.2501	0.2731	0.2925	0.3802	0.3372	0.3681
10.3157	-0.0184	0.0025	0.0374	0.0792	0.1616	0.3251	0.3332	0.3969	0.7164	0.4561	0.3327	0.3714	0.0132	-0.0539	0.0377	0.0619	0.244	0.2596	0.3179	0.467	0.3537	0.5389
10.4157	-0.0197	-0.0027	0.0338	0.0725	0.1589	0.315	0.3064	0.3881	0.8905	0.4938	0.3897	0.3788	0.0088	-0.0515	0.0216	0.0574	0.2227	0.231	0.3891	0.6354	0.4315	0.6912
10.5157	-0.0104	-0.0043	0.0314	0.0644	0.1509	0.2836	0.3177	0.3546	1.0304	0.5972	0.5159	0.371	0.0068	-0.0648	0.014	0.0595	0.202	0.2064	0.5403	0.799	0.5907	0.8065
10.6157	-0.0062	-0.009	0.0276	0.0489	0.1461	0.2562	0.3638	0.3515	1.1458	0.7618	0.69	0.3688	0.0007	-0.0762	0.0005	0.0452	0.1754	0.2184	0.7083	0.9231	0.7448	0.8751
10.7157	-0.0119	-0.0135	0.0203	0.0341	0.1305	0.2449	0.4953	0.3683	1.1781	0.9033	0.8241	0.3707	-0.0213	-0.0831	0.0038	0.0307	0.1798	0.2872	0.8294	0.9909	0.8674	0.8461
10.8157	-0.0213	-0.0091	0.0152	0.0265	0.1126	0.2909	0.6641	0.4706	1.1354	1.0075	0.9336	0.3629	-0.0262	-0.0879	-0.0004	0.0233	0.2219	0.4438	0.9221	0.9589	0.9534	0.7802
10.9157	-0.0257	-0.0058	0.0179	-0.0008	0.1012	0.4026	0.8072	0.6258	1.0656	1.0485	0.9589	0.3693	-0.012	-0.1016	-0.0291	0.0704	0.3592	0.6203	0.9046	0.8796	0.9408	0.7111
11.0157	-0.0099	0.0104	-0.001	-0.0133	0.1216	0.5897	0.9303	0.779	1.0166	1.0117	0.888	0.3825	0.0002	-0.1123	-0.0325	0.179	0.5621	0.7744	0.8706	0.8306	0.8901	0.6428
11.1157	-0.0198	0.0197	-0.003	-0.0122	0.2121	0.7654	0.958	0.8912	0.9617	0.9291	0.8037	0.3805	-0.0038	-0.0966	-0.0148	0.3315	0.7008	0.8748	0.7933	0.7681	0.8217	0.5922
11.2157	-0.0256	0.0132	0.0085	0.031	0.39	0.8779	0.9018	0.974	0.9042	0.8797	0.7477	0.365	0.0285	-0.0824	0.051	0.4988	0.7882	0.8889	0.723	0.7166	0.76	0.5504
11.3157	-0.0178	0.0122	-0.0071	0.1376	0.5503	0.9327	0.8273	0.9627	0.8522	0.8195	0.6964	0.3595	0.0441	-0.0654	0.1984	0.6489	0.8234	0.8152	0.6497	0.6566	0.7032	0.5075
11.4157	-0.0103	0.0012	-0.0145	0.3156	0.693	0.8996	0.7452	0.878	0.8018	0.7713	0.6288	0.3718	0.0311	-0.0692	0.3621	0.734	0.7808	0.7385	0.5822	0.625	0.6504	0.4672
11.5157	0.0075	-0.0011	-0.0323	0.4936	0.7755	0.8209	0.6931	0.7956	0.7734	0.7051	0.5785	0.3816	0.019	-0.0862	0.5114	0.7456	0.7058	0.6648	0.5468	0.5749	0.6191	0.4448
11.6157	0.024	-0.0197	-0.0383	0.6277	0.7517	0.7354	0.6551	0.7219	0.7364	0.6632	0.5519	0.3785	0.0601	-0.1143	0.6357	0.705	0.6367	0.6083	0.5092	0.5088	0.5921	0.4395
11.7157	0.0267	-0.0376	0.0036	0.7179	0.6923	0.6659	0.6275	0.6838	0.7354	0.6353	0.5349	0.3744	0.2018	-0.1066	0.6244	0.6637	0.5922	0.5538	0.4874	0.4593	0.5766	0.4296
11.8157	0.03	-0.0282	0.1347	0.7347	0.6199	0.5977	0.6551	0.6458	0.7067	0.6232	0.5239	0.3653	0.3522	-0.0767	0.5777	0.6267	0.5884	0.538	0.4756	0.4058	0.5617	0.4021
11.9157	0.064	0.0678	0.3289	0.7138	0.5858	0.5121	0.6705	0.643	0.7026	0.6422	0.5042	0.3592	0.5441	0.0229	0.4561	0.5692	0.6042	0.551	0.4943	0.3433	0.5502	0.4172
12.0157	0.2227	0.2398	0.5598	0.6725	0.5881	0.4246	0.717	0.6308	0.7221	0.6443	0.4578	0.3349	0.693	0.2295	0.3164	0.6496	0.6634	0.575	0.4159	0.2867	0.5693	0.382
12.1157	0.3369	0.4003	0.7685	0.5977	0.5557	0.3202	0.5804	0.6935	0.6718	0.6713	0.4031	0.2864	0.5609	0.404	0.2198	0.5217	0.5571	0.4508	0.3574	0.2571	0.627	0.3293
12.2157	0.3044	0.457	0.8251	0.4525	0.4271	0.2307	0.2944	0.7362	0.5451	0.7581	0.3293	0.1913	0.3243	0.5011	0.1014	0.1295	0.2153	0.1596	0.2024	0.2163	0.6888	0.2019
12.3157	0.2211	0.3522	0.6602	0.2614	0.1979	0.1524	0.0488	0.5525	0.3094	0.709	0.2426	0.0981	0.0465	0.4899	-0.0057	-0.1529	-0.0363	-0.0696	-0.0317	0.2015	0.5873	-0.006
12.4157	0.1418	0.2204	0.2379	0.0105	-0.0227	0.058	-0.1503	0.2727	0.1662	0.3709	0.1323	0.0726	-0.1979	0.3339	-0.0787	-0.3278	-0.2461	-0.2605	-0.1732	0.1823	0.3324	-0.2036
12.5157	0.0359	0.0472	-0.0229	-0.1919	-0.2829	-0.0301	-0.2657	0.0226	0.0233	0.1212	-0.01	0.1237	-0.2726	0.0516	-0.18	-0.4485	-0.2883	-0.3483	-0.2311	0.1612	0.084	-0.3114
12.6157	0.0054	-0.1085	-0.2554	-0.3246	-0.3974	-0.0392	-0.2003	-0.211	-0.0218	-0.0866	-0.096	0.2126	-0.2305	-0.1702	-0.1875	-0.4031	-0.2518	-0.2637	-0.2022	0.1623	-0.1462	-0.3658
12.7157	-0.0193	-0.1255	-0.2707	-0.3734	-0.365	-0.0383	-0.1075	-0.2451	0.0736	-0.1579	-0.1383	0.3417	-0.1652	-0.3118	-0.2223	-0.2899	-0.1434	-0.1395	-0.1747	0.1609	-0.2117	-0.31
12.8157	-0.0167	-0.0926	-0.2264	-0.287	-0.2872	-0.0246	0.0085	-0.1811	0.205	-0.1513	-0.1047	0.4059	-0.1185	-0.3334	-0.2216	-0.2186	-0.0743	-0.0721	-0.0784	0.1298	-0.1588	-0.2481
12.9157	-0.016	-0.0714	-0.1675	-0.1841	-0.2176	0.0239	0.0539	-0.0799	0.2559	-0.0559	-0.0155	0.4032	-0.1081	-0.2988	-0.1798	-0.1606	-0.0199	-0.026	-0.0365	0.1209	-0.0843	-0.1684
13.0157	-0.0093	-0.057	-0.1184	-0.1358	-0.1451	0.0598	0.1011	-0.0365	0.3285	0.0427	0.0377	0.384	-0.0821	-0.2384	-0.1475	-0.1199	0.0208	0.0245	-0.0049	0.1402	-0.0279	-0.1134
13.1157	0.0033	-0.0141	-0.1072	-0.0945	-0.0579	0.1192	0.1501	0.0145	0.3837	0.1038	0.0811	0.3969	-0.0587	-0.1957	-0.1029	-0.0671	0.0718	0.062	0.0473	0.1798	0.0261	-0.0548
13.2157	-0.0069	0.0087	-0.0753	-0.0489	0.0337	0.1418	0.2053	0.055	0.4738	0.1594	0.1312	0.3749	-0.049	-0.1628	-0.1037	-0.0258	0.0951	0.1049	0.1052	0.1999	0.0653	0.0069
13.3157	-0.0122	0.0018	-0.0415	-0.0072	0.0849	0.1473	0.2694	0.113	0.5357	0.2247	0.1753	0.3509	-0.0388	-0.1422	-0.1012	-0.0195	0.1177	0.1289	0.1748	0.2156	0.0997	0.0451
13.4157	-0.0056	0.0085	-0.0522	0.0256	0.1327	0.1608	0.3093	0.1418	0.5992	0.2425	0.1934	0.3311	-0.0128	-0.1276	-0.097	-0.0048	0.1179	0.1699	0.2157	0.2473	0.1213	0.0698
13.5157	-0.0099	0.0101	-0.0555	0.0538	0.1472	0.1836	0.3357	0.1591	0.5981	0.2662	0.2047	0.3048	0.021	-0.1171	-0.0748	-0.0008	0.1197	0.1908	0.2574	0.2525	0.1524	0.1038
13.6157	-0.0191	-0.0021	-0.0566	0.0853	0.1396	0.1984	0.3484	0.1687	0.5982	0.3095	0.2374	0.2933	0.044	-0.1164	-0.0623	-0.0082	0.1256	0.227	0.2818	0.2672	0.1726	0.1496
13.7157	-0.0361	-0.005	-0.0551	0.1112	0.1359	0.2292	0.367	0.1666	0.5922	0.3487	0.2473	0.2642	0.0473	-0.1273	-0.0665	0.0133	0.1331	0.2443	0.2892	0.2744	0.1897	0.1936
13.8157	-0.0418	-0.0093	-0.056	0.1094	0.1292	0.2453	0.3847	0.1949	0.5976	0.3887	0.2625	0.2426	0.0662	-0.1277	-0.0653	0.0125	0.1596	0.2429	0.2944	0.297	0.2192	0.2352
13.9157	-0.0431	0.0017	-0.062	0.0973	0.1479	0.2782	0.3968	0.234	0.6165	0.4307	0.2748	0.2242	0.0609	-0.1458	-0.0729	0.0422	0.1969	0.2545	0.3083	0.3188	0.2356	0.264
14.0157	-0.0515	0.0263	-0.0509	0.0861	0.1495	0.3068	0.4074	0.2686	0.6196	0.4667	0.2918	0.2176	0.0547	-0.1445	-0.0752	0.0516	0.2358	0.2619	0.3218	0.3276	0.2581	0.2918
14.1157	-0.0521	0.0447	-0.0485	0.1013	0.1428	0.2965	0.4215	0.3021	0.6263	0.4938	0.291	0.2097	0.0497	-0.127	-0.0635	0.09	0.2597	0.264	0.3295	0.3392	0.269	0.2988
14.2157	-0.056	0.0661	-0.0596	0.0928	0.1473	0.3061	0.4303	0.3393	0.6385	0.5038	0.3161	0.2093	0.0438	-0.1106	-0.0744	0.1227	0.2771	0.2787	0.3492	0.3267	0.2764	0.3208
14.3157	-0.0491	0.0831	-0.0471	0.0884	0.1606	0.3099	0.4478	0.3488	0.6245	0.4917	0.3275	0.2075	0.0361	-0.0952	-0.0479	0.1399	0.2948	0.2932	0.3458	0.326	0.2868	0.3191
14.4157	-0.0356	0.084	-0.0337	0.0986	0.1749	0.3264	0.4446	0.3591	0.5969	0.476	0.3273	0.2109	0.0173	-0.0903	-0.0261	0.1626	0.3154	0.294	0.3501	0.3383	0.2903	0.3164
14.5157	-0.03	0.0761	-0.0213	0.1164	0.1911	0.3396	0.4263	0.3719	0.5855	0.4691	0.3314	0.2321	0.0155	-0.0867	-0.0181	0.1779	0.3078	0.3007	0.3351	0.3453	0.2986	0.3156
14.6157	-0.0238	0.0851	-0.01	0.1283	0.2132	0.3583	0.4277	0.3711	0.5557	0.4506	0.3243	0.2286	0.015	-0.0923	0.0121	0.1915	0.3163	0.2867	0.3293	0.3547	0.3182	0.3107
14.7157	-0.0213	0.0746	-0.0052	0.1476	0.229	0.3641	0.4198	0.3739	0.5286	0.4374	0.3233	0.2243	0.0162	-0.0901	0.0365	0.1925	0.3124	0.2765	0.3284	0.359	0.3293	0.3069
14.8157	-0.0175	0.0855	0.0081	0.1665	0.2331	0.3595	0.405	0.3707	0.503	0.3976	0.3261	0.227	0.0331	-0.0824	0.0617	0.2024	0.2968	0.2574	0.3231	0.368	0.3344	0.2992
14.9157	-0.0077	0.0826	0.0283	0.1794	0.2298	0.3519	0.4035	0.3616	0.4844	0.3717	0.315	0.2175	0.0442	-0.0907	0.0613	0.1981	0.2914	0.249	0.3284	0.36	0.3347	0.2901
15.0157	-0.0078	0.08	0.0362	0.1903	0.2279	0.3331	0.3878	0.3667	0.4761	0.359	0.3099	0.2111	0.0576	-0.0718	0.0715	0.2022	0.2839	0.254	0.3218	0.36	0.3372	0.2841
15.1157	-0.006	0.0994	0.0357	0.1865	0.2061	0.3143	0.382	0.358	0.4595	0.3474	0.307	0.2021	0.0739	-0.0598	0.0675	0.1961	0.2829	0.2445	0.3227	0.3544	0.3396	0.2868
15.2157	-0.0041	0.1024	0.0499	0.1652	0.1964	0.3001	0.3749	0.3608	0.455	0.3426	0.2941	0.2089	0.0948	-0.0522	0.0624	0.1785	0.2803	0.2396	0.3279	0.3411	0.3488	0.2816
15.3157	-0.0023	0.1009	0.0642	0.1347	0.1843	0.2729	0.3466	0.3492	0.4426	0.3338	0.2914	0.2098	0.0967	-0.0498	0.056	0.1777	0.2642	0.2473	0.3203	0.335	0.3416	0.2688
15.4157	0.0033	0.1082	0.0677	0.1182	0.1723	0.2478	0.3218	0.3316	0.4276	0.3308	0.2787	0.2034	0.1015	-0.0343	0.0497	0.1622	0.2582	0.2549	0.3174	0.3299	0.341	0.2618
15.5157	-0.0076	0.1	0.0661	0.1019	0.1388	0.2105	0.3085	0.3147	0.4184	0.3249	0.2735	0.2026	0.0979	-0.0297	0.0586	0.1476	0.2427	0.2591	0.3015	0.3247	0.3411	0.2451
15.6157	-0.0054	0.0867	0.0565	0.0906	0.122	0.1928	0.3027	0.2988	0.3941	0.3109	0.264	0.2013	0.0836	-0.0383	0.0555	0.1505	0.2412	0.2512	0.3057	0.3182	0.3365	0.2339
15.7157	-0.0112	0.0848	0.051	0.0702	0.1051	0.1465	0.296	0.2999	0.3787	0.3053	0.2567	0.1957	0.0841	-0.0407	0.0599	0.1428	0.2162	0.2542	0.2881	0.3314	0.3251	0.2395
15.8157	-0.0046	0.0711	0.0457	0.0586	0.0918	0.1219	0.28	0.2889	0.3533	0.2981	0.2407	0.2004	0.0876	-0.039	0.0637	0.1373	0.2134	0.243	0.2934	0.3272	0.3204	0.2429
15.9157	-0.0152	0.0653	0.038	0.0285	0.0875	0.097	0.2671	0.2739	0.3374	0.2769	0.236	0.2213	0.0854	-0.0253	0.056	0.12	0.2081	0.2524	0.3074	0.3164	0.3294	0.2314
16.0157	-0.013	0.0499	0.0439	0.0068	0.063	0.0648	0.2683	0.2769	0.303	0.2686	0.2295	0.2236	0.0834	-0.02	0.0603	0.1265	0.2043	0.2508	0.3035	0.3108	0.3293	0.2277
16.1157	-0.0159	0.0595	0.0513	-0.0028	0.0571	0.046	0.2492	0.2781	0.2834	0.2556	0.2228	0.2326	0.0846	-0.0146	0.0619	0.131	0.1875	0.2471	0.2938	0.2911	0.3193	0.2308
16.2157	-0.0155	0.0515	0.0347	-0.0162	0.0518	0.0319	0.2497	0.2781	0.2554	0.2416	0.2186	0.2256	0.0897	-0.0146	0.0681	0.1174	0.1937	0.2516	0.2912	0.2794	0.3023	0.2313
16.3157	-0.0098	0.0655	0.024	-0.0399	0.0404	0.0181	0.231	0.2715	0.2515	0.2318	0.2156	0.2215	0.0871	-0.0227	0.0635	0.1001	0.1959	0.2595	0.274	0.2867	0.2978	0.2275
16.4157	-0.0087	0.053	0.0243	-0.052	0.0124	-0.0109	0.2055	0.2717	0.2302	0.2297	0.2223	0.2222	0.0755	-0.0166	0.0583	0.0961	0.1921	0.2571	0.2818	0.2759	0.3037	0.235
16.5157	-0.0065	0.0479	0.0286	-0.064	0.0052	-0.0293	0.1928	0.2535	0.2137	0.2217	0.2205	0.2282	0.0795	-0.0058	0.0693	0.0887	0.1825	0.2538	0.2702	0.2636	0.2928	0.2295
16.6157	-0.0177	0.0464	0.022	-0.0771	-0.0175	-0.0707	0.1804	0.2406	0.1941	0.2183	0.2057	0.2274	0.0817	-0.0003	0.0761	0.0931	0.1639	0.2455	0.2579	0.2676	0.2861	0.2291
16.7157	-0.018	0.0424	0.0259	-0.1015	-0.0249	-0.1	0.1692	0.2414	0.1795	0.2141	0.1969	0.2224	0.0788	0.0032	0.09	0.0837	0.1522	0.2456	0.2546	0.2674	0.273	0.2233
16.8157	-0.0055	0.0335	0.032	-0.1121	-0.0524	-0.1311	0.147	0.2419	0.1624	0.2023	0.1909	0.2186	0.0832	-0.0025	0.0936	0.0711	0.1521	0.2361	0.2523	0.2491	0.2652	0.2249
16.9157	-0.0022	0.0377	0.0368	-0.1227	-0.0821	-0.1626	0.1438	0.2283	0.1648	0.1884	0.1801	0.2207	0.0886	0.0013	0.0961	0.0625	0.1408	0.2404	0.2553	0.2528	0.2505	0.2133
17.0157	0.0014	0.0421	0.0398	-0.1432	-0.1208	-0.2129	0.1298	0.226	0.16	0.1825	0.1841	0.2136	0.0911	0.0059	0.0923	0.0628	0.1279	0.241	0.2494	0.2483	0.2457	0.2085
17.1157	-0.002	0.048	0.0349	-0.1781	-0.1496	-0.215	0.1052	0.2209	0.1544	0.1691	0.1784	0.2075	0.0972	0.0106	0.0939	0.0501	0.1247	0.2449	0.2425	0.2422	0.241	0.208
17.2157	0.0027	0.0429	0.0313	-0.2169	-0.1769	-0.2179	0.0824	0.2201	0.1524	0.173	0.1831	0.219	0.1072	0.0137	0.0939	0.057	0.1229	0.2335	0.2281	0.2447	0.2447	0.1898
17.3157	-0.0005	0.0463	0.034	-0.2532	-0.2023	-0.2287	0.0765	0.2124	0.1696	0.177	0.1812	0.217	0.1156	0.0199	0.0926	0.054	0.1081	0.2336	0.2197	0.2323	0.2306	0.1855
17.4157	0.0085	0.0396	0.0399	-0.2894	-0.2154	-0.2257	0.0619	0.1985	0.1694	0.1653	0.1876	0.2185	0.1159	0.0318	0.0987	0.04	0.1023	0.2283	0.213	0.2322	0.2041	0.172
17.5157	0.007	0.0428	0.0368	-0.3135	-0.2208	-0.2178	0.0611	0.194	0.1857	0.1693	0.1845	0.2148	0.1035	0.0307	0.0961	0.0344	0.0964	0.2131	0.2063	0.2098	0.1925	0.1735
17.6157	0.0097	0.0389	0.0362	-0.3303	-0.2196	-0.1932	0.0678	0.1859	0.2123	0.1528	0.1729	0.2177	0.1145	0.0355	0.104	0.0286	0.0946	0.2102	0.1947	0.2016	0.1749	0.1608
17.7157	-0.0017	0.032	0.0368	-0.3327	-0.2105	-0.1792	0.0788	0.1874	0.2342	0.151	0.177	0.2245	0.1121	0.0368	0.1078	0.0252	0.1021	0.2074	0.1774	0.1891	0.1683	0.1625
17.8157	-0.0067	0.024	0.0286	-0.3324	-0.1854	-0.1571	0.0849	0.1792	0.2579	0.1474	0.1921	0.2192	0.1138	0.0375	0.102	0.0292	0.103	0.1927	0.1725	0.1808	0.1535	0.1587
17.9157	0.0001	0.0169	0.032	-0.3225	-0.1738	-0.1234	0.0931	0.1724	0.2558	0.1512	0.1958	0.2152	0.1074	0.0356	0.0867	0.0413	0.1187	0.1745	0.1568	0.1816	0.1423	0.1501
18.0157	-0.0048	0.0124	0.0105	-0.3004	-0.1577	-0.1049	0.0887	0.1608	0.2638	0.1554	0.1943	0.2218	0.108	0.0416	0.0823	0.0337	0.114	0.1681	0.1594	0.1753	0.1416	0.1513
18.1157	-0.0087	-0.0004	0.0174	-0.2764	-0.1378	-0.0931	0.0948	0.1531	0.2597	0.158	0.1846	0.2204	0.1057	0.0489	0.0869	0.0379	0.1165	0.1477	0.1528	0.1771	0.1279	0.1442
18.2157	-0.0103	0.0034	0.024	-0.2535	-0.1146	-0.0706	0.0987	0.1479	0.262	0.1521	0.1828	0.2212	0.0904	0.0481	0.0677	0.0349	0.1286	0.1455	0.1338	0.1749	0.1128	0.1289
18.3157	-0.0052	0.0043	0.0267	-0.2186	-0.1069	-0.0656	0.1124	0.1535	0.2543	0.1727	0.1791	0.213	0.0845	0.0452	0.064	0.0387	0.1231	0.1357	0.1392	0.1733	0.1123	0.1319
[truncated: 1,561 more rows]

## Sheet: Figure 2b-RIGHT
Figure 2b binding curve of CO22 on CD1a-endo
[truncated: 11 more rows]

## Sheet: Figure 2c
Figure 2c	Binding of CO22 and CO3 to CD1a with different lipid ligands
[truncated: 24 more rows]

[truncated: 7 more sheets: Figure 2e, Figure 6a, Fig S1a, Fig S1b, Fig S1c, Fig S5, Fig S6a]
